# Supplementary material for: Metabolic modeling and analysis of the metabolic switch in Streptomyces coelicolor
Source: BMC Genomics. 2010 Mar 26;11:202. doi: 10.1186/1471-2164-11-202 (PMC2853524; doi:10.1186/1471-2164-11-202)
Supplement: Additional file 2 — Stoichiometric metabolic model. SBML file describing the metabolic model of Streptomyces coelicolor. [file 1471-2164-11-202-S2.XML]

<?xml version="1.0" encoding="UTF-8" ?>
<sbml level="2" metaid="metaid_1" version="1" xmlns="http://www.sbml.org/sbml/level2" xmlns:html="http://www.w3.org/1999/xhtml">
<model id=" MODEL_GBiC" metaid="metaid_2" name="GBic">
<notes>
<html:p>Version 1</html:p>
</notes>
<annotation>
</annotation>
<listOfCompartments>
<compartment id="Extra_organism" metaid="metaid_3"/>
<compartment id="Cytosol" metaid="metaid_4" outside="Extra_organism"/>
</listOfCompartments>
<listOfSpecies>
<species boundaryCondition="false" compartment="Cytosol" id="M_GLC_c" metaid="metaid_5" name="M_GLC_C6H12O6" />
<species boundaryCondition="false" compartment="Cytosol" id="M_ATP_c" metaid="metaid_6" name="M_ATP_C10H16N5O13P3" />
<species boundaryCondition="false" compartment="Cytosol" id="M_GLC6P_c" metaid="metaid_7" name="M_GLC6P_C6H13O9P1" />
<species boundaryCondition="false" compartment="Cytosol" id="M_ADP_c" metaid="metaid_8" name="M_ADP_C10H15N5O10P2" />
<species boundaryCondition="false" compartment="Cytosol" id="M_bGLC_c" metaid="metaid_9" name="M_bGLC_C6H12O6" />
<species boundaryCondition="false" compartment="Cytosol" id="M_bGLC6P_c" metaid="metaid_10" name="M_bGLC6P_C6H13O9P1" />
<species boundaryCondition="false" compartment="Cytosol" id="M_GLC1P_c" metaid="metaid_11" name="M_GLC1P_C6H13O9P1" />
<species boundaryCondition="false" compartment="Cytosol" id="M_F6P_c" metaid="metaid_12" name="M_F6P_C6H13O9P1" />
<species boundaryCondition="false" compartment="Cytosol" id="M_F16DP_c" metaid="metaid_13" name="M_F16DP_C6H14O12P2" />
<species boundaryCondition="false" compartment="Cytosol" id="M_WATER_c" metaid="metaid_14" name="M_WATER_H2O1" />
<species boundaryCondition="false" compartment="Cytosol" id="M_PI_c" metaid="metaid_15" name="M_PI_H3O4P1" />
<species boundaryCondition="false" compartment="Cytosol" id="M_DHAP_c" metaid="metaid_16" name="M_DHAP_C3H7O6P1" />
<species boundaryCondition="false" compartment="Cytosol" id="M_GAP_c" metaid="metaid_17" name="M_GAP_C3H7O6P1" />
<species boundaryCondition="false" compartment="Cytosol" id="M_NAD_c" metaid="metaid_18" name="M_NAD_C21H28N7O14P2" />
<species boundaryCondition="false" compartment="Cytosol" id="M_DPG_c" metaid="metaid_19" name="M_DPG_C3H8O10P2" />
<species boundaryCondition="false" compartment="Cytosol" id="M_NADH_c" metaid="metaid_20" name="M_NADH_C21H29N7O14P2" />
<species boundaryCondition="false" compartment="Cytosol" id="M_H_c" metaid="metaid_21" name="M_H_H1" />
<species boundaryCondition="false" compartment="Cytosol" id="M_G3P_c" metaid="metaid_22" name="M_G3P_C3H7O7P1" />
<species boundaryCondition="false" compartment="Cytosol" id="M_2PG_c" metaid="metaid_23" name="M_2PG_C3H7O7P1" />
<species boundaryCondition="false" compartment="Cytosol" id="M_PEP_c" metaid="metaid_24" name="M_PEP_C3H5O6P1" />
<species boundaryCondition="false" compartment="Cytosol" id="M_PYR_c" metaid="metaid_25" name="M_PYR_C3H4O3" />
<species boundaryCondition="false" compartment="Cytosol" id="M_LAC_c" metaid="metaid_26" name="M_LAC_C3H6O3" />
<species boundaryCondition="false" compartment="Cytosol" id="M_COA_c" metaid="metaid_27" name="M_COA_C21H36N7O16P3S1" />
<species boundaryCondition="false" compartment="Cytosol" id="M_AC_c" metaid="metaid_28" name="M_AC_C2H4O2" />
<species boundaryCondition="false" compartment="Cytosol" id="M_ACOA_c" metaid="metaid_29" name="M_ACOA_C23H38N7O17P3S1" />
<species boundaryCondition="false" compartment="Cytosol" id="M_PPI_c" metaid="metaid_30" name="M_PPI_H4O7P2" />
<species boundaryCondition="false" compartment="Cytosol" id="M_AMP_c" metaid="metaid_31" name="M_AMP_C10H14N5O7P1" />
<species boundaryCondition="false" compartment="Cytosol" id="M_MAL_c" metaid="metaid_32" name="M_MAL_C4H6O5" />
<species boundaryCondition="false" compartment="Cytosol" id="M_CO2_c" metaid="metaid_33" name="M_CO2_C1O2" />
<species boundaryCondition="false" compartment="Cytosol" id="M_NADP_c" metaid="metaid_34" name="M_NADP_C21H29N7O17P3" />
<species boundaryCondition="false" compartment="Cytosol" id="M_NADPH_c" metaid="metaid_35" name="M_NADPH_C21H30N7O17P3" />
<species boundaryCondition="false" compartment="Cytosol" id="M_OXACET_c" metaid="metaid_36" name="M_OXACET_C4H4O5" />
<species boundaryCondition="false" compartment="Cytosol" id="M_ACAL_c" metaid="metaid_37" name="M_ACAL_C2H4O1" />
<species boundaryCondition="false" compartment="Cytosol" id="M_ETH_c" metaid="metaid_38" name="M_ETH_C2H6O1" />
<species boundaryCondition="false" compartment="Cytosol" id="M_UBIQON_c" metaid="metaid_39" name="M_UBIQON_C49H74O4" />
<species boundaryCondition="false" compartment="Cytosol" id="M_UBIQOL_c" metaid="metaid_40" name="M_UBIQOL_C49H76O4" />
<species boundaryCondition="false" compartment="Cytosol" id="M_HCO3_c" metaid="metaid_41" name="M_HCO3_C1H1O3" />
<species boundaryCondition="false" compartment="Cytosol" id="M_MALCOA_c" metaid="metaid_42" name="M_MALCOA_C24H38N7O19P3S1" />
<species boundaryCondition="false" compartment="Cytosol" id="M_CCCP_c" metaid="metaid_43" name="M_CCCP_C18H26N5O6S1R2" />
<species boundaryCondition="false" compartment="Cytosol" id="M_BCCP_c" metaid="metaid_44" name="M_BCCP_C17H27N5O4S1R2" />
<species boundaryCondition="false" compartment="Cytosol" id="M_GDP_c" metaid="metaid_45" name="M_GDP_C10H15N5O11P2" />
<species boundaryCondition="false" compartment="Cytosol" id="M_GTP_c" metaid="metaid_46" name="M_GTP_C10H16N5O14P3" />
<species boundaryCondition="false" compartment="Cytosol" id="M_CIT_c" metaid="metaid_47" name="M_CIT_C6H8O7" />
<species boundaryCondition="false" compartment="Cytosol" id="M_THISOCIT_c" metaid="metaid_48" name="M_THISOCIT_C6H8O7" />
<species boundaryCondition="false" compartment="Cytosol" id="M_CACONITATE_c" metaid="metaid_49" name="M_CACONITATE_C6H6O6" />
<species boundaryCondition="false" compartment="Cytosol" id="M_GLYOX_c" metaid="metaid_50" name="M_GLYOX_C2H2O3" />
<species boundaryCondition="false" compartment="Cytosol" id="M_SUCC_c" metaid="metaid_51" name="M_SUCC_C4H6O4" />
<species boundaryCondition="false" compartment="Cytosol" id="M_AKG_c" metaid="metaid_52" name="M_AKG_C5H6O5" />
<species boundaryCondition="false" compartment="Cytosol" id="M_LIPOAMIDE_c" metaid="metaid_53" name="M_LIPOAMIDE_C8H14N1O1S2" />
<species boundaryCondition="false" compartment="Cytosol" id="M_SSUCDLIPOAMIDE_c" metaid="metaid_54" name="M_SSUCDLIPOAMIDE_C12H21N1O4S2" />
<species boundaryCondition="false" compartment="Cytosol" id="M_DHLAMIDE_c" metaid="metaid_55" name="M_DHLAMIDE_C8H17N1O1S2" />
<species boundaryCondition="false" compartment="Cytosol" id="M_SUCCOA_c" metaid="metaid_56" name="M_SUCCOA_C25H40N7O19P3S1" />
<species boundaryCondition="false" compartment="Cytosol" id="M_FERI_c" metaid="metaid_57" name="M_FERI_" />
<species boundaryCondition="false" compartment="Cytosol" id="M_FERO_c" metaid="metaid_58" name="M_FERO_" />
<species boundaryCondition="false" compartment="Cytosol" id="M_FUM_c" metaid="metaid_59" name="M_FUM_C4H4O4" />
<species boundaryCondition="false" compartment="Cytosol" id="M_FADH2_c" metaid="metaid_60" name="M_FADH2_C27H35N9O15P2" />
<species boundaryCondition="false" compartment="Cytosol" id="M_FAD_c" metaid="metaid_61" name="M_FAD_C27H33N9O15P2" />
<species boundaryCondition="false" compartment="Cytosol" id="M_GLCLAC_c" metaid="metaid_62" name="M_GLCLAC_C6H10O6" />
<species boundaryCondition="false" compartment="Cytosol" id="M_MKH2_c" metaid="metaid_63" name="M_MKH2_C51H74O2" />
<species boundaryCondition="false" compartment="Cytosol" id="M_O2_c" metaid="metaid_64" name="M_O2_O2" />
<species boundaryCondition="false" compartment="Cytosol" id="M_MK_c" metaid="metaid_65" name="M_MK_C51H72O2" />
<species boundaryCondition="false" compartment="Extra_organism" id="M_H_e" metaid="metaid_66" name="M_H_H1" />
<species boundaryCondition="True" compartment="Extra_organism" id="M_H_b" metaid="metaid_67" name="M_H_H1" />
<species boundaryCondition="false" compartment="Cytosol" id="M_GLUC_c" metaid="metaid_68" name="M_GLUC_C6H12O7" />
<species boundaryCondition="false" compartment="Cytosol" id="M_P6GLUCONATE_c" metaid="metaid_69" name="M_P6GLUCONATE_C6H13O10P1" />
<species boundaryCondition="false" compartment="Cytosol" id="M_LRIBULOSE5P_c" metaid="metaid_70" name="M_LRIBULOSE5P_C5H11O8P1" />
<species boundaryCondition="false" compartment="Cytosol" id="M_XYL5P_c" metaid="metaid_71" name="M_XYL5P_C5H11O8P1" />
<species boundaryCondition="false" compartment="Cytosol" id="M_RIBUL1P_c" metaid="metaid_72" name="M_RIBUL1P_C5H11O8P1" />
<species boundaryCondition="false" compartment="Cytosol" id="M_RIB_c" metaid="metaid_73" name="M_RIB_C5H10O5" />
<species boundaryCondition="false" compartment="Cytosol" id="M_R5P_c" metaid="metaid_74" name="M_R5P_C5H11O8P1" />
<species boundaryCondition="false" compartment="Cytosol" id="M_DRIB_c" metaid="metaid_75" name="M_DRIB_C5H10O4" />
<species boundaryCondition="false" compartment="Cytosol" id="M_DR5P_c" metaid="metaid_76" name="M_DR5P_C5H11O7P1" />
<species boundaryCondition="false" compartment="Cytosol" id="M_DR1P_c" metaid="metaid_77" name="M_DR1P_C5H11O7P1" />
<species boundaryCondition="false" compartment="Cytosol" id="M_R1P_c" metaid="metaid_78" name="M_R1P_C5H11O8P1" />
<species boundaryCondition="false" compartment="Cytosol" id="M_ERY4P_c" metaid="metaid_79" name="M_ERY4P_C4H9O7P1" />
<species boundaryCondition="false" compartment="Cytosol" id="M_S17BP_c" metaid="metaid_80" name="M_S17BP_C7H16O13P2" />
<species boundaryCondition="false" compartment="Cytosol" id="M_SHEPTP_c" metaid="metaid_81" name="M_SHEPTP_C7H15O10P1" />
<species boundaryCondition="false" compartment="Cytosol" id="M_D6PGDLAC_c" metaid="metaid_82" name="M_D6PGDLAC_C6H11O9P1" />
<species boundaryCondition="false" compartment="Cytosol" id="M_DDG_c" metaid="metaid_83" name="M_DDG_C6H12O6" />
<species boundaryCondition="false" compartment="Cytosol" id="M_KDG_c" metaid="metaid_84" name="M_KDG_C6H10O6" />
<species boundaryCondition="false" compartment="Cytosol" id="M_KD6PGLUCONATE_c" metaid="metaid_85" name="M_KD6PGLUCONATE_C6H11O9P1" />
<species boundaryCondition="false" compartment="Cytosol" id="M_LRIBULOSE_c" metaid="metaid_86" name="M_LRIBULOSE_C5H10O5" />
<species boundaryCondition="false" compartment="Cytosol" id="M_LARABINOSE_c" metaid="metaid_87" name="M_LARABINOSE_C5H10O5" />
<species boundaryCondition="false" compartment="Cytosol" id="M_ARABITOL_c" metaid="metaid_88" name="M_ARABITOL_C5H12O5" />
<species boundaryCondition="false" compartment="Cytosol" id="M_LXYLULOSE_c" metaid="metaid_89" name="M_LXYLULOSE_C5H10O5" />
<species boundaryCondition="false" compartment="Cytosol" id="M_LXYLULOSE5P_c" metaid="metaid_90" name="M_LXYLULOSE5P_C5H11O8P1" />
<species boundaryCondition="false" compartment="Cytosol" id="M_LLYXOSE_c" metaid="metaid_91" name="M_LLYXOSE_C5H10O5" />
<species boundaryCondition="false" compartment="Cytosol" id="M_XYLITOL_c" metaid="metaid_92" name="M_XYLITOL_C5H12O5" />
<species boundaryCondition="false" compartment="Cytosol" id="M_XYL_c" metaid="metaid_93" name="M_XYL_C5H10O5" />
<species boundaryCondition="false" compartment="Cytosol" id="M_DXYL_c" metaid="metaid_94" name="M_DXYL_C5H10O5" />
<species boundaryCondition="false" compartment="Cytosol" id="M_RMN_c" metaid="metaid_95" name="M_RMN_C6H12O5" />
<species boundaryCondition="false" compartment="Cytosol" id="M_RHAMN_c" metaid="metaid_96" name="M_RHAMN_C6H12O5" />
<species boundaryCondition="false" compartment="Cytosol" id="M_RHAMN1P_c" metaid="metaid_97" name="M_RHAMN1P_C6H13O8P1" />
<species boundaryCondition="false" compartment="Cytosol" id="M_LACTAL_c" metaid="metaid_98" name="M_LACTAL_C3H6O2" />
<species boundaryCondition="false" compartment="Cytosol" id="M_LLAC_c" metaid="metaid_99" name="M_LLAC_C3H6O3" />
<species boundaryCondition="false" compartment="Cytosol" id="M_CELB_c" metaid="metaid_100" name="M_CELB_C12H22O11" />
<species boundaryCondition="false" compartment="Cytosol" id="M_TRE6P_c" metaid="metaid_101" name="M_TRE6P_C12H23O14P1" />
<species boundaryCondition="false" compartment="Cytosol" id="M_TRE_c" metaid="metaid_102" name="M_TRE_C12H22O11" />
<species boundaryCondition="false" compartment="Cytosol" id="M_MAN_c" metaid="metaid_103" name="M_MAN_C6H12O6" />
<species boundaryCondition="false" compartment="Cytosol" id="M_MAN6P_c" metaid="metaid_104" name="M_MAN6P_C6H13O9P1" />
<species boundaryCondition="false" compartment="Cytosol" id="M_MAN1P_c" metaid="metaid_105" name="M_MAN1P_C6H13O9P1" />
<species boundaryCondition="false" compartment="Cytosol" id="M_GMAN_c" metaid="metaid_106" name="M_GMAN_C16H25N5O16P2" />
<species boundaryCondition="false" compartment="Cytosol" id="M_G4D6DMAN_c" metaid="metaid_107" name="M_G4D6DMAN_C16H23N5O15P2" />
<species boundaryCondition="false" compartment="Cytosol" id="M_FRU_c" metaid="metaid_108" name="M_FRU_C6H12O6" />
<species boundaryCondition="false" compartment="Cytosol" id="M_F1P_c" metaid="metaid_109" name="M_F1P_C6H13O9P1" />
<species boundaryCondition="false" compartment="Cytosol" id="M_T3_c" metaid="metaid_110" name="M_T3_C3H6O3" />
<species boundaryCondition="false" compartment="Cytosol" id="M_MELI_c" metaid="metaid_111" name="M_MELI_C12H22O11" />
<species boundaryCondition="false" compartment="Cytosol" id="M_GLAC_c" metaid="metaid_112" name="M_GLAC_C6H12O6" />
<species boundaryCondition="false" compartment="Cytosol" id="M_DTTP_c" metaid="metaid_113" name="M_DTTP_C10H17N2O14P3" />
<species boundaryCondition="false" compartment="Cytosol" id="M_TDPDGLUCOSE_c" metaid="metaid_114" name="M_TDPDGLUCOSE_C16H26N2O16P2" />
<species boundaryCondition="false" compartment="Cytosol" id="M_TDPGAL_c" metaid="metaid_115" name="M_TDPGAL_C16H26N2O16P2" />
<species boundaryCondition="false" compartment="Cytosol" id="M_GALC_c" metaid="metaid_116" name="M_GALC_" />
<species boundaryCondition="false" compartment="Cytosol" id="M_GALC1P_c" metaid="metaid_117" name="M_GALC1P_C6H13O9P1" />
<species boundaryCondition="false" compartment="Cytosol" id="M_UTP_c" metaid="metaid_118" name="M_UTP_C9H15N2O15P3" />
<species boundaryCondition="false" compartment="Cytosol" id="M_UDPGAL_c" metaid="metaid_119" name="M_UDPGAL_C15H24N2O17P2" />
<species boundaryCondition="false" compartment="Cytosol" id="M_UDPGLU_c" metaid="metaid_120" name="M_UDPGLU_C15H24N2O17P2" />
<species boundaryCondition="false" compartment="Cytosol" id="M_UDPGLUCUR_c" metaid="metaid_121" name="M_UDPGLUCUR_C15H22N2O18P2" />
<species boundaryCondition="false" compartment="Cytosol" id="M_UDP_c" metaid="metaid_122" name="M_UDP_C9H14N2O12P2" />
<species boundaryCondition="false" compartment="Cytosol" id="M_MLT_c" metaid="metaid_123" name="M_MLT_C12H22O11" />
<species boundaryCondition="false" compartment="Cytosol" id="M_LACTOSE_c" metaid="metaid_124" name="M_LACTOSE_C12H22O11" />
<species boundaryCondition="false" compartment="Cytosol" id="M_GALACTINOL_c" metaid="metaid_125" name="M_GALACTINOL_C12H22O11" />
<species boundaryCondition="false" compartment="Cytosol" id="M_MYOINOSITOL_c" metaid="metaid_126" name="M_MYOINOSITOL_C6H12O6" />
<species boundaryCondition="false" compartment="Cytosol" id="M_RAF_c" metaid="metaid_127" name="M_RAF_C18H32O16" />
<species boundaryCondition="false" compartment="Cytosol" id="M_SUCROSE_c" metaid="metaid_128" name="M_SUCROSE_C12H22O11" />
<species boundaryCondition="false" compartment="Cytosol" id="M_STACHYOSE_c" metaid="metaid_129" name="M_STACHYOSE_C24H42O21" />
<species boundaryCondition="false" compartment="Cytosol" id="M_EPM_c" metaid="metaid_130" name="M_EPM_C12H22O11" />
<species boundaryCondition="false" compartment="Cytosol" id="M_GGL_c" metaid="metaid_131" name="M_GGL_C9H18O8" />
<species boundaryCondition="false" compartment="Cytosol" id="M_GL_c" metaid="metaid_132" name="M_GL_C3H8O3" />
<species boundaryCondition="false" compartment="Cytosol" id="M_MELIT_c" metaid="metaid_133" name="M_MELIT_C12H24O11" />
<species boundaryCondition="false" compartment="Cytosol" id="M_SOT_c" metaid="metaid_134" name="M_SOT_C6H14O6" />
<species boundaryCondition="false" compartment="Cytosol" id="M_PIn_c" metaid="metaid_135" name="M_PIn_" />
<species boundaryCondition="false" compartment="Cytosol" id="M_PIn-1_c" metaid="metaid_136" name="M_PIn-1_" />
<species boundaryCondition="false" compartment="Cytosol" id="M_SAL6P_c" metaid="metaid_137" name="M_SAL6P_C13H19O10P1" />
<species boundaryCondition="false" compartment="Cytosol" id="M_HXMP_c" metaid="metaid_138" name="M_HXMP_C7H8O2" />
<species boundaryCondition="false" compartment="Cytosol" id="M_DARABITOL_c" metaid="metaid_139" name="M_DARABITOL_C5H12O5" />
<species boundaryCondition="false" compartment="Cytosol" id="M_DLYXOSE_c" metaid="metaid_140" name="M_DLYXOSE_C5H10O5" />
<species boundaryCondition="false" compartment="Cytosol" id="M_GLN_c" metaid="metaid_141" name="M_GLN_C5H10N2O3" />
<species boundaryCondition="false" compartment="Cytosol" id="M_CARBAMOYLP_c" metaid="metaid_142" name="M_CARBAMOYLP_C1H4N1O5P1" />
<species boundaryCondition="false" compartment="Cytosol" id="M_GLT_c" metaid="metaid_143" name="M_GLT_C5H9N1O4" />
<species boundaryCondition="false" compartment="Cytosol" id="M_ASP_c" metaid="metaid_144" name="M_ASP_C4H7N1O4" />
<species boundaryCondition="false" compartment="Cytosol" id="M_CARBAMYULASP_c" metaid="metaid_145" name="M_CARBAMYULASP_C5H8N2O5" />
<species boundaryCondition="false" compartment="Cytosol" id="M_DIHOROT_c" metaid="metaid_146" name="M_DIHOROT_C5H6N2O4" />
<species boundaryCondition="false" compartment="Cytosol" id="M_OROTATE_c" metaid="metaid_147" name="M_OROTATE_C5H4N2O4" />
<species boundaryCondition="false" compartment="Cytosol" id="M_H2O2_c" metaid="metaid_148" name="M_H2O2_H2O2" />
<species boundaryCondition="false" compartment="Cytosol" id="M_PRPP_c" metaid="metaid_149" name="M_PRPP_C5H13O14P3" />
<species boundaryCondition="false" compartment="Cytosol" id="M_ORO5P_c" metaid="metaid_150" name="M_ORO5P_C10H13N2O11P1" />
<species boundaryCondition="false" compartment="Cytosol" id="M_UMP_c" metaid="metaid_151" name="M_UMP_C9H13N2O9P1" />
<species boundaryCondition="false" compartment="Cytosol" id="M_URI_c" metaid="metaid_152" name="M_URI_C9H12N2O6" />
<species boundaryCondition="false" compartment="Cytosol" id="M_URA_c" metaid="metaid_153" name="M_URA_C4H4N2O2" />
<species boundaryCondition="false" compartment="Cytosol" id="M_CTP_c" metaid="metaid_154" name="M_CTP_C9H16N3O14P3" />
<species boundaryCondition="false" compartment="Cytosol" id="M_NH3_c" metaid="metaid_155" name="M_NH3_H3N1" />
<species boundaryCondition="false" compartment="Cytosol" id="M_CDP_c" metaid="metaid_156" name="M_CDP_C9H15N3O11P2" />
<species boundaryCondition="false" compartment="Cytosol" id="M_RThioredoxin_c" metaid="metaid_157" name="M_RThioredoxin_C6H9NO2S2R2" />
<species boundaryCondition="false" compartment="Cytosol" id="M_OXTHIOREDOXIN_c" metaid="metaid_158" name="M_OXTHIOREDOXIN_C6H7NO2S2R2" />
<species boundaryCondition="false" compartment="Cytosol" id="M_DCDP_c" metaid="metaid_159" name="M_DCDP_C9H15N3O10P2" />
<species boundaryCondition="false" compartment="Cytosol" id="M_DCMP_c" metaid="metaid_160" name="M_DCMP_C9H14N3O7P1" />
<species boundaryCondition="false" compartment="Cytosol" id="M_DC_c" metaid="metaid_161" name="M_DC_C9H13N3O4" />
<species boundaryCondition="false" compartment="Cytosol" id="M_DCTP_c" metaid="metaid_162" name="M_DCTP_C9H16N3O13P3" />
<species boundaryCondition="false" compartment="Cytosol" id="M_DU_c" metaid="metaid_163" name="M_DU_C9H12N2O5" />
<species boundaryCondition="false" compartment="Cytosol" id="M_DUMP_c" metaid="metaid_164" name="M_DUMP_C9H13N2O8P1" />
<species boundaryCondition="false" compartment="Cytosol" id="M_DUTP_c" metaid="metaid_165" name="M_DUTP_C9H15N2O14P3" />
<species boundaryCondition="false" compartment="Cytosol" id="M_DTMP_c" metaid="metaid_166" name="M_DTMP_C10H15N2O8P1" />
<species boundaryCondition="false" compartment="Cytosol" id="M_DGTP_c" metaid="metaid_167" name="M_DGTP_C10H16N5O13P3" />
<species boundaryCondition="false" compartment="Cytosol" id="M_DGMP_c" metaid="metaid_168" name="M_DGMP_C10H14N5O7P1" />
<species boundaryCondition="false" compartment="Cytosol" id="M_CMP_c" metaid="metaid_169" name="M_CMP_C9H14N3O8P1" />
<species boundaryCondition="false" compartment="Cytosol" id="M_GMP_c" metaid="metaid_170" name="M_GMP_C10H14N5O8P1" />
<species boundaryCondition="false" compartment="Cytosol" id="M_ITP_c" metaid="metaid_171" name="M_ITP_C10H15N4O14P3" />
<species boundaryCondition="false" compartment="Cytosol" id="M_IMP_c" metaid="metaid_172" name="M_IMP_C10H13N4O8P1" />
<species boundaryCondition="false" compartment="Cytosol" id="M_DTDP_c" metaid="metaid_173" name="M_DTDP_C10H16N2O11P2" />
<species boundaryCondition="false" compartment="Cytosol" id="M_METHTHF_c" metaid="metaid_174" name="M_METHTHF_C20H23N7O6" />
<species boundaryCondition="false" compartment="Cytosol" id="M_THF_c" metaid="metaid_175" name="M_THF_C19H23N7O6" />
<species boundaryCondition="false" compartment="Cytosol" id="M_TMP_c" metaid="metaid_176" name="M_TMP_C10H15N2O8P1" />
<species boundaryCondition="false" compartment="Cytosol" id="M_TDP_c" metaid="metaid_177" name="M_TDP_C10H16N2O11P2" />
<species boundaryCondition="false" compartment="Cytosol" id="M_DT_c" metaid="metaid_178" name="M_DT_C10H14N2O5" />
<species boundaryCondition="false" compartment="Cytosol" id="M_CYTD_c" metaid="metaid_179" name="M_CYTD_C9H13N3O5" />
<species boundaryCondition="false" compartment="Cytosol" id="M_THYMINE_c" metaid="metaid_180" name="M_THYMINE_C5H6N2O2" />
<species boundaryCondition="false" compartment="Cytosol" id="M_BRIBAMINP_c" metaid="metaid_181" name="M_BRIBAMINP_C5H12N1O7P1" />
<species boundaryCondition="false" compartment="Cytosol" id="M_GLY_c" metaid="metaid_182" name="M_GLY_C2H5N1O2" />
<species boundaryCondition="false" compartment="Cytosol" id="M_PRGLYCINEAMIDE_c" metaid="metaid_183" name="M_PRGLYCINEAMIDE_C7H15N2O8P1" />
<species boundaryCondition="false" compartment="Cytosol" id="M_RFGLYCINEAMIDEP_c" metaid="metaid_184" name="M_RFGLYCINEAMIDEP_C8H15N2O9P1" />
<species boundaryCondition="false" compartment="Cytosol" id="M_PRFGLYCINEAMIDE_c" metaid="metaid_185" name="M_PRFGLYCINEAMIDE_C8H16N3O8P1" />
<species boundaryCondition="false" compartment="Cytosol" id="M_PRAIMIDAZOLE_c" metaid="metaid_186" name="M_PRAIMIDAZOLE_C8H14N3O7P1" />
<species boundaryCondition="false" compartment="Cytosol" id="M_PRIBCAIMID_c" metaid="metaid_187" name="M_PRIBCAIMID_C9H14N3O9P1" />
<species boundaryCondition="false" compartment="Cytosol" id="M_PR4SAIMID_c" metaid="metaid_188" name="M_PR4SAIMID_C13H19N4O12P1" />
<species boundaryCondition="false" compartment="Cytosol" id="M_AICAR_c" metaid="metaid_189" name="M_AICAR_C9H15N4O8P1" />
<species boundaryCondition="false" compartment="Cytosol" id="M_AIC_c" metaid="metaid_190" name="M_AIC_C4H6N4O1" />
<species boundaryCondition="false" compartment="Cytosol" id="M_F10THF_c" metaid="metaid_191" name="M_F10THF_C20H23N7O7" />
<species boundaryCondition="false" compartment="Cytosol" id="M_PRIBFCARBOXAMIDE_c" metaid="metaid_192" name="M_PRIBFCARBOXAMIDE_C10H15N4O9P1" />
<species boundaryCondition="false" compartment="Cytosol" id="M_ADN_c" metaid="metaid_193" name="M_ADN_C10H13N5O4" />
<species boundaryCondition="false" compartment="Cytosol" id="M_XNSN5P_c" metaid="metaid_194" name="M_XNSN5P_C10H13N4O9P1" />
<species boundaryCondition="false" compartment="Cytosol" id="M_XNSN_c" metaid="metaid_195" name="M_XNSN_C10H12N4O6" />
<species boundaryCondition="false" compartment="Cytosol" id="M_GSN_c" metaid="metaid_196" name="M_GSN_C10H13N5O5" />
<species boundaryCondition="false" compartment="Cytosol" id="M_INS_c" metaid="metaid_197" name="M_INS_C10H12N4O5" />
<species boundaryCondition="false" compartment="Cytosol" id="M_DAMP_c" metaid="metaid_198" name="M_DAMP_C10H14N5O6P1" />
<species boundaryCondition="false" compartment="Cytosol" id="M_DA_c" metaid="metaid_199" name="M_DA_C10H13N5O3" />
<species boundaryCondition="false" compartment="Cytosol" id="M_DG_c" metaid="metaid_200" name="M_DG_C10H13N5O4" />
<species boundaryCondition="false" compartment="Cytosol" id="M_HYXN_c" metaid="metaid_201" name="M_HYXN_C5H4N4O1" />
<species boundaryCondition="false" compartment="Cytosol" id="M_DIN_c" metaid="metaid_202" name="M_DIN_C10H12N4O4" />
<species boundaryCondition="false" compartment="Cytosol" id="M_AD_c" metaid="metaid_203" name="M_AD_C5H5N5" />
<species boundaryCondition="false" compartment="Cytosol" id="M_DGDP_c" metaid="metaid_204" name="M_DGDP_C10H15N5O10P2" />
<species boundaryCondition="false" compartment="Cytosol" id="M_CAMP_c" metaid="metaid_205" name="M_CAMP_C10H12N5O6P1" />
<species boundaryCondition="false" compartment="Cytosol" id="M_CGMP_c" metaid="metaid_206" name="M_CGMP_C10H12N5O7P1" />
<species boundaryCondition="false" compartment="Cytosol" id="M_IDP_c" metaid="metaid_207" name="M_IDP_C10H14N4O11P2" />
<species boundaryCondition="false" compartment="Cytosol" id="M_DUDP_c" metaid="metaid_208" name="M_DUDP_C9H14N2O11P2" />
<species boundaryCondition="false" compartment="Cytosol" id="M_GN_c" metaid="metaid_209" name="M_GN_C5H5N5O1" />
<species boundaryCondition="false" compartment="Cytosol" id="M_XAN_c" metaid="metaid_210" name="M_XAN_C5H4N4O2" />
<species boundaryCondition="false" compartment="Cytosol" id="M_URATE_c" metaid="metaid_211" name="M_URATE_C5H4N4O3" />
<species boundaryCondition="false" compartment="Cytosol" id="M_HIU_c" metaid="metaid_212" name="M_HIU_" />
<species boundaryCondition="false" compartment="Cytosol" id="M_ALLANTOIN_c" metaid="metaid_213" name="M_ALLANTOIN_C4H6N4O3" />
<species boundaryCondition="false" compartment="Cytosol" id="M_ALLANTOATE_c" metaid="metaid_214" name="M_ALLANTOATE_C4H8N4O4" />
<species boundaryCondition="false" compartment="Cytosol" id="M_UGLYCOLATE_c" metaid="metaid_215" name="M_UGLYCOLATE_C3H6N2O4" />
<species boundaryCondition="false" compartment="Cytosol" id="M_UREA_c" metaid="metaid_216" name="M_UREA_C1H4N2O1" />
<species boundaryCondition="false" compartment="Cytosol" id="M_P3I_c" metaid="metaid_217" name="M_P3I_H5O10P3" />
<species boundaryCondition="false" compartment="Cytosol" id="M_GDPTP_c" metaid="metaid_218" name="M_GDPTP_C10H18N5O20P5" />
<species boundaryCondition="false" compartment="Cytosol" id="M_GU5DP3DP_c" metaid="metaid_219" name="M_GU5DP3DP_C10H17N5O17P4" />
<species boundaryCondition="false" compartment="Cytosol" id="M_ADENYLOSUCC_c" metaid="metaid_220" name="M_ADENYLOSUCC_C14H18N5O11P1" />
<species boundaryCondition="false" compartment="Cytosol" id="M_DADP_c" metaid="metaid_221" name="M_DADP_C10H15N5O9P2" />
<species boundaryCondition="false" compartment="Cytosol" id="M_DATP_c" metaid="metaid_222" name="M_DATP_C10H16N5O12P3" />
<species boundaryCondition="false" compartment="Cytosol" id="M_THIAMINE_c" metaid="metaid_223" name="M_THIAMINE_C12H17N4O1S1" />
<species boundaryCondition="false" compartment="Cytosol" id="M_THP_c" metaid="metaid_224" name="M_THP_C12H18N4O4P1S1" />
<species boundaryCondition="false" compartment="Cytosol" id="M_HMP_c" metaid="metaid_225" name="M_HMP_C6H9N3O1" />
<species boundaryCondition="false" compartment="Cytosol" id="M_AHMMPYRP_c" metaid="metaid_226" name="M_AHMMPYRP_C6H10N3O4P1" />
<species boundaryCondition="false" compartment="Cytosol" id="M_AHMMPYRPP_c" metaid="metaid_227" name="M_AHMMPYRPP_C6H11N3O7P2" />
<species boundaryCondition="false" compartment="Cytosol" id="M_THZP_c" metaid="metaid_228" name="M_THZP_C6H10N1O4P1S1" />
<species boundaryCondition="false" compartment="Cytosol" id="M_THPP_c" metaid="metaid_229" name="M_THPP_C12H19N4O7P2S1" />
<species boundaryCondition="false" compartment="Cytosol" id="M_DX5P_c" metaid="metaid_230" name="M_DX5P_C5H11O7P1" />
<species boundaryCondition="false" compartment="Cytosol" id="M_MEP_c" metaid="metaid_231" name="M_MEP_C5H13O7P1" />
<species boundaryCondition="false" compartment="Cytosol" id="M_DP2CME_c" metaid="metaid_232" name="M_DP2CME_C14H25N3O14P2" />
<species boundaryCondition="false" compartment="Cytosol" id="M_DP2CMEP_c" metaid="metaid_233" name="M_DP2CMEP_C14H26N3O17P3" />
<species boundaryCondition="false" compartment="Cytosol" id="M_MECYCLOP_c" metaid="metaid_234" name="M_MECYCLOP_C5H12O9P2" />
<species boundaryCondition="false" compartment="Cytosol" id="M_HMBDIP_c" metaid="metaid_235" name="M_HMBDIP_C5H12O8P2" />
<species boundaryCondition="false" compartment="Cytosol" id="M_D3IPENTYLPP_c" metaid="metaid_236" name="M_D3IPENTYLPP_C5H12O7P2" />
<species boundaryCondition="false" compartment="Cytosol" id="M_DMPP_c" metaid="metaid_237" name="M_DMPP_C5H12O7P2" />
<species boundaryCondition="false" compartment="Cytosol" id="M_GPP_c" metaid="metaid_238" name="M_GPP_C10H20O7P2" />
<species boundaryCondition="false" compartment="Cytosol" id="M_FARPP_c" metaid="metaid_239" name="M_FARPP_C15H28O7P2" />
<species boundaryCondition="false" compartment="Cytosol" id="M_GGPP_c" metaid="metaid_240" name="M_GGPP_C20H36O7P2" />
<species boundaryCondition="false" compartment="Cytosol" id="M_PPPP_c" metaid="metaid_241" name="M_PPPP_C25H44O7P2" />
<species boundaryCondition="false" compartment="Cytosol" id="M_HPPP_c" metaid="metaid_242" name="M_HPPP_C30H52O7P2" />
<species boundaryCondition="false" compartment="Cytosol" id="M_HEPPP_c" metaid="metaid_243" name="M_HEPPP_C35H60O7P2" />
<species boundaryCondition="false" compartment="Cytosol" id="M_OPP_c" metaid="metaid_244" name="M_OPP_C40H68O7P2" />
<species boundaryCondition="false" compartment="Cytosol" id="M_NPP_c" metaid="metaid_245" name="M_NPP_C45H76O7P2" />
<species boundaryCondition="false" compartment="Cytosol" id="M_ASN_c" metaid="metaid_246" name="M_ASN_C4H8N2O3" />
<species boundaryCondition="false" compartment="Cytosol" id="M_BALA_c" metaid="metaid_247" name="M_BALA_C3H7N1O2" />
<species boundaryCondition="false" compartment="Cytosol" id="M_ALAC_c" metaid="metaid_248" name="M_ALAC_C5H8O4" />
<species boundaryCondition="false" compartment="Cytosol" id="M_DIVALER_c" metaid="metaid_249" name="M_DIVALER_C5H10O4" />
<species boundaryCondition="false" compartment="Cytosol" id="M_KISOVALERATE_c" metaid="metaid_250" name="M_KISOVALERATE_C5H8O3" />
<species boundaryCondition="false" compartment="Cytosol" id="M_VAL_c" metaid="metaid_251" name="M_VAL_C5H11N1O2" />
<species boundaryCondition="false" compartment="Cytosol" id="M_SER_c" metaid="metaid_252" name="M_SER_C3H7N1O3" />
<species boundaryCondition="false" compartment="Cytosol" id="M_THR_c" metaid="metaid_253" name="M_THR_C4H9N1O3" />
<species boundaryCondition="false" compartment="Cytosol" id="M_OXOBUTANOATE_c" metaid="metaid_254" name="M_OXOBUTANOATE_C4H6O3" />
<species boundaryCondition="false" compartment="Cytosol" id="M_AHBUT_c" metaid="metaid_255" name="M_AHBUT_C6H10O4" />
<species boundaryCondition="false" compartment="Cytosol" id="M_KMV_c" metaid="metaid_256" name="M_KMV_C6H12O4" />
<species boundaryCondition="false" compartment="Cytosol" id="M_KMVALERATE_c" metaid="metaid_257" name="M_KMVALERATE_C6H10O3" />
<species boundaryCondition="false" compartment="Cytosol" id="M_ILE_c" metaid="metaid_258" name="M_ILE_C6H13N1O2" />
<species boundaryCondition="false" compartment="Cytosol" id="M_CHISOCARPOATE_c" metaid="metaid_259" name="M_CHISOCARPOATE_C7H10O4" />
<species boundaryCondition="false" compartment="Cytosol" id="M_THCISOCAPROATE_c" metaid="metaid_260" name="M_THCISOCAPROATE_C7H12O5" />
<species boundaryCondition="false" compartment="Cytosol" id="M_CMO_c" metaid="metaid_261" name="M_CMO_C7H10O5" />
<species boundaryCondition="false" compartment="Cytosol" id="M_MPENTANOATE_c" metaid="metaid_262" name="M_MPENTANOATE_C6H10O3" />
<species boundaryCondition="false" compartment="Cytosol" id="M_LEU_c" metaid="metaid_263" name="M_LEU_C6H13N1O2" />
<species boundaryCondition="false" compartment="Cytosol" id="M_AGLU_c" metaid="metaid_264" name="M_AGLU_C7H11N1O5" />
<species boundaryCondition="false" compartment="Cytosol" id="M_NAGLUP_c" metaid="metaid_265" name="M_NAGLUP_C7H12N1O8P1" />
<species boundaryCondition="false" compartment="Cytosol" id="M_NAGLUSALD_c" metaid="metaid_266" name="M_NAGLUSALD_C7H11N1O4" />
<species boundaryCondition="false" compartment="Cytosol" id="M_NAACORN_c" metaid="metaid_267" name="M_NAACORN_C7H14N2O3" />
<species boundaryCondition="false" compartment="Cytosol" id="M_ORN_c" metaid="metaid_268" name="M_ORN_C5H12N2O2" />
<species boundaryCondition="false" compartment="Cytosol" id="M_CITR_c" metaid="metaid_269" name="M_CITR_C6H13N3O3" />
<species boundaryCondition="false" compartment="Cytosol" id="M_ARGSUCC_c" metaid="metaid_270" name="M_ARGSUCC_C10H18N4O6" />
<species boundaryCondition="false" compartment="Cytosol" id="M_ARG_c" metaid="metaid_271" name="M_ARG_C6H14N4O2" />
<species boundaryCondition="false" compartment="Cytosol" id="M_HOMOSER_c" metaid="metaid_272" name="M_HOMOSER_C4H9N1O3" />
<species boundaryCondition="false" compartment="Cytosol" id="M_OPHSER_c" metaid="metaid_273" name="M_OPHSER_C4H10N1O6P1" />
<species boundaryCondition="false" compartment="Cytosol" id="M_ASER_c" metaid="metaid_274" name="M_ASER_C5H9N1O4" />
<species boundaryCondition="false" compartment="Cytosol" id="M_H2S_c" metaid="metaid_275" name="M_H2S_H2S1" />
<species boundaryCondition="false" compartment="Cytosol" id="M_CYS_c" metaid="metaid_276" name="M_CYS_C3H7N1O2S1" />
<species boundaryCondition="false" compartment="Cytosol" id="M_ALA_c" metaid="metaid_277" name="M_ALA_C3H7N1O2" />
<species boundaryCondition="false" compartment="Cytosol" id="M_PRIBATP_c" metaid="metaid_278" name="M_PRIBATP_C15H25N5O20P4" />
<species boundaryCondition="false" compartment="Cytosol" id="M_PRIBAMP_c" metaid="metaid_279" name="M_PRIBAMP_C15H23N5O14P2" />
<species boundaryCondition="false" compartment="Cytosol" id="M_PRIBOFAICARP_c" metaid="metaid_280" name="M_PRIBOFAICARP_C15H25N5O15P2" />
<species boundaryCondition="false" compartment="Cytosol" id="M_PRIBULOFAICARP_c" metaid="metaid_281" name="M_PRIBULOFAICARP_C15H25N5O15P2" />
<species boundaryCondition="false" compartment="Cytosol" id="M_DEIGP_c" metaid="metaid_282" name="M_DEIGP_C6H11N2O6P1" />
<species boundaryCondition="false" compartment="Cytosol" id="M_IACETOLP_c" metaid="metaid_283" name="M_IACETOLP_C6H9N2O5P1" />
<species boundaryCondition="false" compartment="Cytosol" id="M_HISTIDINOLP_c" metaid="metaid_284" name="M_HISTIDINOLP_C6H12N3O4P1" />
<species boundaryCondition="false" compartment="Cytosol" id="M_HISTIDINOL_c" metaid="metaid_285" name="M_HISTIDINOL_C6H11N3O1" />
<species boundaryCondition="false" compartment="Cytosol" id="M_HIS_c" metaid="metaid_286" name="M_HIS_C6H9N3O2" />
<species boundaryCondition="false" compartment="Cytosol" id="M_ASPSALD_c" metaid="metaid_287" name="M_ASPSALD_C4H7N1O3" />
<species boundaryCondition="false" compartment="Cytosol" id="M_DDCOL_c" metaid="metaid_288" name="M_DDCOL_C7H7N1O4" />
<species boundaryCondition="false" compartment="Cytosol" id="M_D1PDICARBOXYLATE_c" metaid="metaid_289" name="M_D1PDICARBOXYLATE_C7H9N1O4" />
<species boundaryCondition="false" compartment="Cytosol" id="M_NSUC2A6KP_c" metaid="metaid_290" name="M_NSUC2A6KP_C11H15N1O8" />
<species boundaryCondition="false" compartment="Cytosol" id="M_NSUC26DAP_c" metaid="metaid_291" name="M_NSUC26DAP_C11H18N2O7" />
<species boundaryCondition="false" compartment="Cytosol" id="M_DAPIM_c" metaid="metaid_292" name="M_DAPIM_C7H14N2O4" />
<species boundaryCondition="false" compartment="Cytosol" id="M_MDAPIM_c" metaid="metaid_293" name="M_MDAPIM_C7H14N2O4" />
<species boundaryCondition="false" compartment="Cytosol" id="M_LYS_c" metaid="metaid_294" name="M_LYS_C6H14N2O2" />
<species boundaryCondition="false" compartment="Cytosol" id="M_OSUCHSER_c" metaid="metaid_295" name="M_OSUCHSER_C8H13N1O6" />
<species boundaryCondition="false" compartment="Cytosol" id="M_CYSTATHIONINE_c" metaid="metaid_296" name="M_CYSTATHIONINE_C7H14N2O4S1" />
<species boundaryCondition="false" compartment="Cytosol" id="M_HOMOCYC_c" metaid="metaid_297" name="M_HOMOCYC_C4H9N1O2S1" />
<species boundaryCondition="false" compartment="Cytosol" id="M_SAMET_c" metaid="metaid_298" name="M_SAMET_C15H22N6O5S1" />
<species boundaryCondition="false" compartment="Cytosol" id="M_MET_c" metaid="metaid_299" name="M_MET_C5H11N1O2S1" />
<species boundaryCondition="false" compartment="Cytosol" id="M_AHOMOCYC_c" metaid="metaid_300" name="M_AHOMOCYC_C14H20N6O5S1" />
<species boundaryCondition="false" compartment="Cytosol" id="M_MTHF_c" metaid="metaid_301" name="M_MTHF_C20H25N7O6" />
<species boundaryCondition="false" compartment="Cytosol" id="M_M5THTGLU_c" metaid="metaid_302" name="M_M5THTGLU_C25H36N8O12" />
<species boundaryCondition="false" compartment="Cytosol" id="M_THTGLU_c" metaid="metaid_303" name="M_THTGLU_C24H34N8O12" />
<species boundaryCondition="false" compartment="Cytosol" id="M_DGLYCERATE_c" metaid="metaid_304" name="M_DGLYCERATE_C3H6O4" />
<species boundaryCondition="false" compartment="Cytosol" id="M_HPYRP_c" metaid="metaid_305" name="M_HPYRP_C3H5O7P1" />
<species boundaryCondition="false" compartment="Cytosol" id="M_SER3P_c" metaid="metaid_306" name="M_SER3P_C3H8N1O6P1" />
<species boundaryCondition="false" compartment="Cytosol" id="M_GLU5P_c" metaid="metaid_307" name="M_GLU5P_C5H10N1O7P1" />
<species boundaryCondition="false" compartment="Cytosol" id="M_GGSALD_c" metaid="metaid_308" name="M_GGSALD_C5H9N1O3" />
<species boundaryCondition="false" compartment="Cytosol" id="M_P5C_c" metaid="metaid_309" name="M_P5C_C5H7N1O2" />
<species boundaryCondition="false" compartment="Cytosol" id="M_PRO_c" metaid="metaid_310" name="M_PRO_C5H9N1O2" />
<species boundaryCondition="false" compartment="Cytosol" id="M_CHORISMATE_c" metaid="metaid_311" name="M_CHORISMATE_C10H10O6" />
<species boundaryCondition="false" compartment="Cytosol" id="M_PREPHENATE_c" metaid="metaid_312" name="M_PREPHENATE_C10H10O6" />
<species boundaryCondition="false" compartment="Cytosol" id="M_PHPYR_c" metaid="metaid_313" name="M_PHPYR_C9H8O3" />
<species boundaryCondition="false" compartment="Cytosol" id="M_PHPPYR_c" metaid="metaid_314" name="M_PHPPYR_C9H8O4" />
<species boundaryCondition="false" compartment="Cytosol" id="M_AN_c" metaid="metaid_315" name="M_AN_C7H7N1O2" />
<species boundaryCondition="false" compartment="Cytosol" id="M_N5PRANTHRA_c" metaid="metaid_316" name="M_N5PRANTHRA_C12H16N1O9P1" />
<species boundaryCondition="false" compartment="Cytosol" id="M_CPADRIBULOSEP_c" metaid="metaid_317" name="M_CPADRIBULOSEP_C12H16N1O9P1" />
<species boundaryCondition="false" compartment="Cytosol" id="M_I3GLP_c" metaid="metaid_318" name="M_I3GLP_C11H14N1O6P1" />
<species boundaryCondition="false" compartment="Cytosol" id="M_TRP_c" metaid="metaid_319" name="M_TRP_C11H12N2O2" />
<species boundaryCondition="false" compartment="Cytosol" id="M_INDOLE_c" metaid="metaid_320" name="M_INDOLE_C8H7N1" />
<species boundaryCondition="false" compartment="Cytosol" id="M_FKYN_c" metaid="metaid_321" name="M_FKYN_C11H12N2O4" />
<species boundaryCondition="false" compartment="Cytosol" id="M_FOR_c" metaid="metaid_322" name="M_FOR_C1H2O2" />
<species boundaryCondition="false" compartment="Cytosol" id="M_KYN_c" metaid="metaid_323" name="M_KYN_C10H12N2O3" />
<species boundaryCondition="false" compartment="Cytosol" id="M_FAN_c" metaid="metaid_324" name="M_FAN_C8H7N1O3" />
<species boundaryCondition="false" compartment="Cytosol" id="M_TYR_c" metaid="metaid_325" name="M_TYR_C9H11N1O3" />
<species boundaryCondition="false" compartment="Cytosol" id="M_HOMOGENTISATE_c" metaid="metaid_326" name="M_HOMOGENTISATE_C8H8O4" />
<species boundaryCondition="false" compartment="Cytosol" id="M_MACETOACETATE_c" metaid="metaid_327" name="M_MACETOACETATE_C8H8O6" />
<species boundaryCondition="false" compartment="Cytosol" id="M_FACETOACETATE_c" metaid="metaid_328" name="M_FACETOACETATE_C8H8O6" />
<species boundaryCondition="false" compartment="Cytosol" id="M_KBUT_c" metaid="metaid_329" name="M_KBUT_C4H6O3" />
<species boundaryCondition="false" compartment="Cytosol" id="M_PHE_c" metaid="metaid_330" name="M_PHE_C9H11N1O2" />
<species boundaryCondition="false" compartment="Cytosol" id="M_PHAC_c" metaid="metaid_331" name="M_PHAC_C8H8O1" />
<species boundaryCondition="false" compartment="Cytosol" id="M_PAC_c" metaid="metaid_332" name="M_PAC_C8H8O2" />
<species boundaryCondition="false" compartment="Cytosol" id="M_PACCOA_c" metaid="metaid_333" name="M_PACCOA_C29H42N7O17P3S1" />
<species boundaryCondition="false" compartment="Cytosol" id="M_AGMATHINE_c" metaid="metaid_334" name="M_AGMATHINE_C5H14N4" />
<species boundaryCondition="false" compartment="Cytosol" id="M_PUTRESCINE_c" metaid="metaid_335" name="M_PUTRESCINE_C4H12N2" />
<species boundaryCondition="false" compartment="Cytosol" id="M_P35C_c" metaid="metaid_336" name="M_P35C_C5H7N1O3" />
<species boundaryCondition="false" compartment="Cytosol" id="M_HPRO_c" metaid="metaid_337" name="M_HPRO_C5H9NO3" />
<species boundaryCondition="false" compartment="Cytosol" id="M_HYDROXYAKG_c" metaid="metaid_338" name="M_HYDROXYAKG_C5H6O6" />
<species boundaryCondition="false" compartment="Cytosol" id="M_L4HG_c" metaid="metaid_339" name="M_L4HG_" />
<species boundaryCondition="false" compartment="Cytosol" id="M_E4HG_c" metaid="metaid_340" name="M_E4HG_C5H9N1O5" />
<species boundaryCondition="false" compartment="Cytosol" id="M_L4HGSA_c" metaid="metaid_341" name="M_L4HGSA_C5H9N1O4" />
<species boundaryCondition="false" compartment="Cytosol" id="M_CYTOSINE_c" metaid="metaid_342" name="M_CYTOSINE_" />
<species boundaryCondition="false" compartment="Cytosol" id="M_M5CSN_c" metaid="metaid_343" name="M_M5CSN_C5H7N3O1" />
<species boundaryCondition="false" compartment="Cytosol" id="M_SPERMINE_c" metaid="metaid_344" name="M_SPERMINE_C10H26N4" />
<species boundaryCondition="false" compartment="Cytosol" id="M_MTADENOSINE_c" metaid="metaid_345" name="M_MTADENOSINE_C11H15N5O3S1" />
<species boundaryCondition="false" compartment="Cytosol" id="M_SPERMIDINE_c" metaid="metaid_346" name="M_SPERMIDINE_C7H19N3" />
<species boundaryCondition="false" compartment="Cytosol" id="M_SAMETA_c" metaid="metaid_347" name="M_SAMETA_C14H23N6O3S1" />
<species boundaryCondition="false" compartment="Cytosol" id="M_MTRP_c" metaid="metaid_348" name="M_MTRP_C6H13O7P1S1" />
<species boundaryCondition="false" compartment="Cytosol" id="M_MTRIP_c" metaid="metaid_349" name="M_MTRIP_C6H13O7P1S1" />
<species boundaryCondition="false" compartment="Cytosol" id="M_GABA_c" metaid="metaid_350" name="M_GABA_C4H9N1O2" />
<species boundaryCondition="false" compartment="Cytosol" id="M_SUCCALD_c" metaid="metaid_351" name="M_SUCCALD_C4H6O3" />
<species boundaryCondition="false" compartment="Cytosol" id="M_AOXOBUT_c" metaid="metaid_352" name="M_AOXOBUT_C4H7N1O3" />
<species boundaryCondition="false" compartment="Cytosol" id="M_DDLGCVH_c" metaid="metaid_353" name="M_DDLGCVH_C8H16N1OS2R" />
<species boundaryCondition="false" compartment="Cytosol" id="M_PLIPOYLLYSINE_c" metaid="metaid_354" name="M_PLIPOYLLYSINE_C8H14N1OS2R" />
<species boundaryCondition="false" compartment="Cytosol" id="M_AMDLGCVH_c" metaid="metaid_355" name="M_AMDLGCVH_C9H19N2OS2R" />
<species boundaryCondition="false" compartment="Cytosol" id="M_UROCANATE_c" metaid="metaid_356" name="M_UROCANATE_C6H6N2O2" />
<species boundaryCondition="false" compartment="Cytosol" id="M_IMI5PROP_c" metaid="metaid_357" name="M_IMI5PROP_C6H8N2O3" />
<species boundaryCondition="false" compartment="Cytosol" id="M_NFORMIGLU_c" metaid="metaid_358" name="M_NFORMIGLU_C6H10N2O4" />
<species boundaryCondition="false" compartment="Cytosol" id="M_FORMAMIDE_c" metaid="metaid_359" name="M_FORMAMIDE_C1H3N1O1" />
<species boundaryCondition="false" compartment="Cytosol" id="M_CADA_c" metaid="metaid_360" name="M_CADA_C5H14N2" />
<species boundaryCondition="false" compartment="Cytosol" id="M_PIPER_c" metaid="metaid_361" name="M_PIPER_C5H9N1" />
<species boundaryCondition="false" compartment="Cytosol" id="M_AMINOVAL_c" metaid="metaid_362" name="M_AMINOVAL_C5H11N1O2" />
<species boundaryCondition="false" compartment="Cytosol" id="M_GLUTSEMI_c" metaid="metaid_363" name="M_GLUTSEMI_C5H8O3" />
<species boundaryCondition="false" compartment="Cytosol" id="M_GLUT_c" metaid="metaid_364" name="M_GLUT_C5H8O4" />
<species boundaryCondition="false" compartment="Cytosol" id="M_GLUTCOA_c" metaid="metaid_365" name="M_GLUTCOA_C26H42N7O19P3S1" />
<species boundaryCondition="false" compartment="Cytosol" id="M_OADIPATE_c" metaid="metaid_366" name="M_OADIPATE_" />
<species boundaryCondition="false" compartment="Cytosol" id="M_CROTCOA_c" metaid="metaid_367" name="M_CROTCOA_C25H40N7O17P3S1" />
<species boundaryCondition="false" compartment="Cytosol" id="M_H3BUTCOA_c" metaid="metaid_368" name="M_H3BUTCOA_C25H42N7O18P3S1" />
<species boundaryCondition="false" compartment="Cytosol" id="M_AACETYLCOA_c" metaid="metaid_369" name="M_AACETYLCOA_C25H40N7O18P3S1" />
<species boundaryCondition="false" compartment="Cytosol" id="M_RH3BUTCOA_c" metaid="metaid_370" name="M_RH3BUTCOA_C25H42N7O18P3S1" />
<species boundaryCondition="false" compartment="Cytosol" id="M_RH3BUT_c" metaid="metaid_371" name="M_RH3BUT_C4H8O3" />
<species boundaryCondition="false" compartment="Cytosol" id="M_2MBCOA_c" metaid="metaid_372" name="M_2MBCOA_" />
<species boundaryCondition="false" compartment="Cytosol" id="M_TIGCOA_c" metaid="metaid_373" name="M_TIGCOA_C26H42N7O17P3S1" />
<species boundaryCondition="false" compartment="Cytosol" id="M_MHBUTCOA_c" metaid="metaid_374" name="M_MHBUTCOA_C26H44N7O18P3S1" />
<species boundaryCondition="false" compartment="Cytosol" id="M_MAACOA_c" metaid="metaid_375" name="M_MAACOA_C26H42N7O18P3S1" />
<species boundaryCondition="false" compartment="Cytosol" id="M_PROPIONYLCOA_c" metaid="metaid_376" name="M_PROPIONYLCOA_C24H40N7O17P3S1" />
<species boundaryCondition="false" compartment="Cytosol" id="M_SMMCOA_c" metaid="metaid_377" name="M_SMMCOA_" />
<species boundaryCondition="false" compartment="Cytosol" id="M_MMCOA_c" metaid="metaid_378" name="M_MMCOA_C25H40N7O19P3S1" />
<species boundaryCondition="false" compartment="Cytosol" id="M_3MBCOA_c" metaid="metaid_379" name="M_3MBCOA_" />
<species boundaryCondition="false" compartment="Cytosol" id="M_MCROTCOA_c" metaid="metaid_380" name="M_MCROTCOA_C26H42N7O17P3S1" />
<species boundaryCondition="false" compartment="Cytosol" id="M_ISOVALCOA_c" metaid="metaid_381" name="M_ISOVALCOA_C26H44N7O17P3S1" />
<species boundaryCondition="false" compartment="Cytosol" id="M_T3METGLUCOA_c" metaid="metaid_382" name="M_T3METGLUCOA_C27H42N7O19P3S1" />
<species boundaryCondition="false" compartment="Cytosol" id="M_HMGCOA_c" metaid="metaid_383" name="M_HMGCOA_C27H44N7O20P3S1" />
<species boundaryCondition="false" compartment="Cytosol" id="M_ISOBUTCOA_c" metaid="metaid_384" name="M_ISOBUTCOA_C25H42N7O17P3S1" />
<species boundaryCondition="false" compartment="Cytosol" id="M_MCCOA_c" metaid="metaid_385" name="M_MCCOA_C25H40N7O17P3S1" />
<species boundaryCondition="false" compartment="Cytosol" id="M_HISOBUTCOA_c" metaid="metaid_386" name="M_HISOBUTCOA_C25H42N7O18P3S1" />
<species boundaryCondition="false" compartment="Cytosol" id="M_HISOBUT_c" metaid="metaid_387" name="M_HISOBUT_C4H8O3" />
<species boundaryCondition="false" compartment="Cytosol" id="M_MMALONATEALD_c" metaid="metaid_388" name="M_MMALONATEALD_C4H6O3" />
<species boundaryCondition="false" compartment="Cytosol" id="M_MMAL_c" metaid="metaid_389" name="M_MMAL_C4H6O4" />
<species boundaryCondition="false" compartment="Cytosol" id="M_AACETONE_c" metaid="metaid_390" name="M_AACETONE_C3H7N1O1" />
<species boundaryCondition="false" compartment="Cytosol" id="M_APROPANOL_c" metaid="metaid_391" name="M_APROPANOL_C3H9N1O1" />
<species boundaryCondition="false" compartment="Cytosol" id="M_LIBUTANOATE_c" metaid="metaid_392" name="M_LIBUTANOATE_C4H10N2O2" />
<species boundaryCondition="false" compartment="Cytosol" id="M_NADBUT_c" metaid="metaid_393" name="M_NADBUT_C6H12N2O3" />
<species boundaryCondition="false" compartment="Cytosol" id="M_ECTOINE_c" metaid="metaid_394" name="M_ECTOINE_C6H10N2O2" />
<species boundaryCondition="false" compartment="Cytosol" id="M_BASPARTYLP_c" metaid="metaid_395" name="M_BASPARTYLP_C4H8N1O7P1" />
<species boundaryCondition="false" compartment="Cytosol" id="M_G3PI_c" metaid="metaid_396" name="M_G3PI_" />
<species boundaryCondition="false" compartment="Cytosol" id="M_GL3P_c" metaid="metaid_397" name="M_GL3P_C3H9O6P1" />
<species boundaryCondition="false" compartment="Cytosol" id="M_MINO1P_c" metaid="metaid_398" name="M_MINO1P_C6H11O9P1" />
<species boundaryCondition="false" compartment="Cytosol" id="M_K2MINOSITOL_c" metaid="metaid_399" name="M_K2MINOSITOL_C6H10O6" />
<species boundaryCondition="false" compartment="Cytosol" id="M_DKDI_c" metaid="metaid_400" name="M_DKDI_C6H8O5" />
<species boundaryCondition="false" compartment="Cytosol" id="M_DGA_c" metaid="metaid_401" name="M_DGA_C6H10O6" />
<species boundaryCondition="false" compartment="Cytosol" id="M_DKH_c" metaid="metaid_402" name="M_DKH_C6H10O6" />
<species boundaryCondition="false" compartment="Cytosol" id="M_DKHP_c" metaid="metaid_403" name="M_DKHP_C6H11O9P1" />
<species boundaryCondition="false" compartment="Cytosol" id="M_MSALD_c" metaid="metaid_404" name="M_MSALD_C3H4O3" />
<species boundaryCondition="false" compartment="Cytosol" id="M_GA6P_c" metaid="metaid_405" name="M_GA6P_C6H14N1O8P1" />
<species boundaryCondition="false" compartment="Cytosol" id="M_NADGLUCOSA6P_c" metaid="metaid_406" name="M_NADGLUCOSA6P_C8H16N1O9P1" />
<species boundaryCondition="false" compartment="Cytosol" id="M_GLUCOSAMINE1P_c" metaid="metaid_407" name="M_GLUCOSAMINE1P_C6H14N1O8P1" />
<species boundaryCondition="false" compartment="Cytosol" id="M_NADGLUCOSA1P_c" metaid="metaid_408" name="M_NADGLUCOSA1P_C8H16N1O9P1" />
<species boundaryCondition="false" compartment="Cytosol" id="M_UDPNAG_c" metaid="metaid_409" name="M_UDPNAG_C17H27N3O17P2" />
<species boundaryCondition="false" compartment="Cytosol" id="M_UDPACCVGLUCOS_c" metaid="metaid_410" name="M_UDPACCVGLUCOS_C20H29N3O19P2" />
<species boundaryCondition="false" compartment="Cytosol" id="M_UDPNAM_c" metaid="metaid_411" name="M_UDPNAM_C20H31N3O19P2" />
<species boundaryCondition="false" compartment="Cytosol" id="M_UDPACMURALA_c" metaid="metaid_412" name="M_UDPACMURALA_C23H36N4O20P2" />
<species boundaryCondition="false" compartment="Cytosol" id="M_GLU_c" metaid="metaid_413" name="M_GLU_C5H9N1O4" />
<species boundaryCondition="false" compartment="Cytosol" id="M_UDPAAGLU_c" metaid="metaid_414" name="M_UDPAAGLU_C28H43N5O23P2" />
<species boundaryCondition="false" compartment="Cytosol" id="M_UDPAAGMDHDIOATE_c" metaid="metaid_415" name="M_UDPAAGMDHDIOATE_C35H54N7O26P2" />
<species boundaryCondition="false" compartment="Cytosol" id="M_DALA_c" metaid="metaid_416" name="M_DALA_C3H7N1O2" />
<species boundaryCondition="false" compartment="Cytosol" id="M_ALAALA_c" metaid="metaid_417" name="M_ALAALA_C6H12N2O3" />
<species boundaryCondition="false" compartment="Cytosol" id="M_PANT_c" metaid="metaid_418" name="M_PANT_C9H17N1O5" />
<species boundaryCondition="false" compartment="Cytosol" id="M_PANTOTHENP_c" metaid="metaid_419" name="M_PANTOTHENP_C9H18N1O8P1" />
<species boundaryCondition="false" compartment="Cytosol" id="M_R4PPTCYC_c" metaid="metaid_420" name="M_R4PPTCYC_C12H23N2O9P1S1" />
<species boundaryCondition="false" compartment="Cytosol" id="M_PANTP_c" metaid="metaid_421" name="M_PANTP_C11H23N2O7P1S1" />
<species boundaryCondition="false" compartment="Cytosol" id="M_DPCOA_c" metaid="metaid_422" name="M_DPCOA_C21H35N7O13P2S1" />
<species boundaryCondition="false" compartment="Cytosol" id="M_PAP_c" metaid="metaid_423" name="M_PAP_C10H15N5O10P2" />
<species boundaryCondition="false" compartment="Cytosol" id="M_ACP_c" metaid="metaid_424" name="M_ACP_H1S1R" />
<species boundaryCondition="false" compartment="Cytosol" id="M_NICOTINAMIDE_c" metaid="metaid_425" name="M_NICOTINAMIDE_C6H6N2O1" />
<species boundaryCondition="false" compartment="Cytosol" id="M_NAC_c" metaid="metaid_426" name="M_NAC_C6H5N1O2" />
<species boundaryCondition="false" compartment="Cytosol" id="M_NTNUCS_c" metaid="metaid_427" name="M_NTNUCS_C11H14N1O6" />
<species boundaryCondition="false" compartment="Cytosol" id="M_NTNUC_c" metaid="metaid_428" name="M_NTNUC_C11H15N1O9P1" />
<species boundaryCondition="false" compartment="Cytosol" id="M_DEAMIDONAD_c" metaid="metaid_429" name="M_DEAMIDONAD_C21H27N6O15P2" />
<species boundaryCondition="false" compartment="Cytosol" id="M_QUINOLINATE_c" metaid="metaid_430" name="M_QUINOLINATE_C7H5N1O4" />
<species boundaryCondition="false" compartment="Cytosol" id="M_IMINOASPARTATE_c" metaid="metaid_431" name="M_IMINOASPARTATE_C4H5N1O4" />
<species boundaryCondition="false" compartment="Cytosol" id="M_NMN_c" metaid="metaid_432" name="M_NMN_C11H15N2O8P1" />
<species boundaryCondition="false" compartment="Cytosol" id="M_RNICOT_c" metaid="metaid_433" name="M_RNICOT_C11H15N2O5" />
<species boundaryCondition="false" compartment="Cytosol" id="M_CHEXANOYLCOA_c" metaid="metaid_434" name="M_CHEXANOYLCOA_C28H46N7O19P3S1" />
<species boundaryCondition="false" compartment="Cytosol" id="M_A8OXO7NONANOATE_c" metaid="metaid_435" name="M_A8OXO7NONANOATE_C9H17N1O3" />
<species boundaryCondition="false" compartment="Cytosol" id="M_SA4M2OXBUTANOATE_c" metaid="metaid_436" name="M_SA4M2OXBUTANOATE_C15H20N5O6S1" />
<species boundaryCondition="false" compartment="Cytosol" id="M_DIAMINONONANOATE_c" metaid="metaid_437" name="M_DIAMINONONANOATE_C9H20N2O2" />
<species boundaryCondition="false" compartment="Cytosol" id="M_DETHIOBIOTIN_c" metaid="metaid_438" name="M_DETHIOBIOTIN_C10H18N2O3" />
<species boundaryCondition="false" compartment="Cytosol" id="M_S_c" metaid="metaid_439" name="M_S_S1" />
<species boundaryCondition="false" compartment="Cytosol" id="M_BIOTIN_c" metaid="metaid_440" name="M_BIOTIN_C10H16N2O3S1" />
<species boundaryCondition="false" compartment="Cytosol" id="M_CH33ADO_c" metaid="metaid_441" name="M_CH33ADO_C10H13N5O3" />
<species boundaryCondition="false" compartment="Cytosol" id="M_B5AMP_c" metaid="metaid_442" name="M_B5AMP_C20H28N7O9P1S1" />
<species boundaryCondition="false" compartment="Cytosol" id="M_ACARB_c" metaid="metaid_443" name="M_ACARB_C7H13N3O2R2" />
<species boundaryCondition="false" compartment="Cytosol" id="M_FPNTP_c" metaid="metaid_444" name="M_FPNTP_C10H18N5O15P3" />
<species boundaryCondition="false" compartment="Cytosol" id="M_DPNTP_c" metaid="metaid_445" name="M_DPNTP_C9H18N5O14P3" />
<species boundaryCondition="false" compartment="Cytosol" id="M_DTTOAO_c" metaid="metaid_446" name="M_DTTOAO_C9H18N5O14P3" />
<species boundaryCondition="false" compartment="Cytosol" id="M_DNPTERINP3_c" metaid="metaid_447" name="M_DNPTERINP3_C9H16N5O13P3" />
<species boundaryCondition="false" compartment="Cytosol" id="M_DNPTERINP_c" metaid="metaid_448" name="M_DNPTERINP_" />
<species boundaryCondition="false" compartment="Cytosol" id="M_DNPTERIN_c" metaid="metaid_449" name="M_DNPTERIN_C9H13N5O4" />
<species boundaryCondition="false" compartment="Cytosol" id="M_GLYCOLALD_c" metaid="metaid_450" name="M_GLYCOLALD_C2H4O2" />
<species boundaryCondition="false" compartment="Cytosol" id="M_AHMDPTERIDINE_c" metaid="metaid_451" name="M_AHMDPTERIDINE_C7H9N5O2" />
<species boundaryCondition="false" compartment="Cytosol" id="M_DPTERINPP_c" metaid="metaid_452" name="M_DPTERINPP_C7H11N5O8P2" />
<species boundaryCondition="false" compartment="Cytosol" id="M_ADCHOR_c" metaid="metaid_453" name="M_ADCHOR_C10H11N1O5" />
<species boundaryCondition="false" compartment="Cytosol" id="M_PABENZOATE_c" metaid="metaid_454" name="M_PABENZOATE_C7H7N1O2" />
<species boundaryCondition="false" compartment="Cytosol" id="M_DIHTDROPTEROATE_c" metaid="metaid_455" name="M_DIHTDROPTEROATE_C14H14N6O3" />
<species boundaryCondition="false" compartment="Cytosol" id="M_DHFOL_c" metaid="metaid_456" name="M_DHFOL_C19H21N7O6" />
<species boundaryCondition="false" compartment="Cytosol" id="M_THFGLU_c" metaid="metaid_457" name="M_THFGLU_C24H29N8O9" />
<species boundaryCondition="false" compartment="Cytosol" id="M_METHENYLTHF_c" metaid="metaid_458" name="M_METHENYLTHF_C20H22N7O6" />
<species boundaryCondition="false" compartment="Cytosol" id="M_F5THF_c" metaid="metaid_459" name="M_F5THF_C20H23N7O7" />
<species boundaryCondition="false" compartment="Cytosol" id="M_HBUTP_c" metaid="metaid_460" name="M_HBUTP_C4H9O6P1" />
<species boundaryCondition="false" compartment="Cytosol" id="M_DPRAPYR_c" metaid="metaid_461" name="M_DPRAPYR_C9H16N5O8P1" />
<species boundaryCondition="false" compartment="Cytosol" id="M_A6PRsylAU_c" metaid="metaid_462" name="M_A6PRsylAU_C9H15N4O9P1" />
<species boundaryCondition="false" compartment="Cytosol" id="M_A6PRtylAU_c" metaid="metaid_463" name="M_A6PRtylAU_C9H17N4O9P1" />
<species boundaryCondition="false" compartment="Cytosol" id="M_ARA1H3HPYRDIONE_c" metaid="metaid_464" name="M_ARA1H3HPYRDIONE_C9H16N4O6" />
<species boundaryCondition="false" compartment="Cytosol" id="M_DRLUMAZINE_c" metaid="metaid_465" name="M_DRLUMAZINE_C13H18N4O6" />
<species boundaryCondition="false" compartment="Cytosol" id="M_RIBOFLAVIN_c" metaid="metaid_466" name="M_RIBOFLAVIN_C17H20N4O6" />
<species boundaryCondition="false" compartment="Cytosol" id="M_FMN_c" metaid="metaid_467" name="M_FMN_C17H21N4O9P1" />
<species boundaryCondition="false" compartment="Cytosol" id="M_C140ACP_c" metaid="metaid_468" name="M_C140ACP_C14H27OS1R" />
<species boundaryCondition="false" compartment="Cytosol" id="M_C150ACP_c" metaid="metaid_469" name="M_C150ACP_C15H29OS1R" />
<species boundaryCondition="false" compartment="Cytosol" id="M_C160ACP_c" metaid="metaid_470" name="M_C160ACP_C16H31OS1R" />
<species boundaryCondition="false" compartment="Cytosol" id="M_C170ACP_c" metaid="metaid_471" name="M_C170ACP_C17H33OS1R" />
<species boundaryCondition="false" compartment="Cytosol" id="M_C181ACP_c" metaid="metaid_472" name="M_C181ACP_C29H53N2O8P1R1S1" />
<species boundaryCondition="false" compartment="Cytosol" id="M_AGL3P_c" metaid="metaid_473" name="M_AGL3P_C4H8O7P1R1" />
<species boundaryCondition="false" compartment="Cytosol" id="M_ADHAP_c" metaid="metaid_474" name="M_ADHAP_C4H6O7P1R" />
<species boundaryCondition="false" compartment="Cytosol" id="M_PHOSPHATIDATE_c" metaid="metaid_475" name="M_PHOSPHATIDATE_C5H7O8P1R2" />
<species boundaryCondition="false" compartment="Cytosol" id="M_CDPDIACYLGLYCEROL_c" metaid="metaid_476" name="M_CDPDIACYLGLYCEROL_C14H19N3O15P2R2" />
<species boundaryCondition="false" compartment="Cytosol" id="M_PSER_c" metaid="metaid_477" name="M_PSER_C8H12N1O10P1R2" />
<species boundaryCondition="false" compartment="Cytosol" id="M_PE_c" metaid="metaid_478" name="M_PE_C7H12N1O8P1R2" />
<species boundaryCondition="false" compartment="Cytosol" id="M_PGP_c" metaid="metaid_479" name="M_PGP_C8H14O13P2R2" />
<species boundaryCondition="false" compartment="Cytosol" id="M_PG_c" metaid="metaid_480" name="M_PG_C8H13O10P1R2" />
<species boundaryCondition="false" compartment="Cytosol" id="M_CDL_c" metaid="metaid_481" name="M_CDL_C13H20O17R4P2" />
<species boundaryCondition="false" compartment="Cytosol" id="M_DAHP_c" metaid="metaid_482" name="M_DAHP_C7H13O10P1" />
<species boundaryCondition="false" compartment="Cytosol" id="M_DQUINATE_c" metaid="metaid_483" name="M_DQUINATE_C7H10O6" />
<species boundaryCondition="false" compartment="Cytosol" id="M_DSHIK_c" metaid="metaid_484" name="M_DSHIK_C7H8O5" />
<species boundaryCondition="false" compartment="Cytosol" id="M_SHIKIMATE_c" metaid="metaid_485" name="M_SHIKIMATE_C7H10O5" />
<species boundaryCondition="false" compartment="Cytosol" id="M_SHIKIMATE5P_c" metaid="metaid_486" name="M_SHIKIMATE5P_C7H11O8P1" />
<species boundaryCondition="false" compartment="Cytosol" id="M_EPSHIKP_c" metaid="metaid_487" name="M_EPSHIKP_C10H13O10P1" />
<species boundaryCondition="false" compartment="Cytosol" id="M_HYDROXYPYRUVATE_c" metaid="metaid_488" name="M_HYDROXYPYRUVATE_C3H4O4" />
<species boundaryCondition="false" compartment="Cytosol" id="M_TARTALD_c" metaid="metaid_489" name="M_TARTALD_C3H4O4" />
<species boundaryCondition="false" compartment="Cytosol" id="M_ACETYLEP_c" metaid="metaid_490" name="M_ACETYLEP_C2H5O5P1" />
<species boundaryCondition="false" compartment="Cytosol" id="M_ADLIPO_c" metaid="metaid_491" name="M_ADLIPO_C10H18N1O2S2R1" />
<species boundaryCondition="false" compartment="Cytosol" id="M_SUPEROXIDE_c" metaid="metaid_492" name="M_SUPEROXIDE_O2" />
<species boundaryCondition="false" compartment="Cytosol" id="M_GLYCOLATE_c" metaid="metaid_493" name="M_GLYCOLATE_C2H4O3" />
<species boundaryCondition="false" compartment="Cytosol" id="M_GLYCERON_c" metaid="metaid_494" name="M_GLYCERON_C3H6O3" />
<species boundaryCondition="false" compartment="Cytosol" id="M_PROPIONYLP_c" metaid="metaid_495" name="M_PROPIONYLP_C3H7O5P1" />
<species boundaryCondition="false" compartment="Cytosol" id="M_PROPANOATE_c" metaid="metaid_496" name="M_PROPANOATE_C3H6O2" />
<species boundaryCondition="false" compartment="Cytosol" id="M_PADNLT_c" metaid="metaid_497" name="M_PADNLT_C13H18N5O8P1" />
<species boundaryCondition="false" compartment="Cytosol" id="M_ACRCOA_c" metaid="metaid_498" name="M_ACRCOA_C24H38N7O17P3S1" />
<species boundaryCondition="false" compartment="Cytosol" id="M_HPCOA_c" metaid="metaid_499" name="M_HPCOA_C24H40N7O18P3S1" />
<species boundaryCondition="false" compartment="Cytosol" id="M_OPCOA_c" metaid="metaid_500" name="M_OPCOA_C3H6O3" />
<species boundaryCondition="false" compartment="Cytosol" id="M_VANILLATE_c" metaid="metaid_501" name="M_VANILLATE_C8H8O4" />
<species boundaryCondition="false" compartment="Cytosol" id="M_DIBENZOATE_c" metaid="metaid_502" name="M_DIBENZOATE_C7H6O4" />
<species boundaryCondition="false" compartment="Cytosol" id="M_C3MUCO_c" metaid="metaid_503" name="M_C3MUCO_C7H6O6" />
<species boundaryCondition="false" compartment="Cytosol" id="M_C2DOF5ACET_c" metaid="metaid_504" name="M_C2DOF5ACET_C7H6O6" />
<species boundaryCondition="false" compartment="Cytosol" id="M_OAELAC_c" metaid="metaid_505" name="M_OAELAC_C6H6O4" />
<species boundaryCondition="false" compartment="Cytosol" id="M_KADIPATE_c" metaid="metaid_506" name="M_KADIPATE_C6H8O5" />
<species boundaryCondition="false" compartment="Cytosol" id="M_KADCOA_c" metaid="metaid_507" name="M_KADCOA_C27H42N7O20P3S1" />
<species boundaryCondition="false" compartment="Cytosol" id="M_SALICYLATE_c" metaid="metaid_508" name="M_SALICYLATE_C7H6O3" />
<species boundaryCondition="false" compartment="Cytosol" id="M_CATECHOL_c" metaid="metaid_509" name="M_CATECHOL_C6H6O2" />
<species boundaryCondition="false" compartment="Cytosol" id="M_SLF_c" metaid="metaid_510" name="M_SLF_O4S1" />
<species boundaryCondition="false" compartment="Cytosol" id="M_APS_c" metaid="metaid_511" name="M_APS_C10H14N5O10P1S1" />
<species boundaryCondition="false" compartment="Cytosol" id="M_PAPS_c" metaid="metaid_512" name="M_PAPS_C10H15N5O13P2S1" />
<species boundaryCondition="false" compartment="Cytosol" id="M_H2SO3_c" metaid="metaid_513" name="M_H2SO3_H2S1O3" />
<species boundaryCondition="false" compartment="Cytosol" id="M_NO3_c" metaid="metaid_514" name="M_NO3_N1O3" />
<species boundaryCondition="false" compartment="Cytosol" id="M_NO2_c" metaid="metaid_515" name="M_NO2_N1O2" />
<species boundaryCondition="false" compartment="Cytosol" id="M_H2CO3_c" metaid="metaid_516" name="M_H2CO3_C1H2O3" />
<species boundaryCondition="false" compartment="Cytosol" id="M_CYSGLY_c" metaid="metaid_517" name="M_CYSGLY_C5H10N2O3S1" />
<species boundaryCondition="false" compartment="Cytosol" id="M_GSH_c" metaid="metaid_518" name="M_GSH_C10H17N3O6S" />
<species boundaryCondition="false" compartment="Cytosol" id="M_GSSG_c" metaid="metaid_519" name="M_GSSG_C20H32N6O12S2" />
<species boundaryCondition="false" compartment="Cytosol" id="M_DDPAN_c" metaid="metaid_520" name="M_DDPAN_C6H10O4" />
<species boundaryCondition="false" compartment="Cytosol" id="M_PANTOATE_c" metaid="metaid_521" name="M_PANTOATE_C6H12O4" />
<species boundaryCondition="false" compartment="Cytosol" id="M_MALONATE_c" metaid="metaid_522" name="M_MALONATE_C3H4O4" />
<species boundaryCondition="false" compartment="Cytosol" id="M_CHOLINE_c" metaid="metaid_523" name="M_CHOLINE_C5H14N1O1" />
<species boundaryCondition="false" compartment="Cytosol" id="M_BETAINEALD_c" metaid="metaid_524" name="M_BETAINEALD_C5H12N1O1" />
<species boundaryCondition="false" compartment="Cytosol" id="M_BETAINE_c" metaid="metaid_525" name="M_BETAINE_C5H11N1O2" />
<species boundaryCondition="false" compartment="Cytosol" id="M_ICHOR_c" metaid="metaid_526" name="M_ICHOR_C10H10O6" />
<species boundaryCondition="false" compartment="Cytosol" id="M_SHCHC_c" metaid="metaid_527" name="M_SHCHC_C11H12O6" />
<species boundaryCondition="false" compartment="Cytosol" id="M_OSB_c" metaid="metaid_528" name="M_OSB_C11H10O5" />
<species boundaryCondition="false" compartment="Cytosol" id="M_OSBCOA_c" metaid="metaid_529" name="M_OSBCOA_C32H44N7O20P3S1" />
<species boundaryCondition="false" compartment="Cytosol" id="M_DHN_c" metaid="metaid_530" name="M_DHN_C11H8O4" />
<species boundaryCondition="false" compartment="Cytosol" id="M_DMK_c" metaid="metaid_531" name="M_DMK_C50H70O2" />
<species boundaryCondition="false" compartment="Cytosol" id="M_METH_c" metaid="metaid_532" name="M_METH_CH4O" />
<species boundaryCondition="false" compartment="Cytosol" id="M_FORMAL_c" metaid="metaid_533" name="M_FORMAL_C1H2O1" />
<species boundaryCondition="false" compartment="Cytosol" id="M_C16H17O8_c" metaid="metaid_534" name="M_C16H17O8_C16H17O8" />
<species boundaryCondition="false" compartment="Cytosol" id="M_C16H19O8_c" metaid="metaid_535" name="M_C16H19O8_C16H19O8" />
<species boundaryCondition="false" compartment="Cytosol" id="M_C16H20O9_c" metaid="metaid_536" name="M_C16H20O9_C16H20O9" />
<species boundaryCondition="false" compartment="Cytosol" id="M_C16H16O7_c" metaid="metaid_537" name="M_C16H16O7_C16H16O7" />
<species boundaryCondition="false" compartment="Cytosol" id="M_C16H14O6_1_c" metaid="metaid_538" name="M_C16H14O6_1_" />
<species boundaryCondition="false" compartment="Cytosol" id="M_C16H16O5_c" metaid="metaid_539" name="M_C16H16O5_C16H16O5" />
<species boundaryCondition="false" compartment="Cytosol" id="M_C16H14O5_c" metaid="metaid_540" name="M_C16H14O5_C16H14O5" />
<species boundaryCondition="false" compartment="Cytosol" id="M_C16H14O6_c" metaid="metaid_541" name="M_C16H14O6_C16H14O6" />
<species boundaryCondition="false" compartment="Cytosol" id="M_C32H26O12_c" metaid="metaid_542" name="M_C32H26O12_C32H26O12" />
<species boundaryCondition="false" compartment="Cytosol" id="M_ACT_c" metaid="metaid_543" name="M_ACT_C32H26O14" />
<species boundaryCondition="false" compartment="Cytosol" id="M_TOLUENE_c" metaid="metaid_544" name="M_TOLUENE_C7H8" />
<species boundaryCondition="false" compartment="Cytosol" id="M_TOLUENECISDHDIOL_c" metaid="metaid_545" name="M_TOLUENECISDHDIOL_C7H10O2" />
<species boundaryCondition="false" compartment="Cytosol" id="M_HKVALERATE_c" metaid="metaid_546" name="M_HKVALERATE_C5H8O4" />
<species boundaryCondition="false" compartment="Cytosol" id="M_OXOPENTENOATE_c" metaid="metaid_547" name="M_OXOPENTENOATE_C5H6O3" />
<species boundaryCondition="false" compartment="Cytosol" id="M_A5LEVULINATE_c" metaid="metaid_548" name="M_A5LEVULINATE_C5H9N1O3" />
<species boundaryCondition="false" compartment="Cytosol" id="M_trnaGLT_c" metaid="metaid_549" name="M_trnaGLT_C15H21N5O10PR(C5H8O6PR)n" />
<species boundaryCondition="false" compartment="Cytosol" id="M_PORPHOBILINOGEN_c" metaid="metaid_550" name="M_PORPHOBILINOGEN_C10H14N2O4" />
<species boundaryCondition="false" compartment="Cytosol" id="M_HYDROXYMETHYLBILANE_c" metaid="metaid_551" name="M_HYDROXYMETHYLBILANE_C40H46N4O17" />
<species boundaryCondition="false" compartment="Cytosol" id="M_UROPORPHYRINOGEN3_c" metaid="metaid_552" name="M_UROPORPHYRINOGEN3_C40H44N4O16" />
<species boundaryCondition="false" compartment="Cytosol" id="M_COPROPORPHYRINOGEN3_c" metaid="metaid_553" name="M_COPROPORPHYRINOGEN3_C36H44N4O8" />
<species boundaryCondition="false" compartment="Cytosol" id="M_PROTOPORPHYRINOGEN_c" metaid="metaid_554" name="M_PROTOPORPHYRINOGEN_C34H40N4O4" />
<species boundaryCondition="false" compartment="Cytosol" id="M_PROTOPORPHYRIN9_c" metaid="metaid_555" name="M_PROTOPORPHYRIN9_C34H34N4O4" />
<species boundaryCondition="false" compartment="Cytosol" id="M_FE_c" metaid="metaid_556" name="M_FE_FE" />
<species boundaryCondition="false" compartment="Cytosol" id="M_PROTOHEME_c" metaid="metaid_557" name="M_PROTOHEME_C34H32N4O4FE1" />
<species boundaryCondition="false" compartment="Cytosol" id="M_HEMEO_c" metaid="metaid_558" name="M_HEMEO_C49H58FeN4O5" />
<species boundaryCondition="false" compartment="Cytosol" id="M_HEME_c" metaid="metaid_559" name="M_HEME_C34H32FeN4O4" />
<species boundaryCondition="false" compartment="Cytosol" id="M_PRECORRIN1_c" metaid="metaid_560" name="M_PRECORRIN1_C41H46N4O16" />
<species boundaryCondition="false" compartment="Cytosol" id="M_DSHCLORIN_c" metaid="metaid_561" name="M_DSHCLORIN_C42H48N4O16" />
<species boundaryCondition="false" compartment="Cytosol" id="M_SIROHYDROCHLORIN_c" metaid="metaid_562" name="M_SIROHYDROCHLORIN_C42H46N4O16" />
<species boundaryCondition="false" compartment="Cytosol" id="M_SIROHEME_c" metaid="metaid_563" name="M_SIROHEME_C42H44FeN4O16" />
<species boundaryCondition="false" compartment="Cytosol" id="M_PRECORRIN3A_c" metaid="metaid_564" name="M_PRECORRIN3A_C43H50N4O16" />
<species boundaryCondition="false" compartment="Cytosol" id="M_PRECORRIN3B_c" metaid="metaid_565" name="M_PRECORRIN3B_C43H50N4O17" />
<species boundaryCondition="false" compartment="Cytosol" id="M_PRECORRIN4B_c" metaid="metaid_566" name="M_PRECORRIN4B_C44H52N4O17" />
<species boundaryCondition="false" compartment="Cytosol" id="M_PRECORRIN5_c" metaid="metaid_567" name="M_PRECORRIN5_C45H54N4O17" />
<species boundaryCondition="false" compartment="Cytosol" id="M_PRCN_c" metaid="metaid_568" name="M_PRCN_C44H54N4O16" />
<species boundaryCondition="false" compartment="Cytosol" id="M_PRECORRIN6B_c" metaid="metaid_569" name="M_PRECORRIN6B_C44H56N4O16" />
<species boundaryCondition="false" compartment="Cytosol" id="M_PRECORRIN8X_c" metaid="metaid_570" name="M_PRECORRIN8X_C45H60N4O14" />
<species boundaryCondition="false" compartment="Cytosol" id="M_HGBYRINATE_c" metaid="metaid_571" name="M_HGBYRINATE_C45H60N4O14" />
<species boundaryCondition="false" compartment="Cytosol" id="M_HGBYRINATED_c" metaid="metaid_572" name="M_HGBYRINATED_C45H62N6O12" />
<species boundaryCondition="false" compartment="Cytosol" id="M_COBALT_c" metaid="metaid_573" name="M_COBALT_COBALT1" />
<species boundaryCondition="false" compartment="Cytosol" id="M_CAACDIM2_c" metaid="metaid_574" name="M_CAACDIM2_C45H61N6O12COBALT1" />
<species boundaryCondition="false" compartment="Cytosol" id="M_CAACDIM1_c" metaid="metaid_575" name="M_CAACDIM1_C45H61N6O12COBALT1" />
<species boundaryCondition="false" compartment="Cytosol" id="M_ACACDIM_c" metaid="metaid_576" name="M_ACACDIM_C55H73N11O15COBALT1" />
<species boundaryCondition="false" compartment="Cytosol" id="M_ACOBYRATE_c" metaid="metaid_577" name="M_ACOBYRATE_C55H77N15O11COBALT1" />
<species boundaryCondition="false" compartment="Cytosol" id="M_ACOBINAMIDE_c" metaid="metaid_578" name="M_ACOBINAMIDE_C58H84N16O11COBALT1" />
<species boundaryCondition="false" compartment="Cytosol" id="M_ACOBINAMIDEP_c" metaid="metaid_579" name="M_ACOBINAMIDEP_C58H83N16O14P1COBALT1" />
<species boundaryCondition="false" compartment="Cytosol" id="M_ACOBINAMIDEGDP_c" metaid="metaid_580" name="M_ACOBINAMIDEGDP_C68H95N21O21P2COBALT1" />
<species boundaryCondition="false" compartment="Cytosol" id="M_DBENZIMIDAZOLE_c" metaid="metaid_581" name="M_DBENZIMIDAZOLE_C9H10N2" />
<species boundaryCondition="false" compartment="Cytosol" id="M_ARIBAZOLE5P_c" metaid="metaid_582" name="M_ARIBAZOLE5P_C14H19N2O7P1" />
<species boundaryCondition="false" compartment="Cytosol" id="M_ARIBAZOLE_c" metaid="metaid_583" name="M_ARIBAZOLE_C14H18N2O4" />
<species boundaryCondition="false" compartment="Cytosol" id="M_ACOBALAMIN_c" metaid="metaid_584" name="M_ACOBALAMIN_C72H109N18O17P1COBALT1" />
<species boundaryCondition="false" compartment="Cytosol" id="M_CDPGL_c" metaid="metaid_585" name="M_CDPGL_C12H21N3O13P2" />
<species boundaryCondition="false" compartment="Cytosol" id="M_POLYGP_c" metaid="metaid_586" name="M_POLYGP_C6H14O11P2" />
<species boundaryCondition="false" compartment="Cytosol" id="M_MALACP_c" metaid="metaid_587" name="M_MALACP_C3H3O3S1R" />
<species boundaryCondition="false" compartment="Cytosol" id="M_ACACP_c" metaid="metaid_588" name="M_ACACP_C3H4OSR2" />
<species boundaryCondition="false" compartment="Cytosol" id="M_C040ACP_c" metaid="metaid_589" name="M_C040ACP_C4H7OS1R" />
<species boundaryCondition="false" compartment="Cytosol" id="M_C060ACP_c" metaid="metaid_590" name="M_C060ACP_C6H11OS1R" />
<species boundaryCondition="false" compartment="Cytosol" id="M_C080ACP_c" metaid="metaid_591" name="M_C080ACP_C8H15OS1R" />
<species boundaryCondition="false" compartment="Cytosol" id="M_C100ACP_c" metaid="metaid_592" name="M_C100ACP_C10H19OS1R" />
<species boundaryCondition="false" compartment="Cytosol" id="M_C120ACP_c" metaid="metaid_593" name="M_C120ACP_C12H23OS1R" />
<species boundaryCondition="false" compartment="Cytosol" id="M_PROPIONYLACP_c" metaid="metaid_594" name="M_PROPIONYLACP_C4H6OSR2" />
<species boundaryCondition="false" compartment="Cytosol" id="M_C040COA_c" metaid="metaid_595" name="M_C040COA_C25H42N7O18P3S1" />
<species boundaryCondition="false" compartment="Cytosol" id="M_C060COA_c" metaid="metaid_596" name="M_C060COA_C27H46N7O18P3S1" />
<species boundaryCondition="false" compartment="Cytosol" id="M_C080COA_c" metaid="metaid_597" name="M_C080COA_C29H50N7O18P3S" />
<species boundaryCondition="false" compartment="Cytosol" id="M_C100COA_c" metaid="metaid_598" name="M_C100COA_C31H54N7O18P3S1" />
<species boundaryCondition="false" compartment="Cytosol" id="M_C120COA_c" metaid="metaid_599" name="M_C120COA_C33H58N7O18P3S1" />
<species boundaryCondition="false" compartment="Cytosol" id="M_C140COA_c" metaid="metaid_600" name="M_C140COA_C35H62N7O18P3S1" />
<species boundaryCondition="false" compartment="Cytosol" id="M_C160COA_c" metaid="metaid_601" name="M_C160COA_C37H66N7O18P3S1" />
<species boundaryCondition="false" compartment="Cytosol" id="M_HEXANOATE_c" metaid="metaid_602" name="M_HEXANOATE_C6H12O2" />
<species boundaryCondition="false" compartment="Cytosol" id="M_OCTANOATE_c" metaid="metaid_603" name="M_OCTANOATE_C8H16O2" />
<species boundaryCondition="false" compartment="Cytosol" id="M_DECANOATE_c" metaid="metaid_604" name="M_DECANOATE_C10H20O2" />
<species boundaryCondition="false" compartment="Cytosol" id="M_DODECANOATE_c" metaid="metaid_605" name="M_DODECANOATE_C12H24O2" />
<species boundaryCondition="false" compartment="Cytosol" id="M_TETRADECANOATE_c" metaid="metaid_606" name="M_TETRADECANOATE_C14H28O2" />
<species boundaryCondition="false" compartment="Cytosol" id="M_HEXADECANOATE_c" metaid="metaid_607" name="M_HEXADECANOATE_C16H32O2" />
<species boundaryCondition="false" compartment="Cytosol" id="M_HEPTADECANOATE_c" metaid="metaid_608" name="M_HEPTADECANOATE_C7H14O2" />
<species boundaryCondition="false" compartment="Cytosol" id="M_C170COA_c" metaid="metaid_609" name="M_C170COA_" />
<species boundaryCondition="false" compartment="Cytosol" id="M_THCOA_c" metaid="metaid_610" name="M_THCOA_C27H44N7O17P3S1" />
<species boundaryCondition="false" compartment="Cytosol" id="M_EHCOA_c" metaid="metaid_611" name="M_EHCOA_C27H46N7O18P3S1" />
<species boundaryCondition="false" compartment="Cytosol" id="M_L4HMACID_c" metaid="metaid_612" name="M_L4HMACID_C8H8O4" />
<species boundaryCondition="false" compartment="Cytosol" id="M_HPGLYOXYLATE_c" metaid="metaid_613" name="M_HPGLYOXYLATE_C8H6O4" />
<species boundaryCondition="false" compartment="Cytosol" id="M_LHPG_c" metaid="metaid_614" name="M_LHPG_C8H9O3N1" />
<species boundaryCondition="false" compartment="Cytosol" id="M_MGLT_c" metaid="metaid_615" name="M_MGLT_C6H11O4N1" />
<species boundaryCondition="false" compartment="Cytosol" id="M_HYDROXYASN_c" metaid="metaid_616" name="M_HYDROXYASN_C4H6N2O3" />
<species boundaryCondition="false" compartment="Cytosol" id="M_PHYDROXYASN_c" metaid="metaid_617" name="M_PHYDROXYASN_C4H7N2O6P1" />
<species boundaryCondition="false" compartment="Cytosol" id="M_CDA_c" metaid="metaid_618" name="M_CDA_" />
<species boundaryCondition="false" compartment="Cytosol" id="M_qDDT_c" metaid="metaid_619" name="M_qDDT_" />
<species boundaryCondition="false" compartment="Cytosol" id="M_DDMT_c" metaid="metaid_620" name="M_DDMT_" />
<species boundaryCondition="false" compartment="Cytosol" id="M_KMT_c" metaid="metaid_621" name="M_KMT_" />
<species boundaryCondition="false" compartment="Cytosol" id="M_KUDPYRROLE_c" metaid="metaid_622" name="M_KUDPYRROLE_" />
<species boundaryCondition="false" compartment="Cytosol" id="M_UDPYRROLE_c" metaid="metaid_623" name="M_UDPYRROLE_" />
<species boundaryCondition="false" compartment="Cytosol" id="M_oPROCT_c" metaid="metaid_624" name="M_oPROCT_" />
<species boundaryCondition="false" compartment="Cytosol" id="M_oPYRROLECT_c" metaid="metaid_625" name="M_oPYRROLECT_" />
<species boundaryCondition="false" compartment="Cytosol" id="M_xksPYRROLECT_c" metaid="metaid_626" name="M_xksPYRROLECT_" />
<species boundaryCondition="false" compartment="Cytosol" id="M_nACPPKT_c" metaid="metaid_627" name="M_nACPPKT_" />
<species boundaryCondition="false" compartment="Cytosol" id="M_HBM_c" metaid="metaid_628" name="M_HBM_" />
<species boundaryCondition="false" compartment="Cytosol" id="M_HBC_c" metaid="metaid_629" name="M_HBC_" />
<species boundaryCondition="false" compartment="Cytosol" id="M_MBC_c" metaid="metaid_630" name="M_MBC_" />
<species boundaryCondition="false" compartment="Cytosol" id="M_UP_c" metaid="metaid_631" name="M_UP_" />
<species boundaryCondition="false" compartment="Cytosol" id="M_DNA_c" metaid="metaid_632" name="M_DNA_" />
<species boundaryCondition="false" compartment="Cytosol" id="M_RNA_c" metaid="metaid_633" name="M_RNA_" />
<species boundaryCondition="false" compartment="Cytosol" id="M_PROTEIN_c" metaid="metaid_634" name="M_PROTEIN_" />
<species boundaryCondition="false" compartment="Cytosol" id="M_TAG_c" metaid="metaid_635" name="M_TAG_" />
<species boundaryCondition="false" compartment="Cytosol" id="M_PEPTIDOGLYCAN_c" metaid="metaid_636" name="M_PEPTIDOGLYCAN_" />
<species boundaryCondition="false" compartment="Extra_organism" id="M_DALA_e" metaid="metaid_637" name="M_DALA_C3H7N1O2" />
<species boundaryCondition="True" compartment="Extra_organism" id="M_DALA_b" metaid="metaid_638" name="M_DALA_C3H7N1O2" />
<species boundaryCondition="false" compartment="Cytosol" id="M_TEICH_c" metaid="metaid_639" name="M_TEICH_" />
<species boundaryCondition="false" compartment="Cytosol" id="M_PHOSPHOLIPID_c" metaid="metaid_640" name="M_PHOSPHOLIPID_" />
<species boundaryCondition="false" compartment="Cytosol" id="M_CARBOHYDRATE_c" metaid="metaid_641" name="M_CARBOHYDRATE_" />
<species boundaryCondition="false" compartment="Cytosol" id="M_SMALLMOLECULES_c" metaid="metaid_642" name="M_SMALLMOLECULES_" />
<species boundaryCondition="false" compartment="Extra_organism" id="M_ACAL_e" metaid="metaid_643" name="M_ACAL_C2H4O1" />
<species boundaryCondition="True" compartment="Extra_organism" id="M_ACAL_b" metaid="metaid_644" name="M_ACAL_C2H4O1" />
<species boundaryCondition="false" compartment="Extra_organism" id="M_AC_e" metaid="metaid_645" name="M_AC_C2H4O2" />
<species boundaryCondition="True" compartment="Extra_organism" id="M_AC_b" metaid="metaid_646" name="M_AC_C2H4O2" />
<species boundaryCondition="false" compartment="Extra_organism" id="M_ACT_e" metaid="metaid_647" name="M_ACT_C32H26O14" />
<species boundaryCondition="True" compartment="Extra_organism" id="M_ACT_b" metaid="metaid_648" name="M_ACT_C32H26O14" />
<species boundaryCondition="false" compartment="Extra_organism" id="M_AD_e" metaid="metaid_649" name="M_AD_C5H5N5" />
<species boundaryCondition="True" compartment="Extra_organism" id="M_AD_b" metaid="metaid_650" name="M_AD_C5H5N5" />
<species boundaryCondition="false" compartment="Extra_organism" id="M_ADN_e" metaid="metaid_651" name="M_ADN_C10H13N5O4" />
<species boundaryCondition="True" compartment="Extra_organism" id="M_ADN_b" metaid="metaid_652" name="M_ADN_C10H13N5O4" />
<species boundaryCondition="false" compartment="Extra_organism" id="M_AKG_e" metaid="metaid_653" name="M_AKG_C5H6O5" />
<species boundaryCondition="True" compartment="Extra_organism" id="M_AKG_b" metaid="metaid_654" name="M_AKG_C5H6O5" />
<species boundaryCondition="false" compartment="Extra_organism" id="M_ALA_e" metaid="metaid_655" name="M_ALA_C3H7N1O2" />
<species boundaryCondition="True" compartment="Extra_organism" id="M_ALA_b" metaid="metaid_656" name="M_ALA_C3H7N1O2" />
<species boundaryCondition="false" compartment="Extra_organism" id="M_AN_e" metaid="metaid_657" name="M_AN_C7H7N1O2" />
<species boundaryCondition="True" compartment="Extra_organism" id="M_AN_b" metaid="metaid_658" name="M_AN_C7H7N1O2" />
<species boundaryCondition="false" compartment="Extra_organism" id="M_ARG_e" metaid="metaid_659" name="M_ARG_C6H14N4O2" />
<species boundaryCondition="True" compartment="Extra_organism" id="M_ARG_b" metaid="metaid_660" name="M_ARG_C6H14N4O2" />
<species boundaryCondition="false" compartment="Extra_organism" id="M_ORN_e" metaid="metaid_661" name="M_ORN_C5H12N2O2" />
<species boundaryCondition="True" compartment="Extra_organism" id="M_ORN_b" metaid="metaid_662" name="M_ORN_C5H12N2O2" />
<species boundaryCondition="false" compartment="Extra_organism" id="M_ASN_e" metaid="metaid_663" name="M_ASN_C4H8N2O3" />
<species boundaryCondition="True" compartment="Extra_organism" id="M_ASN_b" metaid="metaid_664" name="M_ASN_C4H8N2O3" />
<species boundaryCondition="false" compartment="Extra_organism" id="M_ASP_e" metaid="metaid_665" name="M_ASP_C4H7N1O4" />
<species boundaryCondition="True" compartment="Extra_organism" id="M_ASP_b" metaid="metaid_666" name="M_ASP_C4H7N1O4" />
<species boundaryCondition="false" compartment="Extra_organism" id="M_CDA_e" metaid="metaid_667" name="M_CDA_" />
<species boundaryCondition="True" compartment="Extra_organism" id="M_CDA_b" metaid="metaid_668" name="M_CDA_" />
<species boundaryCondition="false" compartment="Extra_organism" id="M_CELB_e" metaid="metaid_669" name="M_CELB_C12H22O11" />
<species boundaryCondition="True" compartment="Extra_organism" id="M_CELB_b" metaid="metaid_670" name="M_CELB_C12H22O11" />
<species boundaryCondition="false" compartment="Extra_organism" id="M_CHOLINE_e" metaid="metaid_671" name="M_CHOLINE_C5H14N1O1" />
<species boundaryCondition="True" compartment="Extra_organism" id="M_CHOLINE_b" metaid="metaid_672" name="M_CHOLINE_C5H14N1O1" />
<species boundaryCondition="false" compartment="Extra_organism" id="M_CIT_e" metaid="metaid_673" name="M_CIT_C6H8O7" />
<species boundaryCondition="True" compartment="Extra_organism" id="M_CIT_b" metaid="metaid_674" name="M_CIT_C6H8O7" />
<species boundaryCondition="false" compartment="Extra_organism" id="M_SUCC_e" metaid="metaid_675" name="M_SUCC_C4H6O4" />
<species boundaryCondition="True" compartment="Extra_organism" id="M_SUCC_b" metaid="metaid_676" name="M_SUCC_C4H6O4" />
<species boundaryCondition="false" compartment="Extra_organism" id="M_CITR_e" metaid="metaid_677" name="M_CITR_C6H13N3O3" />
<species boundaryCondition="True" compartment="Extra_organism" id="M_CITR_b" metaid="metaid_678" name="M_CITR_C6H13N3O3" />
<species boundaryCondition="false" compartment="Extra_organism" id="M_CO2_e" metaid="metaid_679" name="M_CO2_C1O2" />
<species boundaryCondition="True" compartment="Extra_organism" id="M_CO2_b" metaid="metaid_680" name="M_CO2_C1O2" />
<species boundaryCondition="false" compartment="Extra_organism" id="M_CYS_e" metaid="metaid_681" name="M_CYS_C3H7N1O2S1" />
<species boundaryCondition="True" compartment="Extra_organism" id="M_CYS_b" metaid="metaid_682" name="M_CYS_C3H7N1O2S1" />
<species boundaryCondition="false" compartment="Extra_organism" id="M_CYTD_e" metaid="metaid_683" name="M_CYTD_C9H13N3O5" />
<species boundaryCondition="True" compartment="Extra_organism" id="M_CYTD_b" metaid="metaid_684" name="M_CYTD_C9H13N3O5" />
<species boundaryCondition="false" compartment="Extra_organism" id="M_CYTS_e" metaid="metaid_685" name="M_CYTS_C4H5N3O1" />
<species boundaryCondition="True" compartment="Extra_organism" id="M_CYTS_b" metaid="metaid_686" name="M_CYTS_C4H5N3O1" />
<species boundaryCondition="false" compartment="Cytosol" id="M_CYTS_c" metaid="metaid_687" name="M_CYTS_C4H5N3O1" />
<species boundaryCondition="false" compartment="Extra_organism" id="M_DA_e" metaid="metaid_688" name="M_DA_C10H13N5O3" />
<species boundaryCondition="True" compartment="Extra_organism" id="M_DA_b" metaid="metaid_689" name="M_DA_C10H13N5O3" />
<species boundaryCondition="false" compartment="Extra_organism" id="M_DAPIM_e" metaid="metaid_690" name="M_DAPIM_C7H14N2O4" />
<species boundaryCondition="True" compartment="Extra_organism" id="M_DAPIM_b" metaid="metaid_691" name="M_DAPIM_C7H14N2O4" />
<species boundaryCondition="false" compartment="Extra_organism" id="M_DARABINOSE_e" metaid="metaid_692" name="M_DARABINOSE_C5H10O5" />
<species boundaryCondition="True" compartment="Extra_organism" id="M_DARABINOSE_b" metaid="metaid_693" name="M_DARABINOSE_C5H10O5" />
<species boundaryCondition="false" compartment="Cytosol" id="M_DARABINOSE_c" metaid="metaid_694" name="M_DARABINOSE_C5H10O5" />
<species boundaryCondition="false" compartment="Extra_organism" id="M_DARABITOL_e" metaid="metaid_695" name="M_DARABITOL_C5H12O5" />
<species boundaryCondition="True" compartment="Extra_organism" id="M_DARABITOL_b" metaid="metaid_696" name="M_DARABITOL_C5H12O5" />
<species boundaryCondition="false" compartment="Extra_organism" id="M_DC_e" metaid="metaid_697" name="M_DC_C9H13N3O4" />
<species boundaryCondition="True" compartment="Extra_organism" id="M_DC_b" metaid="metaid_698" name="M_DC_C9H13N3O4" />
<species boundaryCondition="false" compartment="Extra_organism" id="M_DG_e" metaid="metaid_699" name="M_DG_C10H13N5O4" />
<species boundaryCondition="True" compartment="Extra_organism" id="M_DG_b" metaid="metaid_700" name="M_DG_C10H13N5O4" />
<species boundaryCondition="false" compartment="Extra_organism" id="M_DGLYCERATE_e" metaid="metaid_701" name="M_DGLYCERATE_C3H6O4" />
<species boundaryCondition="True" compartment="Extra_organism" id="M_DGLYCERATE_b" metaid="metaid_702" name="M_DGLYCERATE_C3H6O4" />
<species boundaryCondition="false" compartment="Extra_organism" id="M_Na_e" metaid="metaid_703" name="M_Na_NA1" />
<species boundaryCondition="True" compartment="Extra_organism" id="M_Na_b" metaid="metaid_704" name="M_Na_NA1" />
<species boundaryCondition="false" compartment="Cytosol" id="M_Na_c" metaid="metaid_705" name="M_Na_NA1" />
<species boundaryCondition="false" compartment="Extra_organism" id="M_DIN_e" metaid="metaid_706" name="M_DIN_C10H12N4O4" />
<species boundaryCondition="True" compartment="Extra_organism" id="M_DIN_b" metaid="metaid_707" name="M_DIN_C10H12N4O4" />
<species boundaryCondition="false" compartment="Extra_organism" id="M_DLYXOSE_e" metaid="metaid_708" name="M_DLYXOSE_C5H10O5" />
<species boundaryCondition="True" compartment="Extra_organism" id="M_DLYXOSE_b" metaid="metaid_709" name="M_DLYXOSE_C5H10O5" />
<species boundaryCondition="false" compartment="Extra_organism" id="M_DSER_e" metaid="metaid_710" name="M_DSER_C3H7N1O3" />
<species boundaryCondition="True" compartment="Extra_organism" id="M_DSER_b" metaid="metaid_711" name="M_DSER_C3H7N1O3" />
<species boundaryCondition="false" compartment="Cytosol" id="M_DSER_c" metaid="metaid_712" name="M_DSER_C3H7N1O3" />
<species boundaryCondition="false" compartment="Extra_organism" id="M_DT_e" metaid="metaid_713" name="M_DT_C10H14N2O5" />
<species boundaryCondition="True" compartment="Extra_organism" id="M_DT_b" metaid="metaid_714" name="M_DT_C10H14N2O5" />
<species boundaryCondition="false" compartment="Extra_organism" id="M_DU_e" metaid="metaid_715" name="M_DU_C9H12N2O5" />
<species boundaryCondition="True" compartment="Extra_organism" id="M_DU_b" metaid="metaid_716" name="M_DU_C9H12N2O5" />
<species boundaryCondition="false" compartment="Extra_organism" id="M_ETH_e" metaid="metaid_717" name="M_ETH_C2H6O1" />
<species boundaryCondition="True" compartment="Extra_organism" id="M_ETH_b" metaid="metaid_718" name="M_ETH_C2H6O1" />
<species boundaryCondition="false" compartment="Extra_organism" id="M_FAN_e" metaid="metaid_719" name="M_FAN_C8H7N1O3" />
<species boundaryCondition="True" compartment="Extra_organism" id="M_FAN_b" metaid="metaid_720" name="M_FAN_C8H7N1O3" />
<species boundaryCondition="false" compartment="Extra_organism" id="M_FE_e" metaid="metaid_721" name="M_FE_FE" />
<species boundaryCondition="True" compartment="Extra_organism" id="M_FE_b" metaid="metaid_722" name="M_FE_FE" />
<species boundaryCondition="false" compartment="Extra_organism" id="M_FOR_e" metaid="metaid_723" name="M_FOR_C1H2O2" />
<species boundaryCondition="True" compartment="Extra_organism" id="M_FOR_b" metaid="metaid_724" name="M_FOR_C1H2O2" />
<species boundaryCondition="false" compartment="Extra_organism" id="M_FRU_e" metaid="metaid_725" name="M_FRU_C6H12O6" />
<species boundaryCondition="True" compartment="Extra_organism" id="M_FRU_b" metaid="metaid_726" name="M_FRU_C6H12O6" />
<species boundaryCondition="false" compartment="Extra_organism" id="M_FUM_e" metaid="metaid_727" name="M_FUM_C4H4O4" />
<species boundaryCondition="True" compartment="Extra_organism" id="M_FUM_b" metaid="metaid_728" name="M_FUM_C4H4O4" />
<species boundaryCondition="false" compartment="Extra_organism" id="M_GABA_e" metaid="metaid_729" name="M_GABA_C4H9N1O2" />
<species boundaryCondition="True" compartment="Extra_organism" id="M_GABA_b" metaid="metaid_730" name="M_GABA_C4H9N1O2" />
<species boundaryCondition="false" compartment="Extra_organism" id="M_GL3P_e" metaid="metaid_731" name="M_GL3P_C3H9O6P1" />
<species boundaryCondition="True" compartment="Extra_organism" id="M_GL3P_b" metaid="metaid_732" name="M_GL3P_C3H9O6P1" />
<species boundaryCondition="false" compartment="Extra_organism" id="M_PI_e" metaid="metaid_733" name="M_PI_H3O4P1" />
<species boundaryCondition="True" compartment="Extra_organism" id="M_PI_b" metaid="metaid_734" name="M_PI_H3O4P1" />
<species boundaryCondition="false" compartment="Extra_organism" id="M_GLAC_e" metaid="metaid_735" name="M_GLAC_C6H12O6" />
<species boundaryCondition="True" compartment="Extra_organism" id="M_GLAC_b" metaid="metaid_736" name="M_GLAC_C6H12O6" />
<species boundaryCondition="false" compartment="Extra_organism" id="M_GLAM_e" metaid="metaid_737" name="M_GLAM_C6H13NO5" />
<species boundaryCondition="True" compartment="Extra_organism" id="M_GLAM_b" metaid="metaid_738" name="M_GLAM_C6H13NO5" />
<species boundaryCondition="false" compartment="Extra_organism" id="M_GLC_e" metaid="metaid_739" name="M_GLC_C6H12O6" />
<species boundaryCondition="True" compartment="Extra_organism" id="M_GLC_b" metaid="metaid_740" name="M_GLC_C6H12O6" />
<species boundaryCondition="false" compartment="Extra_organism" id="M_GL_e" metaid="metaid_741" name="M_GL_C3H8O3" />
<species boundaryCondition="True" compartment="Extra_organism" id="M_GL_b" metaid="metaid_742" name="M_GL_C3H8O3" />
<species boundaryCondition="false" compartment="Extra_organism" id="M_GLN_e" metaid="metaid_743" name="M_GLN_C5H10N2O3" />
<species boundaryCondition="True" compartment="Extra_organism" id="M_GLN_b" metaid="metaid_744" name="M_GLN_C5H10N2O3" />
<species boundaryCondition="false" compartment="Extra_organism" id="M_GLT_e" metaid="metaid_745" name="M_GLT_C5H9N1O4" />
<species boundaryCondition="True" compartment="Extra_organism" id="M_GLT_b" metaid="metaid_746" name="M_GLT_C5H9N1O4" />
<species boundaryCondition="false" compartment="Extra_organism" id="M_GLUC_e" metaid="metaid_747" name="M_GLUC_C6H12O7" />
<species boundaryCondition="True" compartment="Extra_organism" id="M_GLUC_b" metaid="metaid_748" name="M_GLUC_C6H12O7" />
<species boundaryCondition="false" compartment="Extra_organism" id="M_GLYCOLATE_e" metaid="metaid_749" name="M_GLYCOLATE_C2H4O3" />
<species boundaryCondition="True" compartment="Extra_organism" id="M_GLYCOLATE_b" metaid="metaid_750" name="M_GLYCOLATE_C2H4O3" />
<species boundaryCondition="false" compartment="Extra_organism" id="M_GLY_e" metaid="metaid_751" name="M_GLY_C2H5N1O2" />
<species boundaryCondition="True" compartment="Extra_organism" id="M_GLY_b" metaid="metaid_752" name="M_GLY_C2H5N1O2" />
<species boundaryCondition="false" compartment="Extra_organism" id="M_GN_e" metaid="metaid_753" name="M_GN_C5H5N5O1" />
<species boundaryCondition="True" compartment="Extra_organism" id="M_GN_b" metaid="metaid_754" name="M_GN_C5H5N5O1" />
<species boundaryCondition="false" compartment="Extra_organism" id="M_GSN_e" metaid="metaid_755" name="M_GSN_C10H13N5O5" />
<species boundaryCondition="True" compartment="Extra_organism" id="M_GSN_b" metaid="metaid_756" name="M_GSN_C10H13N5O5" />
<species boundaryCondition="false" compartment="Extra_organism" id="M_HIS_e" metaid="metaid_757" name="M_HIS_C6H9N3O2" />
<species boundaryCondition="True" compartment="Extra_organism" id="M_HIS_b" metaid="metaid_758" name="M_HIS_C6H9N3O2" />
<species boundaryCondition="false" compartment="Extra_organism" id="M_HMP_e" metaid="metaid_759" name="M_HMP_C6H9N3O1" />
<species boundaryCondition="True" compartment="Extra_organism" id="M_HMP_b" metaid="metaid_760" name="M_HMP_C6H9N3O1" />
<species boundaryCondition="false" compartment="Extra_organism" id="M_HXMP_e" metaid="metaid_761" name="M_HXMP_C7H8O2" />
<species boundaryCondition="True" compartment="Extra_organism" id="M_HXMP_b" metaid="metaid_762" name="M_HXMP_C7H8O2" />
<species boundaryCondition="false" compartment="Extra_organism" id="M_HYXN_e" metaid="metaid_763" name="M_HYXN_C5H4N4O1" />
<species boundaryCondition="True" compartment="Extra_organism" id="M_HYXN_b" metaid="metaid_764" name="M_HYXN_C5H4N4O1" />
<species boundaryCondition="false" compartment="Extra_organism" id="M_ILE_e" metaid="metaid_765" name="M_ILE_C6H13N1O2" />
<species boundaryCondition="True" compartment="Extra_organism" id="M_ILE_b" metaid="metaid_766" name="M_ILE_C6H13N1O2" />
<species boundaryCondition="false" compartment="Extra_organism" id="M_INDOLE_e" metaid="metaid_767" name="M_INDOLE_C8H7N1" />
<species boundaryCondition="True" compartment="Extra_organism" id="M_INDOLE_b" metaid="metaid_768" name="M_INDOLE_C8H7N1" />
<species boundaryCondition="false" compartment="Extra_organism" id="M_INS_e" metaid="metaid_769" name="M_INS_C10H12N4O5" />
<species boundaryCondition="True" compartment="Extra_organism" id="M_INS_b" metaid="metaid_770" name="M_INS_C10H12N4O5" />
<species boundaryCondition="false" compartment="Extra_organism" id="M_KDG_e" metaid="metaid_771" name="M_KDG_C6H10O6" />
<species boundaryCondition="True" compartment="Extra_organism" id="M_KDG_b" metaid="metaid_772" name="M_KDG_C6H10O6" />
<species boundaryCondition="false" compartment="Extra_organism" id="M_K_e" metaid="metaid_773" name="M_K_K" />
<species boundaryCondition="True" compartment="Extra_organism" id="M_K_b" metaid="metaid_774" name="M_K_K" />
<species boundaryCondition="false" compartment="Cytosol" id="M_K_c" metaid="metaid_775" name="M_K_K" />
<species boundaryCondition="false" compartment="Extra_organism" id="M_LAC_e" metaid="metaid_776" name="M_LAC_C3H6O3" />
<species boundaryCondition="True" compartment="Extra_organism" id="M_LAC_b" metaid="metaid_777" name="M_LAC_C3H6O3" />
<species boundaryCondition="false" compartment="Extra_organism" id="M_LACTOSE_e" metaid="metaid_778" name="M_LACTOSE_C12H22O11" />
<species boundaryCondition="True" compartment="Extra_organism" id="M_LACTOSE_b" metaid="metaid_779" name="M_LACTOSE_C12H22O11" />
<species boundaryCondition="false" compartment="Extra_organism" id="M_LARABINOSE_e" metaid="metaid_780" name="M_LARABINOSE_C5H10O5" />
<species boundaryCondition="True" compartment="Extra_organism" id="M_LARABINOSE_b" metaid="metaid_781" name="M_LARABINOSE_C5H10O5" />
<species boundaryCondition="false" compartment="Extra_organism" id="M_LEU_e" metaid="metaid_782" name="M_LEU_C6H13N1O2" />
<species boundaryCondition="True" compartment="Extra_organism" id="M_LEU_b" metaid="metaid_783" name="M_LEU_C6H13N1O2" />
<species boundaryCondition="false" compartment="Extra_organism" id="M_LLAC_e" metaid="metaid_784" name="M_LLAC_C3H6O3" />
<species boundaryCondition="True" compartment="Extra_organism" id="M_LLAC_b" metaid="metaid_785" name="M_LLAC_C3H6O3" />
<species boundaryCondition="false" compartment="Extra_organism" id="M_LLYXOSE_e" metaid="metaid_786" name="M_LLYXOSE_C5H10O5" />
<species boundaryCondition="True" compartment="Extra_organism" id="M_LLYXOSE_b" metaid="metaid_787" name="M_LLYXOSE_C5H10O5" />
<species boundaryCondition="false" compartment="Extra_organism" id="M_LYS_e" metaid="metaid_788" name="M_LYS_C6H14N2O2" />
<species boundaryCondition="True" compartment="Extra_organism" id="M_LYS_b" metaid="metaid_789" name="M_LYS_C6H14N2O2" />
<species boundaryCondition="false" compartment="Extra_organism" id="M_CADA_e" metaid="metaid_790" name="M_CADA_C5H14N2" />
<species boundaryCondition="True" compartment="Extra_organism" id="M_CADA_b" metaid="metaid_791" name="M_CADA_C5H14N2" />
<species boundaryCondition="false" compartment="Extra_organism" id="M_MAL_e" metaid="metaid_792" name="M_MAL_C4H6O5" />
<species boundaryCondition="True" compartment="Extra_organism" id="M_MAL_b" metaid="metaid_793" name="M_MAL_C4H6O5" />
<species boundaryCondition="false" compartment="Extra_organism" id="M_MAN_e" metaid="metaid_794" name="M_MAN_C6H12O6" />
<species boundaryCondition="True" compartment="Extra_organism" id="M_MAN_b" metaid="metaid_795" name="M_MAN_C6H12O6" />
<species boundaryCondition="false" compartment="Extra_organism" id="M_MANNITOL_e" metaid="metaid_796" name="M_MANNITOL_C6H14O6" />
<species boundaryCondition="True" compartment="Extra_organism" id="M_MANNITOL_b" metaid="metaid_797" name="M_MANNITOL_C6H14O6" />
<species boundaryCondition="false" compartment="Cytosol" id="M_MANNITOL1P_c" metaid="metaid_798" name="M_MANNITOL1P_C6H13O9P" />
<species boundaryCondition="false" compartment="Extra_organism" id="M_MELI_e" metaid="metaid_799" name="M_MELI_C12H22O11" />
<species boundaryCondition="True" compartment="Extra_organism" id="M_MELI_b" metaid="metaid_800" name="M_MELI_C12H22O11" />
<species boundaryCondition="false" compartment="Extra_organism" id="M_MET_e" metaid="metaid_801" name="M_MET_C5H11N1O2S1" />
<species boundaryCondition="True" compartment="Extra_organism" id="M_MET_b" metaid="metaid_802" name="M_MET_C5H11N1O2S1" />
<species boundaryCondition="false" compartment="Extra_organism" id="M_MLT_e" metaid="metaid_803" name="M_MLT_C12H22O11" />
<species boundaryCondition="True" compartment="Extra_organism" id="M_MLT_b" metaid="metaid_804" name="M_MLT_C12H22O11" />
<species boundaryCondition="false" compartment="Cytosol" id="M_MLT6P_c" metaid="metaid_805" name="M_MLT6P_C12H23O14P1" />
<species boundaryCondition="false" compartment="Extra_organism" id="M_NAC_e" metaid="metaid_806" name="M_NAC_C6H5N1O2" />
<species boundaryCondition="True" compartment="Extra_organism" id="M_NAC_b" metaid="metaid_807" name="M_NAC_C6H5N1O2" />
<species boundaryCondition="false" compartment="Extra_organism" id="M_NH3_e" metaid="metaid_808" name="M_NH3_H3N1" />
<species boundaryCondition="True" compartment="Extra_organism" id="M_NH3_b" metaid="metaid_809" name="M_NH3_H3N1" />
<species boundaryCondition="false" compartment="Extra_organism" id="M_NO2_e" metaid="metaid_810" name="M_NO2_N1O2" />
<species boundaryCondition="True" compartment="Extra_organism" id="M_NO2_b" metaid="metaid_811" name="M_NO2_N1O2" />
<species boundaryCondition="false" compartment="Extra_organism" id="M_NO3_e" metaid="metaid_812" name="M_NO3_N1O3" />
<species boundaryCondition="True" compartment="Extra_organism" id="M_NO3_b" metaid="metaid_813" name="M_NO3_N1O3" />
<species boundaryCondition="false" compartment="Extra_organism" id="M_O2_e" metaid="metaid_814" name="M_O2_O2" />
<species boundaryCondition="True" compartment="Extra_organism" id="M_O2_b" metaid="metaid_815" name="M_O2_O2" />
<species boundaryCondition="false" compartment="Extra_organism" id="M_PAC_e" metaid="metaid_816" name="M_PAC_C8H8O2" />
<species boundaryCondition="True" compartment="Extra_organism" id="M_PAC_b" metaid="metaid_817" name="M_PAC_C8H8O2" />
<species boundaryCondition="false" compartment="Extra_organism" id="M_PHE_e" metaid="metaid_818" name="M_PHE_C9H11N1O2" />
<species boundaryCondition="True" compartment="Extra_organism" id="M_PHE_b" metaid="metaid_819" name="M_PHE_C9H11N1O2" />
<species boundaryCondition="false" compartment="Extra_organism" id="M_PRO_e" metaid="metaid_820" name="M_PRO_C5H9N1O2" />
<species boundaryCondition="True" compartment="Extra_organism" id="M_PRO_b" metaid="metaid_821" name="M_PRO_C5H9N1O2" />
<species boundaryCondition="false" compartment="Extra_organism" id="M_PROPANOATE_e" metaid="metaid_822" name="M_PROPANOATE_C3H6O2" />
<species boundaryCondition="True" compartment="Extra_organism" id="M_PROPANOATE_b" metaid="metaid_823" name="M_PROPANOATE_C3H6O2" />
<species boundaryCondition="false" compartment="Extra_organism" id="M_PYR_e" metaid="metaid_824" name="M_PYR_C3H4O3" />
<species boundaryCondition="True" compartment="Extra_organism" id="M_PYR_b" metaid="metaid_825" name="M_PYR_C3H4O3" />
<species boundaryCondition="false" compartment="Cytosol" id="M_PYRAPCP_c" metaid="metaid_826" name="M_PYRAPCP_C5H6N1O1S1" />
<species boundaryCondition="false" compartment="Extra_organism" id="M_PYRAPCP_e" metaid="metaid_827" name="M_PYRAPCP_C5H6N1O1S1" />
<species boundaryCondition="True" compartment="Extra_organism" id="M_PYRAPCP_b" metaid="metaid_828" name="M_PYRAPCP_C5H6N1O1S1" />
<species boundaryCondition="false" compartment="Extra_organism" id="M_RIB_e" metaid="metaid_829" name="M_RIB_C5H10O5" />
<species boundaryCondition="True" compartment="Extra_organism" id="M_RIB_b" metaid="metaid_830" name="M_RIB_C5H10O5" />
<species boundaryCondition="false" compartment="Extra_organism" id="M_RMN_e" metaid="metaid_831" name="M_RMN_C6H12O5" />
<species boundaryCondition="True" compartment="Extra_organism" id="M_RMN_b" metaid="metaid_832" name="M_RMN_C6H12O5" />
<species boundaryCondition="false" compartment="Extra_organism" id="M_SALICIN_e" metaid="metaid_833" name="M_SALICIN_C13H18O7" />
<species boundaryCondition="True" compartment="Extra_organism" id="M_SALICIN_b" metaid="metaid_834" name="M_SALICIN_C13H18O7" />
<species boundaryCondition="false" compartment="Extra_organism" id="M_SER_e" metaid="metaid_835" name="M_SER_C3H7N1O3" />
<species boundaryCondition="True" compartment="Extra_organism" id="M_SER_b" metaid="metaid_836" name="M_SER_C3H7N1O3" />
<species boundaryCondition="false" compartment="Extra_organism" id="M_SLF_e" metaid="metaid_837" name="M_SLF_O4S1" />
<species boundaryCondition="True" compartment="Extra_organism" id="M_SLF_b" metaid="metaid_838" name="M_SLF_O4S1" />
<species boundaryCondition="false" compartment="Extra_organism" id="M_SOT_e" metaid="metaid_839" name="M_SOT_C6H14O6" />
<species boundaryCondition="True" compartment="Extra_organism" id="M_SOT_b" metaid="metaid_840" name="M_SOT_C6H14O6" />
<species boundaryCondition="false" compartment="Extra_organism" id="M_SPERMIDINE_e" metaid="metaid_841" name="M_SPERMIDINE_C7H19N3" />
<species boundaryCondition="True" compartment="Extra_organism" id="M_SPERMIDINE_b" metaid="metaid_842" name="M_SPERMIDINE_C7H19N3" />
<species boundaryCondition="false" compartment="Extra_organism" id="M_SUCROSE_e" metaid="metaid_843" name="M_SUCROSE_C12H22O11" />
<species boundaryCondition="True" compartment="Extra_organism" id="M_SUCROSE_b" metaid="metaid_844" name="M_SUCROSE_C12H22O11" />
<species boundaryCondition="false" compartment="Extra_organism" id="M_T3_e" metaid="metaid_845" name="M_T3_C3H6O3" />
<species boundaryCondition="True" compartment="Extra_organism" id="M_T3_b" metaid="metaid_846" name="M_T3_C3H6O3" />
<species boundaryCondition="false" compartment="Extra_organism" id="M_TARTRATE_e" metaid="metaid_847" name="M_TARTRATE_C4H6O6" />
<species boundaryCondition="True" compartment="Extra_organism" id="M_TARTRATE_b" metaid="metaid_848" name="M_TARTRATE_C4H6O6" />
<species boundaryCondition="false" compartment="Cytosol" id="M_TARTRATE_c" metaid="metaid_849" name="M_TARTRATE_C4H6O6" />
<species boundaryCondition="false" compartment="Extra_organism" id="M_THR_e" metaid="metaid_850" name="M_THR_C4H9N1O3" />
<species boundaryCondition="True" compartment="Extra_organism" id="M_THR_b" metaid="metaid_851" name="M_THR_C4H9N1O3" />
<species boundaryCondition="false" compartment="Extra_organism" id="M_THYMINE_e" metaid="metaid_852" name="M_THYMINE_C5H6N2O2" />
<species boundaryCondition="True" compartment="Extra_organism" id="M_THYMINE_b" metaid="metaid_853" name="M_THYMINE_C5H6N2O2" />
<species boundaryCondition="false" compartment="Extra_organism" id="M_TRE_e" metaid="metaid_854" name="M_TRE_C12H22O11" />
<species boundaryCondition="True" compartment="Extra_organism" id="M_TRE_b" metaid="metaid_855" name="M_TRE_C12H22O11" />
<species boundaryCondition="false" compartment="Extra_organism" id="M_TRP_e" metaid="metaid_856" name="M_TRP_C11H12N2O2" />
<species boundaryCondition="True" compartment="Extra_organism" id="M_TRP_b" metaid="metaid_857" name="M_TRP_C11H12N2O2" />
<species boundaryCondition="false" compartment="Extra_organism" id="M_TYR_e" metaid="metaid_858" name="M_TYR_C9H11N1O3" />
<species boundaryCondition="True" compartment="Extra_organism" id="M_TYR_b" metaid="metaid_859" name="M_TYR_C9H11N1O3" />
<species boundaryCondition="false" compartment="Extra_organism" id="M_UDPNAG_e" metaid="metaid_860" name="M_UDPNAG_C17H27N3O17P2" />
<species boundaryCondition="True" compartment="Extra_organism" id="M_UDPNAG_b" metaid="metaid_861" name="M_UDPNAG_C17H27N3O17P2" />
<species boundaryCondition="false" compartment="Extra_organism" id="M_URA_e" metaid="metaid_862" name="M_URA_C4H4N2O2" />
<species boundaryCondition="True" compartment="Extra_organism" id="M_URA_b" metaid="metaid_863" name="M_URA_C4H4N2O2" />
<species boundaryCondition="false" compartment="Extra_organism" id="M_UREA_e" metaid="metaid_864" name="M_UREA_C1H4N2O1" />
<species boundaryCondition="True" compartment="Extra_organism" id="M_UREA_b" metaid="metaid_865" name="M_UREA_C1H4N2O1" />
<species boundaryCondition="false" compartment="Extra_organism" id="M_UP_e" metaid="metaid_866" name="M_UP_" />
<species boundaryCondition="True" compartment="Extra_organism" id="M_UP_b" metaid="metaid_867" name="M_UP_" />
<species boundaryCondition="false" compartment="Extra_organism" id="M_URI_e" metaid="metaid_868" name="M_URI_C9H12N2O6" />
<species boundaryCondition="True" compartment="Extra_organism" id="M_URI_b" metaid="metaid_869" name="M_URI_C9H12N2O6" />
<species boundaryCondition="false" compartment="Extra_organism" id="M_VAL_e" metaid="metaid_870" name="M_VAL_C5H11N1O2" />
<species boundaryCondition="True" compartment="Extra_organism" id="M_VAL_b" metaid="metaid_871" name="M_VAL_C5H11N1O2" />
<species boundaryCondition="false" compartment="Extra_organism" id="M_WATER_e" metaid="metaid_872" name="M_WATER_H2O1" />
<species boundaryCondition="True" compartment="Extra_organism" id="M_WATER_b" metaid="metaid_873" name="M_WATER_H2O1" />
<species boundaryCondition="false" compartment="Extra_organism" id="M_XAN_e" metaid="metaid_874" name="M_XAN_C5H4N4O2" />
<species boundaryCondition="True" compartment="Extra_organism" id="M_XAN_b" metaid="metaid_875" name="M_XAN_C5H4N4O2" />
<species boundaryCondition="false" compartment="Extra_organism" id="M_XYL_e" metaid="metaid_876" name="M_XYL_C5H10O5" />
<species boundaryCondition="True" compartment="Extra_organism" id="M_XYL_b" metaid="metaid_877" name="M_XYL_C5H10O5" />
<species boundaryCondition="false" compartment="Extra_organism" id="M_XYLITOL_e" metaid="metaid_878" name="M_XYLITOL_C5H12O5" />
<species boundaryCondition="True" compartment="Extra_organism" id="M_XYLITOL_b" metaid="metaid_879" name="M_XYLITOL_C5H12O5" />
</listOfSpecies>
<listOfReactions>
<reaction id ="R_1" metaid="metaid_880" name="R_glucokinase-glc" reversible="False">
<notes>
<html:p>GENE_ASSOCIATION: </html:p>
<html:p>PROTEIN_ASSOCIATION: </html:p>
<html:p>SUBSYSTEM: </html:p>
<html:p>PROTEIN_CLASS: </html:p>
</notes>
<annotation>
</annotation>
<listOfReactants>
<speciesReference species="M_GLC_c" stoichiometry="1"/>
<speciesReference species="M_ATP_c" stoichiometry="1"/>
</listOfReactants>
<listOfProducts>
<speciesReference species="M_GLC6P_c" stoichiometry="1"/>
<speciesReference species="M_ADP_c" stoichiometry="1"/>
</listOfProducts>
</reaction>
<reaction id ="R_2" metaid="metaid_881" name="R_glucokinase-bglc" reversible="False">
<notes>
<html:p>GENE_ASSOCIATION: </html:p>
<html:p>PROTEIN_ASSOCIATION: </html:p>
<html:p>SUBSYSTEM: </html:p>
<html:p>PROTEIN_CLASS: </html:p>
</notes>
<annotation>
</annotation>
<listOfReactants>
<speciesReference species="M_bGLC_c" stoichiometry="1"/>
<speciesReference species="M_ATP_c" stoichiometry="1"/>
</listOfReactants>
<listOfProducts>
<speciesReference species="M_bGLC6P_c" stoichiometry="1"/>
<speciesReference species="M_ADP_c" stoichiometry="1"/>
</listOfProducts>
</reaction>
<reaction id ="R_3" metaid="metaid_882" name="R_Phosphoglucomutase_g1p" reversible="True">
<notes>
<html:p>GENE_ASSOCIATION: </html:p>
<html:p>PROTEIN_ASSOCIATION: </html:p>
<html:p>SUBSYSTEM: </html:p>
<html:p>PROTEIN_CLASS: </html:p>
</notes>
<annotation>
</annotation>
<listOfReactants>
<speciesReference species="M_GLC1P_c" stoichiometry="1"/>
</listOfReactants>
<listOfProducts>
<speciesReference species="M_GLC6P_c" stoichiometry="1"/>
</listOfProducts>
</reaction>
<reaction id ="R_4" metaid="metaid_883" name="R_Glucose-6-phosphate isomerase_1" reversible="True">
<notes>
<html:p>GENE_ASSOCIATION: </html:p>
<html:p>PROTEIN_ASSOCIATION: </html:p>
<html:p>SUBSYSTEM: </html:p>
<html:p>PROTEIN_CLASS: </html:p>
</notes>
<annotation>
</annotation>
<listOfReactants>
<speciesReference species="M_GLC6P_c" stoichiometry="1"/>
</listOfReactants>
<listOfProducts>
<speciesReference species="M_F6P_c" stoichiometry="1"/>
</listOfProducts>
</reaction>
<reaction id ="R_5" metaid="metaid_884" name="R_Glucose-6-phosphate isomerase_2" reversible="True">
<notes>
<html:p>GENE_ASSOCIATION: </html:p>
<html:p>PROTEIN_ASSOCIATION: </html:p>
<html:p>SUBSYSTEM: </html:p>
<html:p>PROTEIN_CLASS: </html:p>
</notes>
<annotation>
</annotation>
<listOfReactants>
<speciesReference species="M_bGLC6P_c" stoichiometry="1"/>
</listOfReactants>
<listOfProducts>
<speciesReference species="M_GLC6P_c" stoichiometry="1"/>
</listOfProducts>
</reaction>
<reaction id ="R_6" metaid="metaid_885" name="R_Glucose-6-phosphate isomerase_3" reversible="True">
<notes>
<html:p>GENE_ASSOCIATION: </html:p>
<html:p>PROTEIN_ASSOCIATION: </html:p>
<html:p>SUBSYSTEM: </html:p>
<html:p>PROTEIN_CLASS: </html:p>
</notes>
<annotation>
</annotation>
<listOfReactants>
<speciesReference species="M_bGLC6P_c" stoichiometry="1"/>
</listOfReactants>
<listOfProducts>
<speciesReference species="M_F6P_c" stoichiometry="1"/>
</listOfProducts>
</reaction>
<reaction id ="R_7" metaid="metaid_886" name="R_6-phosphofructokinase" reversible="False">
<notes>
<html:p>GENE_ASSOCIATION: </html:p>
<html:p>PROTEIN_ASSOCIATION: </html:p>
<html:p>SUBSYSTEM: </html:p>
<html:p>PROTEIN_CLASS: </html:p>
</notes>
<annotation>
</annotation>
<listOfReactants>
<speciesReference species="M_ATP_c" stoichiometry="1"/>
<speciesReference species="M_F6P_c" stoichiometry="1"/>
</listOfReactants>
<listOfProducts>
<speciesReference species="M_F16DP_c" stoichiometry="1"/>
<speciesReference species="M_ADP_c" stoichiometry="1"/>
</listOfProducts>
</reaction>
<reaction id ="R_8" metaid="metaid_887" name="R_Fructose-bisphosphatase" reversible="False">
<notes>
<html:p>GENE_ASSOCIATION: </html:p>
<html:p>PROTEIN_ASSOCIATION: </html:p>
<html:p>SUBSYSTEM: </html:p>
<html:p>PROTEIN_CLASS: </html:p>
</notes>
<annotation>
</annotation>
<listOfReactants>
<speciesReference species="M_F16DP_c" stoichiometry="1"/>
<speciesReference species="M_WATER_c" stoichiometry="1"/>
</listOfReactants>
<listOfProducts>
<speciesReference species="M_F6P_c" stoichiometry="1"/>
<speciesReference species="M_PI_c" stoichiometry="1"/>
</listOfProducts>
</reaction>
<reaction id ="R_9" metaid="metaid_888" name="R_Fructose-bisphosphate aldolase" reversible="True">
<notes>
<html:p>GENE_ASSOCIATION: </html:p>
<html:p>PROTEIN_ASSOCIATION: </html:p>
<html:p>SUBSYSTEM: </html:p>
<html:p>PROTEIN_CLASS: </html:p>
</notes>
<annotation>
</annotation>
<listOfReactants>
<speciesReference species="M_F16DP_c" stoichiometry="1"/>
</listOfReactants>
<listOfProducts>
<speciesReference species="M_DHAP_c" stoichiometry="1"/>
<speciesReference species="M_GAP_c" stoichiometry="1"/>
</listOfProducts>
</reaction>
<reaction id ="R_10" metaid="metaid_889" name="R_Glyceraldehyde 3-phosphate dehydrogenase (phosphorylating)" reversible="True">
<notes>
<html:p>GENE_ASSOCIATION: </html:p>
<html:p>PROTEIN_ASSOCIATION: </html:p>
<html:p>SUBSYSTEM: </html:p>
<html:p>PROTEIN_CLASS: </html:p>
</notes>
<annotation>
</annotation>
<listOfReactants>
<speciesReference species="M_GAP_c" stoichiometry="1"/>
<speciesReference species="M_PI_c" stoichiometry="1"/>
<speciesReference species="M_NAD_c" stoichiometry="1"/>
</listOfReactants>
<listOfProducts>
<speciesReference species="M_DPG_c" stoichiometry="1"/>
<speciesReference species="M_NADH_c" stoichiometry="1"/>
<speciesReference species="M_H_c" stoichiometry="1"/>
</listOfProducts>
</reaction>
<reaction id ="R_11" metaid="metaid_890" name="R_Phosphoglycerate mutase" reversible="True">
<notes>
<html:p>GENE_ASSOCIATION: </html:p>
<html:p>PROTEIN_ASSOCIATION: </html:p>
<html:p>SUBSYSTEM: </html:p>
<html:p>PROTEIN_CLASS: </html:p>
</notes>
<annotation>
</annotation>
<listOfReactants>
<speciesReference species="M_G3P_c" stoichiometry="1"/>
</listOfReactants>
<listOfProducts>
<speciesReference species="M_2PG_c" stoichiometry="1"/>
</listOfProducts>
</reaction>
<reaction id ="R_12" metaid="metaid_891" name="R_Phosphopyruvate hydratase" reversible="True">
<notes>
<html:p>GENE_ASSOCIATION: </html:p>
<html:p>PROTEIN_ASSOCIATION: </html:p>
<html:p>SUBSYSTEM: </html:p>
<html:p>PROTEIN_CLASS: </html:p>
</notes>
<annotation>
</annotation>
<listOfReactants>
<speciesReference species="M_2PG_c" stoichiometry="1"/>
</listOfReactants>
<listOfProducts>
<speciesReference species="M_PEP_c" stoichiometry="1"/>
<speciesReference species="M_WATER_c" stoichiometry="1"/>
</listOfProducts>
</reaction>
<reaction id ="R_13" metaid="metaid_892" name="R_Pyruvate kinase" reversible="False">
<notes>
<html:p>GENE_ASSOCIATION: </html:p>
<html:p>PROTEIN_ASSOCIATION: </html:p>
<html:p>SUBSYSTEM: </html:p>
<html:p>PROTEIN_CLASS: </html:p>
</notes>
<annotation>
</annotation>
<listOfReactants>
<speciesReference species="M_PEP_c" stoichiometry="1"/>
<speciesReference species="M_ADP_c" stoichiometry="1"/>
</listOfReactants>
<listOfProducts>
<speciesReference species="M_PYR_c" stoichiometry="1"/>
<speciesReference species="M_ATP_c" stoichiometry="1"/>
</listOfProducts>
</reaction>
<reaction id ="R_14" metaid="metaid_893" name="R_D-lactate dehydrogenase" reversible="True">
<notes>
<html:p>GENE_ASSOCIATION: </html:p>
<html:p>PROTEIN_ASSOCIATION: </html:p>
<html:p>SUBSYSTEM: </html:p>
<html:p>PROTEIN_CLASS: </html:p>
</notes>
<annotation>
</annotation>
<listOfReactants>
<speciesReference species="M_NADH_c" stoichiometry="1"/>
<speciesReference species="M_PYR_c" stoichiometry="1"/>
<speciesReference species="M_H_c" stoichiometry="1"/>
</listOfReactants>
<listOfProducts>
<speciesReference species="M_NAD_c" stoichiometry="1"/>
<speciesReference species="M_LAC_c" stoichiometry="1"/>
</listOfProducts>
</reaction>
<reaction id ="R_15" metaid="metaid_894" name="R_acetate--CoA ligase" reversible="False">
<notes>
<html:p>GENE_ASSOCIATION: </html:p>
<html:p>PROTEIN_ASSOCIATION: </html:p>
<html:p>SUBSYSTEM: </html:p>
<html:p>PROTEIN_CLASS: </html:p>
</notes>
<annotation>
</annotation>
<listOfReactants>
<speciesReference species="M_COA_c" stoichiometry="1"/>
<speciesReference species="M_AC_c" stoichiometry="1"/>
<speciesReference species="M_ATP_c" stoichiometry="1"/>
</listOfReactants>
<listOfProducts>
<speciesReference species="M_ACOA_c" stoichiometry="1"/>
<speciesReference species="M_PPI_c" stoichiometry="1"/>
<speciesReference species="M_AMP_c" stoichiometry="1"/>
</listOfProducts>
</reaction>
<reaction id ="R_16" metaid="metaid_895" name="R_Malate dehydrogenase (oxaloacetate decarboxylating)" reversible="False">
<notes>
<html:p>GENE_ASSOCIATION: </html:p>
<html:p>PROTEIN_ASSOCIATION: </html:p>
<html:p>SUBSYSTEM: </html:p>
<html:p>PROTEIN_CLASS: </html:p>
</notes>
<annotation>
</annotation>
<listOfReactants>
<speciesReference species="M_NAD_c" stoichiometry="1"/>
<speciesReference species="M_MAL_c" stoichiometry="1"/>
</listOfReactants>
<listOfProducts>
<speciesReference species="M_NADH_c" stoichiometry="1"/>
<speciesReference species="M_CO2_c" stoichiometry="1"/>
<speciesReference species="M_PYR_c" stoichiometry="1"/>
<speciesReference species="M_H_c" stoichiometry="1"/>
</listOfProducts>
</reaction>
<reaction id ="R_17" metaid="metaid_896" name="R_Malate dehydrogenase (oxaloacetate decarboxylating) (NADP+)" reversible="False">
<notes>
<html:p>GENE_ASSOCIATION: </html:p>
<html:p>PROTEIN_ASSOCIATION: </html:p>
<html:p>SUBSYSTEM: </html:p>
<html:p>PROTEIN_CLASS: </html:p>
</notes>
<annotation>
</annotation>
<listOfReactants>
<speciesReference species="M_NADP_c" stoichiometry="1"/>
<speciesReference species="M_MAL_c" stoichiometry="1"/>
</listOfReactants>
<listOfProducts>
<speciesReference species="M_NADPH_c" stoichiometry="1"/>
<speciesReference species="M_CO2_c" stoichiometry="1"/>
<speciesReference species="M_PYR_c" stoichiometry="1"/>
<speciesReference species="M_H_c" stoichiometry="1"/>
</listOfProducts>
</reaction>
<reaction id ="R_18" metaid="metaid_897" name="R_Pyruvate,water dikinase" reversible="False">
<notes>
<html:p>GENE_ASSOCIATION: </html:p>
<html:p>PROTEIN_ASSOCIATION: </html:p>
<html:p>SUBSYSTEM: </html:p>
<html:p>PROTEIN_CLASS: </html:p>
</notes>
<annotation>
</annotation>
<listOfReactants>
<speciesReference species="M_PYR_c" stoichiometry="1"/>
<speciesReference species="M_ATP_c" stoichiometry="1"/>
<speciesReference species="M_WATER_c" stoichiometry="1"/>
</listOfReactants>
<listOfProducts>
<speciesReference species="M_PI_c" stoichiometry="1"/>
<speciesReference species="M_PEP_c" stoichiometry="1"/>
<speciesReference species="M_AMP_c" stoichiometry="1"/>
</listOfProducts>
</reaction>
<reaction id ="R_19" metaid="metaid_898" name="R_Pyruvate,phosphate dikinase" reversible="False">
<notes>
<html:p>GENE_ASSOCIATION: </html:p>
<html:p>PROTEIN_ASSOCIATION: </html:p>
<html:p>SUBSYSTEM: </html:p>
<html:p>PROTEIN_CLASS: </html:p>
</notes>
<annotation>
</annotation>
<listOfReactants>
<speciesReference species="M_PI_c" stoichiometry="1"/>
<speciesReference species="M_PYR_c" stoichiometry="1"/>
<speciesReference species="M_ATP_c" stoichiometry="1"/>
</listOfReactants>
<listOfProducts>
<speciesReference species="M_PPI_c" stoichiometry="1"/>
<speciesReference species="M_PEP_c" stoichiometry="1"/>
<speciesReference species="M_AMP_c" stoichiometry="1"/>
</listOfProducts>
</reaction>
<reaction id ="R_20" metaid="metaid_899" name="R_Phosphoenolpyruvate carboxylase" reversible="False">
<notes>
<html:p>GENE_ASSOCIATION: </html:p>
<html:p>PROTEIN_ASSOCIATION: </html:p>
<html:p>SUBSYSTEM: </html:p>
<html:p>PROTEIN_CLASS: </html:p>
</notes>
<annotation>
</annotation>
<listOfReactants>
<speciesReference species="M_PEP_c" stoichiometry="1"/>
<speciesReference species="M_CO2_c" stoichiometry="1"/>
<speciesReference species="M_WATER_c" stoichiometry="1"/>
</listOfReactants>
<listOfProducts>
<speciesReference species="M_PI_c" stoichiometry="1"/>
<speciesReference species="M_OXACET_c" stoichiometry="1"/>
</listOfProducts>
</reaction>
<reaction id ="R_21" metaid="metaid_900" name="R_Phosphoenolpyruvate carboxykinase (ATP)" reversible="False">
<notes>
<html:p>GENE_ASSOCIATION: </html:p>
<html:p>PROTEIN_ASSOCIATION: </html:p>
<html:p>SUBSYSTEM: </html:p>
<html:p>PROTEIN_CLASS: </html:p>
</notes>
<annotation>
</annotation>
<listOfReactants>
<speciesReference species="M_OXACET_c" stoichiometry="1"/>
<speciesReference species="M_ATP_c" stoichiometry="1"/>
</listOfReactants>
<listOfProducts>
<speciesReference species="M_CO2_c" stoichiometry="1"/>
<speciesReference species="M_PEP_c" stoichiometry="1"/>
<speciesReference species="M_ADP_c" stoichiometry="1"/>
</listOfProducts>
</reaction>
<reaction id ="R_22" metaid="metaid_901" name="R_Phosphoglycerate kinase" reversible="True">
<notes>
<html:p>GENE_ASSOCIATION: </html:p>
<html:p>PROTEIN_ASSOCIATION: </html:p>
<html:p>SUBSYSTEM: </html:p>
<html:p>PROTEIN_CLASS: </html:p>
</notes>
<annotation>
</annotation>
<listOfReactants>
<speciesReference species="M_G3P_c" stoichiometry="1"/>
<speciesReference species="M_ATP_c" stoichiometry="1"/>
</listOfReactants>
<listOfProducts>
<speciesReference species="M_DPG_c" stoichiometry="1"/>
<speciesReference species="M_ADP_c" stoichiometry="1"/>
</listOfProducts>
</reaction>
<reaction id ="R_23" metaid="metaid_902" name="R_alcohol dehydrogenase" reversible="True">
<notes>
<html:p>GENE_ASSOCIATION: </html:p>
<html:p>PROTEIN_ASSOCIATION: </html:p>
<html:p>SUBSYSTEM: </html:p>
<html:p>PROTEIN_CLASS: </html:p>
</notes>
<annotation>
</annotation>
<listOfReactants>
<speciesReference species="M_ACAL_c" stoichiometry="1"/>
<speciesReference species="M_NADH_c" stoichiometry="1"/>
<speciesReference species="M_H_c" stoichiometry="1"/>
</listOfReactants>
<listOfProducts>
<speciesReference species="M_ETH_c" stoichiometry="1"/>
<speciesReference species="M_NAD_c" stoichiometry="1"/>
</listOfProducts>
</reaction>
<reaction id ="R_24" metaid="metaid_903" name="R_Alcohol dehydrogenase (NADP+)" reversible="True">
<notes>
<html:p>GENE_ASSOCIATION: </html:p>
<html:p>PROTEIN_ASSOCIATION: </html:p>
<html:p>SUBSYSTEM: </html:p>
<html:p>PROTEIN_CLASS: </html:p>
</notes>
<annotation>
</annotation>
<listOfReactants>
<speciesReference species="M_NADP_c" stoichiometry="1"/>
<speciesReference species="M_ETH_c" stoichiometry="1"/>
</listOfReactants>
<listOfProducts>
<speciesReference species="M_NADPH_c" stoichiometry="1"/>
<speciesReference species="M_ACAL_c" stoichiometry="1"/>
<speciesReference species="M_H_c" stoichiometry="1"/>
</listOfProducts>
</reaction>
<reaction id ="R_25" metaid="metaid_904" name="R_Pyruvate dehydrogenase (cytochrome)" reversible="False">
<notes>
<html:p>GENE_ASSOCIATION: </html:p>
<html:p>PROTEIN_ASSOCIATION: </html:p>
<html:p>SUBSYSTEM: </html:p>
<html:p>PROTEIN_CLASS: </html:p>
</notes>
<annotation>
</annotation>
<listOfReactants>
<speciesReference species="M_PYR_c" stoichiometry="1"/>
<speciesReference species="M_UBIQON_c" stoichiometry="1"/>
<speciesReference species="M_WATER_c" stoichiometry="1"/>
</listOfReactants>
<listOfProducts>
<speciesReference species="M_UBIQOL_c" stoichiometry="1"/>
<speciesReference species="M_AC_c" stoichiometry="1"/>
<speciesReference species="M_CO2_c" stoichiometry="1"/>
</listOfProducts>
</reaction>
<reaction id ="R_26" metaid="metaid_905" name="R_Aldehyde dehydrogenase (NAD+)" reversible="False">
<notes>
<html:p>GENE_ASSOCIATION: </html:p>
<html:p>PROTEIN_ASSOCIATION: </html:p>
<html:p>SUBSYSTEM: </html:p>
<html:p>PROTEIN_CLASS: </html:p>
</notes>
<annotation>
</annotation>
<listOfReactants>
<speciesReference species="M_ACAL_c" stoichiometry="1"/>
<speciesReference species="M_NAD_c" stoichiometry="1"/>
<speciesReference species="M_WATER_c" stoichiometry="1"/>
</listOfReactants>
<listOfProducts>
<speciesReference species="M_AC_c" stoichiometry="1"/>
<speciesReference species="M_NADH_c" stoichiometry="1"/>
<speciesReference species="M_H_c" stoichiometry="1"/>
</listOfProducts>
</reaction>
<reaction id ="R_27" metaid="metaid_906" name="R_putative acetyl CoA carboxylase (alpha and beta subunits)" reversible="True">
<notes>
<html:p>GENE_ASSOCIATION: </html:p>
<html:p>PROTEIN_ASSOCIATION: </html:p>
<html:p>SUBSYSTEM: </html:p>
<html:p>PROTEIN_CLASS: </html:p>
</notes>
<annotation>
</annotation>
<listOfReactants>
<speciesReference species="M_HCO3_c" stoichiometry="1"/>
<speciesReference species="M_H_c" stoichiometry="1"/>
<speciesReference species="M_ACOA_c" stoichiometry="1"/>
<speciesReference species="M_ATP_c" stoichiometry="1"/>
</listOfReactants>
<listOfProducts>
<speciesReference species="M_MALCOA_c" stoichiometry="1"/>
<speciesReference species="M_PI_c" stoichiometry="1"/>
<speciesReference species="M_ADP_c" stoichiometry="1"/>
</listOfProducts>
</reaction>
<reaction id ="R_28" metaid="metaid_907" name="R_putative acetyl CoA carboxylase (alpha and beta subunits)" reversible="True">
<notes>
<html:p>GENE_ASSOCIATION: </html:p>
<html:p>PROTEIN_ASSOCIATION: </html:p>
<html:p>SUBSYSTEM: </html:p>
<html:p>PROTEIN_CLASS: </html:p>
</notes>
<annotation>
</annotation>
<listOfReactants>
<speciesReference species="M_CCCP_c" stoichiometry="1"/>
<speciesReference species="M_ACOA_c" stoichiometry="1"/>
<speciesReference species="M_H_c" stoichiometry="1"/>
</listOfReactants>
<listOfProducts>
<speciesReference species="M_MALCOA_c" stoichiometry="1"/>
<speciesReference species="M_BCCP_c" stoichiometry="1"/>
</listOfProducts>
</reaction>
<reaction id ="R_29" metaid="metaid_908" name="R_Pyruvate carboxylase" reversible="False">
<notes>
<html:p>GENE_ASSOCIATION: </html:p>
<html:p>PROTEIN_ASSOCIATION: </html:p>
<html:p>SUBSYSTEM: </html:p>
<html:p>PROTEIN_CLASS: </html:p>
</notes>
<annotation>
</annotation>
<listOfReactants>
<speciesReference species="M_HCO3_c" stoichiometry="1"/>
<speciesReference species="M_PYR_c" stoichiometry="1"/>
<speciesReference species="M_ATP_c" stoichiometry="1"/>
</listOfReactants>
<listOfProducts>
<speciesReference species="M_PI_c" stoichiometry="1"/>
<speciesReference species="M_OXACET_c" stoichiometry="1"/>
<speciesReference species="M_ADP_c" stoichiometry="1"/>
</listOfProducts>
</reaction>
<reaction id ="R_30" metaid="metaid_909" name="R_Phosphoenolpyruvate carboxykinase (GTP)" reversible="False">
<notes>
<html:p>GENE_ASSOCIATION: </html:p>
<html:p>PROTEIN_ASSOCIATION: </html:p>
<html:p>SUBSYSTEM: </html:p>
<html:p>PROTEIN_CLASS: </html:p>
</notes>
<annotation>
</annotation>
<listOfReactants>
<speciesReference species="M_CO2_c" stoichiometry="1"/>
<speciesReference species="M_PEP_c" stoichiometry="1"/>
<speciesReference species="M_GDP_c" stoichiometry="1"/>
</listOfReactants>
<listOfProducts>
<speciesReference species="M_OXACET_c" stoichiometry="1"/>
<speciesReference species="M_GTP_c" stoichiometry="1"/>
</listOfProducts>
</reaction>
<reaction id ="R_31" metaid="metaid_910" name="R_Citrate (si)-synthase" reversible="False">
<notes>
<html:p>GENE_ASSOCIATION: </html:p>
<html:p>PROTEIN_ASSOCIATION: </html:p>
<html:p>SUBSYSTEM: </html:p>
<html:p>PROTEIN_CLASS: </html:p>
</notes>
<annotation>
</annotation>
<listOfReactants>
<speciesReference species="M_OXACET_c" stoichiometry="1"/>
<speciesReference species="M_ACOA_c" stoichiometry="1"/>
<speciesReference species="M_WATER_c" stoichiometry="1"/>
</listOfReactants>
<listOfProducts>
<speciesReference species="M_CIT_c" stoichiometry="1"/>
<speciesReference species="M_COA_c" stoichiometry="1"/>
</listOfProducts>
</reaction>
<reaction id ="R_32" metaid="metaid_911" name="R_Citrate lyase" reversible="False">
<notes>
<html:p>GENE_ASSOCIATION: </html:p>
<html:p>PROTEIN_ASSOCIATION: </html:p>
<html:p>SUBSYSTEM: </html:p>
<html:p>PROTEIN_CLASS: </html:p>
</notes>
<annotation>
</annotation>
<listOfReactants>
<speciesReference species="M_CIT_c" stoichiometry="1"/>
</listOfReactants>
<listOfProducts>
<speciesReference species="M_AC_c" stoichiometry="1"/>
<speciesReference species="M_OXACET_c" stoichiometry="1"/>
</listOfProducts>
</reaction>
<reaction id ="R_33" metaid="metaid_912" name="R_Citrate lyase" reversible="True">
<notes>
<html:p>GENE_ASSOCIATION: </html:p>
<html:p>PROTEIN_ASSOCIATION: </html:p>
<html:p>SUBSYSTEM: </html:p>
<html:p>PROTEIN_CLASS: </html:p>
</notes>
<annotation>
</annotation>
<listOfReactants>
<speciesReference species="M_CIT_c" stoichiometry="1"/>
</listOfReactants>
<listOfProducts>
<speciesReference species="M_THISOCIT_c" stoichiometry="1"/>
</listOfProducts>
</reaction>
<reaction id ="R_34" metaid="metaid_913" name="R_Aconitate hydratase_2" reversible="True">
<notes>
<html:p>GENE_ASSOCIATION: </html:p>
<html:p>PROTEIN_ASSOCIATION: </html:p>
<html:p>SUBSYSTEM: </html:p>
<html:p>PROTEIN_CLASS: </html:p>
</notes>
<annotation>
</annotation>
<listOfReactants>
<speciesReference species="M_CIT_c" stoichiometry="1"/>
</listOfReactants>
<listOfProducts>
<speciesReference species="M_CACONITATE_c" stoichiometry="1"/>
<speciesReference species="M_WATER_c" stoichiometry="1"/>
</listOfProducts>
</reaction>
<reaction id ="R_35" metaid="metaid_914" name="R_Aconitate hydratase_3" reversible="True">
<notes>
<html:p>GENE_ASSOCIATION: </html:p>
<html:p>PROTEIN_ASSOCIATION: </html:p>
<html:p>SUBSYSTEM: </html:p>
<html:p>PROTEIN_CLASS: </html:p>
</notes>
<annotation>
</annotation>
<listOfReactants>
<speciesReference species="M_CACONITATE_c" stoichiometry="1"/>
<speciesReference species="M_WATER_c" stoichiometry="1"/>
</listOfReactants>
<listOfProducts>
<speciesReference species="M_THISOCIT_c" stoichiometry="1"/>
</listOfProducts>
</reaction>
<reaction id ="R_36" metaid="metaid_915" name="R_Isocitrate lyase" reversible="False">
<notes>
<html:p>GENE_ASSOCIATION: </html:p>
<html:p>PROTEIN_ASSOCIATION: </html:p>
<html:p>SUBSYSTEM: </html:p>
<html:p>PROTEIN_CLASS: </html:p>
</notes>
<annotation>
</annotation>
<listOfReactants>
<speciesReference species="M_THISOCIT_c" stoichiometry="1"/>
</listOfReactants>
<listOfProducts>
<speciesReference species="M_GLYOX_c" stoichiometry="1"/>
<speciesReference species="M_SUCC_c" stoichiometry="1"/>
</listOfProducts>
</reaction>
<reaction id ="R_37" metaid="metaid_916" name="R_Isocitrate dehydrogenase (NADP+)" reversible="True">
<notes>
<html:p>GENE_ASSOCIATION: </html:p>
<html:p>PROTEIN_ASSOCIATION: </html:p>
<html:p>SUBSYSTEM: </html:p>
<html:p>PROTEIN_CLASS: </html:p>
</notes>
<annotation>
</annotation>
<listOfReactants>
<speciesReference species="M_THISOCIT_c" stoichiometry="1"/>
<speciesReference species="M_NADP_c" stoichiometry="1"/>
</listOfReactants>
<listOfProducts>
<speciesReference species="M_NADPH_c" stoichiometry="1"/>
<speciesReference species="M_AKG_c" stoichiometry="1"/>
<speciesReference species="M_CO2_c" stoichiometry="1"/>
<speciesReference species="M_H_c" stoichiometry="1"/>
</listOfProducts>
</reaction>
<reaction id ="R_38" metaid="metaid_917" name="R_Oxoglutarate dehydrogenase (lipoamide)" reversible="False">
<notes>
<html:p>GENE_ASSOCIATION: </html:p>
<html:p>PROTEIN_ASSOCIATION: </html:p>
<html:p>SUBSYSTEM: </html:p>
<html:p>PROTEIN_CLASS: </html:p>
</notes>
<annotation>
</annotation>
<listOfReactants>
<speciesReference species="M_AKG_c" stoichiometry="1"/>
<speciesReference species="M_LIPOAMIDE_c" stoichiometry="1"/>
</listOfReactants>
<listOfProducts>
<speciesReference species="M_SSUCDLIPOAMIDE_c" stoichiometry="1"/>
<speciesReference species="M_CO2_c" stoichiometry="1"/>
</listOfProducts>
</reaction>
<reaction id ="R_39" metaid="metaid_918" name="R_Dihydrolipoamide S-succinyltransferase" reversible="False">
<notes>
<html:p>GENE_ASSOCIATION: </html:p>
<html:p>PROTEIN_ASSOCIATION: </html:p>
<html:p>SUBSYSTEM: </html:p>
<html:p>PROTEIN_CLASS: </html:p>
</notes>
<annotation>
</annotation>
<listOfReactants>
<speciesReference species="M_COA_c" stoichiometry="1"/>
<speciesReference species="M_SSUCDLIPOAMIDE_c" stoichiometry="1"/>
</listOfReactants>
<listOfProducts>
<speciesReference species="M_DHLAMIDE_c" stoichiometry="1"/>
<speciesReference species="M_SUCCOA_c" stoichiometry="1"/>
</listOfProducts>
</reaction>
<reaction id ="R_40" metaid="metaid_919" name="R_2-oxoglutarate synthase" reversible="False">
<notes>
<html:p>GENE_ASSOCIATION: </html:p>
<html:p>PROTEIN_ASSOCIATION: </html:p>
<html:p>SUBSYSTEM: </html:p>
<html:p>PROTEIN_CLASS: </html:p>
</notes>
<annotation>
</annotation>
<listOfReactants>
<speciesReference species="M_FERI_c" stoichiometry="2"/>
<speciesReference species="M_COA_c" stoichiometry="1"/>
<speciesReference species="M_AKG_c" stoichiometry="1"/>
</listOfReactants>
<listOfProducts>
<speciesReference species="M_FERO_c" stoichiometry="2"/>
<speciesReference species="M_CO2_c" stoichiometry="1"/>
<speciesReference species="M_SUCCOA_c" stoichiometry="1"/>
<speciesReference species="M_H_c" stoichiometry="2"/>
</listOfProducts>
</reaction>
<reaction id ="R_41" metaid="metaid_920" name="R_Succinate--CoA ligase (ADP-forming)" reversible="True">
<notes>
<html:p>GENE_ASSOCIATION: </html:p>
<html:p>PROTEIN_ASSOCIATION: </html:p>
<html:p>SUBSYSTEM: </html:p>
<html:p>PROTEIN_CLASS: </html:p>
</notes>
<annotation>
</annotation>
<listOfReactants>
<speciesReference species="M_SUCCOA_c" stoichiometry="1"/>
<speciesReference species="M_ADP_c" stoichiometry="1"/>
<speciesReference species="M_PI_c" stoichiometry="1"/>
</listOfReactants>
<listOfProducts>
<speciesReference species="M_SUCC_c" stoichiometry="1"/>
<speciesReference species="M_COA_c" stoichiometry="1"/>
<speciesReference species="M_ATP_c" stoichiometry="1"/>
</listOfProducts>
</reaction>
<reaction id ="R_42" metaid="metaid_921" name="R_Succinate dehydrogenase" reversible="True">
<notes>
<html:p>GENE_ASSOCIATION: </html:p>
<html:p>PROTEIN_ASSOCIATION: </html:p>
<html:p>SUBSYSTEM: </html:p>
<html:p>PROTEIN_CLASS: </html:p>
</notes>
<annotation>
</annotation>
<listOfReactants>
<speciesReference species="M_FUM_c" stoichiometry="1"/>
<speciesReference species="M_FADH2_c" stoichiometry="1"/>
</listOfReactants>
<listOfProducts>
<speciesReference species="M_SUCC_c" stoichiometry="1"/>
<speciesReference species="M_FAD_c" stoichiometry="1"/>
</listOfProducts>
</reaction>
<reaction id ="R_43" metaid="metaid_922" name="R_Succinate dehydrogenase" reversible="True">
<notes>
<html:p>GENE_ASSOCIATION: </html:p>
<html:p>PROTEIN_ASSOCIATION: </html:p>
<html:p>SUBSYSTEM: </html:p>
<html:p>PROTEIN_CLASS: </html:p>
</notes>
<annotation>
</annotation>
<listOfReactants>
<speciesReference species="M_FUM_c" stoichiometry="1"/>
<speciesReference species="M_UBIQOL_c" stoichiometry="1"/>
</listOfReactants>
<listOfProducts>
<speciesReference species="M_SUCC_c" stoichiometry="1"/>
<speciesReference species="M_UBIQON_c" stoichiometry="1"/>
</listOfProducts>
</reaction>
<reaction id ="R_44" metaid="metaid_923" name="R_Fumarate hydratase" reversible="True">
<notes>
<html:p>GENE_ASSOCIATION: </html:p>
<html:p>PROTEIN_ASSOCIATION: </html:p>
<html:p>SUBSYSTEM: </html:p>
<html:p>PROTEIN_CLASS: </html:p>
</notes>
<annotation>
</annotation>
<listOfReactants>
<speciesReference species="M_FUM_c" stoichiometry="1"/>
<speciesReference species="M_WATER_c" stoichiometry="1"/>
</listOfReactants>
<listOfProducts>
<speciesReference species="M_MAL_c" stoichiometry="1"/>
</listOfProducts>
</reaction>
<reaction id ="R_45" metaid="metaid_924" name="R_Malate dehydrogenase" reversible="True">
<notes>
<html:p>GENE_ASSOCIATION: </html:p>
<html:p>PROTEIN_ASSOCIATION: </html:p>
<html:p>SUBSYSTEM: </html:p>
<html:p>PROTEIN_CLASS: </html:p>
</notes>
<annotation>
</annotation>
<listOfReactants>
<speciesReference species="M_MAL_c" stoichiometry="1"/>
<speciesReference species="M_NAD_c" stoichiometry="1"/>
</listOfReactants>
<listOfProducts>
<speciesReference species="M_OXACET_c" stoichiometry="1"/>
<speciesReference species="M_NADH_c" stoichiometry="1"/>
<speciesReference species="M_H_c" stoichiometry="1"/>
</listOfProducts>
</reaction>
<reaction id ="R_46" metaid="metaid_925" name="R_D-glucose dehydrogenase (NAD(P)+)" reversible="False">
<notes>
<html:p>GENE_ASSOCIATION: </html:p>
<html:p>PROTEIN_ASSOCIATION: </html:p>
<html:p>SUBSYSTEM: </html:p>
<html:p>PROTEIN_CLASS: </html:p>
</notes>
<annotation>
</annotation>
<listOfReactants>
<speciesReference species="M_GLC_c" stoichiometry="1"/>
<speciesReference species="M_NAD_c" stoichiometry="1"/>
</listOfReactants>
<listOfProducts>
<speciesReference species="M_GLCLAC_c" stoichiometry="1"/>
<speciesReference species="M_NADH_c" stoichiometry="1"/>
</listOfProducts>
</reaction>
<reaction id ="R_47" metaid="metaid_926" name="R_cytochrome bd oxidase  " reversible="False">
<notes>
<html:p>GENE_ASSOCIATION: </html:p>
<html:p>PROTEIN_ASSOCIATION: </html:p>
<html:p>SUBSYSTEM: </html:p>
<html:p>PROTEIN_CLASS: </html:p>
</notes>
<annotation>
</annotation>
<listOfReactants>
<speciesReference species="M_MKH2_c" stoichiometry="1"/>
<speciesReference species="M_O2_c" stoichiometry="0.5"/>
<speciesReference species="M_H_c" stoichiometry="4"/>
</listOfReactants>
<listOfProducts>
<speciesReference species="M_MK_c" stoichiometry="1"/>
<speciesReference species="M_H_e" stoichiometry="4"/>
<speciesReference species="M_WATER_c" stoichiometry="1"/>
</listOfProducts>
</reaction>
<reaction id ="R_48" metaid="metaid_927" name="R_cytochrome bc1-aa3 supercomplex  " reversible="False">
<notes>
<html:p>GENE_ASSOCIATION: </html:p>
<html:p>PROTEIN_ASSOCIATION: </html:p>
<html:p>SUBSYSTEM: </html:p>
<html:p>PROTEIN_CLASS: </html:p>
</notes>
<annotation>
</annotation>
<listOfReactants>
<speciesReference species="M_MKH2_c" stoichiometry="1"/>
<speciesReference species="M_O2_c" stoichiometry="0.5"/>
<speciesReference species="M_H_c" stoichiometry="2"/>
</listOfReactants>
<listOfProducts>
<speciesReference species="M_MK_c" stoichiometry="1"/>
<speciesReference species="M_H_e" stoichiometry="2"/>
<speciesReference species="M_WATER_c" stoichiometry="1"/>
</listOfProducts>
</reaction>
<reaction id ="R_49" metaid="metaid_928" name="R_Gluconolactonase" reversible="False">
<notes>
<html:p>GENE_ASSOCIATION: </html:p>
<html:p>PROTEIN_ASSOCIATION: </html:p>
<html:p>SUBSYSTEM: </html:p>
<html:p>PROTEIN_CLASS: </html:p>
</notes>
<annotation>
</annotation>
<listOfReactants>
<speciesReference species="M_GLCLAC_c" stoichiometry="1"/>
<speciesReference species="M_WATER_c" stoichiometry="1"/>
</listOfReactants>
<listOfProducts>
<speciesReference species="M_GLUC_c" stoichiometry="1"/>
</listOfProducts>
</reaction>
<reaction id ="R_50" metaid="metaid_929" name="R_Gluconokinase" reversible="False">
<notes>
<html:p>GENE_ASSOCIATION: </html:p>
<html:p>PROTEIN_ASSOCIATION: </html:p>
<html:p>SUBSYSTEM: </html:p>
<html:p>PROTEIN_CLASS: </html:p>
</notes>
<annotation>
</annotation>
<listOfReactants>
<speciesReference species="M_ATP_c" stoichiometry="1"/>
<speciesReference species="M_GLUC_c" stoichiometry="1"/>
</listOfReactants>
<listOfProducts>
<speciesReference species="M_P6GLUCONATE_c" stoichiometry="1"/>
<speciesReference species="M_ADP_c" stoichiometry="1"/>
</listOfProducts>
</reaction>
<reaction id ="R_51" metaid="metaid_930" name="R_L-ribulose-5-phosphate 4-epimerase" reversible="True">
<notes>
<html:p>GENE_ASSOCIATION: </html:p>
<html:p>PROTEIN_ASSOCIATION: </html:p>
<html:p>SUBSYSTEM: </html:p>
<html:p>PROTEIN_CLASS: </html:p>
</notes>
<annotation>
</annotation>
<listOfReactants>
<speciesReference species="M_LRIBULOSE5P_c" stoichiometry="1"/>
</listOfReactants>
<listOfProducts>
<speciesReference species="M_XYL5P_c" stoichiometry="1"/>
</listOfProducts>
</reaction>
<reaction id ="R_52" metaid="metaid_931" name="R_ribulose phosphate 3-epimerase" reversible="True">
<notes>
<html:p>GENE_ASSOCIATION: </html:p>
<html:p>PROTEIN_ASSOCIATION: </html:p>
<html:p>SUBSYSTEM: </html:p>
<html:p>PROTEIN_CLASS: </html:p>
</notes>
<annotation>
</annotation>
<listOfReactants>
<speciesReference species="M_XYL5P_c" stoichiometry="1"/>
</listOfReactants>
<listOfProducts>
<speciesReference species="M_RIBUL1P_c" stoichiometry="1"/>
</listOfProducts>
</reaction>
<reaction id ="R_53" metaid="metaid_932" name="R_ribokinase" reversible="False">
<notes>
<html:p>GENE_ASSOCIATION: </html:p>
<html:p>PROTEIN_ASSOCIATION: </html:p>
<html:p>SUBSYSTEM: </html:p>
<html:p>PROTEIN_CLASS: </html:p>
</notes>
<annotation>
</annotation>
<listOfReactants>
<speciesReference species="M_RIB_c" stoichiometry="1"/>
<speciesReference species="M_ATP_c" stoichiometry="1"/>
</listOfReactants>
<listOfProducts>
<speciesReference species="M_R5P_c" stoichiometry="1"/>
<speciesReference species="M_ADP_c" stoichiometry="1"/>
</listOfProducts>
</reaction>
<reaction id ="R_54" metaid="metaid_933" name="R_Ribokinase" reversible="False">
<notes>
<html:p>GENE_ASSOCIATION: </html:p>
<html:p>PROTEIN_ASSOCIATION: </html:p>
<html:p>SUBSYSTEM: </html:p>
<html:p>PROTEIN_CLASS: </html:p>
</notes>
<annotation>
</annotation>
<listOfReactants>
<speciesReference species="M_DRIB_c" stoichiometry="1"/>
<speciesReference species="M_ATP_c" stoichiometry="1"/>
</listOfReactants>
<listOfProducts>
<speciesReference species="M_DR5P_c" stoichiometry="1"/>
<speciesReference species="M_ADP_c" stoichiometry="1"/>
</listOfProducts>
</reaction>
<reaction id ="R_55" metaid="metaid_934" name="R_Deoxyribose-phosphate aldolase" reversible="False">
<notes>
<html:p>GENE_ASSOCIATION: </html:p>
<html:p>PROTEIN_ASSOCIATION: </html:p>
<html:p>SUBSYSTEM: </html:p>
<html:p>PROTEIN_CLASS: </html:p>
</notes>
<annotation>
</annotation>
<listOfReactants>
<speciesReference species="M_DR5P_c" stoichiometry="1"/>
</listOfReactants>
<listOfProducts>
<speciesReference species="M_ACAL_c" stoichiometry="1"/>
<speciesReference species="M_GAP_c" stoichiometry="1"/>
</listOfProducts>
</reaction>
<reaction id ="R_56" metaid="metaid_935" name="R_Phosphoglucomutase_dr1p" reversible="True">
<notes>
<html:p>GENE_ASSOCIATION: </html:p>
<html:p>PROTEIN_ASSOCIATION: </html:p>
<html:p>SUBSYSTEM: </html:p>
<html:p>PROTEIN_CLASS: </html:p>
</notes>
<annotation>
</annotation>
<listOfReactants>
<speciesReference species="M_DR1P_c" stoichiometry="1"/>
</listOfReactants>
<listOfProducts>
<speciesReference species="M_R5P_c" stoichiometry="1"/>
</listOfProducts>
</reaction>
<reaction id ="R_57" metaid="metaid_936" name="R_Phosphoglucomutase_r1p" reversible="True">
<notes>
<html:p>GENE_ASSOCIATION: </html:p>
<html:p>PROTEIN_ASSOCIATION: </html:p>
<html:p>SUBSYSTEM: </html:p>
<html:p>PROTEIN_CLASS: </html:p>
</notes>
<annotation>
</annotation>
<listOfReactants>
<speciesReference species="M_R1P_c" stoichiometry="1"/>
</listOfReactants>
<listOfProducts>
<speciesReference species="M_R5P_c" stoichiometry="1"/>
</listOfProducts>
</reaction>
<reaction id ="R_58" metaid="metaid_937" name="R_fructose-bisphosphate aldolase_2" reversible="True">
<notes>
<html:p>GENE_ASSOCIATION: </html:p>
<html:p>PROTEIN_ASSOCIATION: </html:p>
<html:p>SUBSYSTEM: </html:p>
<html:p>PROTEIN_CLASS: </html:p>
</notes>
<annotation>
</annotation>
<listOfReactants>
<speciesReference species="M_ERY4P_c" stoichiometry="1"/>
<speciesReference species="M_GAP_c" stoichiometry="1"/>
</listOfReactants>
<listOfProducts>
<speciesReference species="M_S17BP_c" stoichiometry="1"/>
</listOfProducts>
</reaction>
<reaction id ="R_59" metaid="metaid_938" name="R_Phosphoric-monoester hydrolases" reversible="False">
<notes>
<html:p>GENE_ASSOCIATION: </html:p>
<html:p>PROTEIN_ASSOCIATION: </html:p>
<html:p>SUBSYSTEM: </html:p>
<html:p>PROTEIN_CLASS: </html:p>
</notes>
<annotation>
</annotation>
<listOfReactants>
<speciesReference species="M_S17BP_c" stoichiometry="1"/>
<speciesReference species="M_WATER_c" stoichiometry="1"/>
</listOfReactants>
<listOfProducts>
<speciesReference species="M_SHEPTP_c" stoichiometry="1"/>
<speciesReference species="M_PI_c" stoichiometry="1"/>
</listOfProducts>
</reaction>
<reaction id ="R_60" metaid="metaid_939" name="R_Transketolase" reversible="True">
<notes>
<html:p>GENE_ASSOCIATION: </html:p>
<html:p>PROTEIN_ASSOCIATION: </html:p>
<html:p>SUBSYSTEM: </html:p>
<html:p>PROTEIN_CLASS: </html:p>
</notes>
<annotation>
</annotation>
<listOfReactants>
<speciesReference species="M_R5P_c" stoichiometry="1"/>
<speciesReference species="M_XYL5P_c" stoichiometry="1"/>
</listOfReactants>
<listOfProducts>
<speciesReference species="M_SHEPTP_c" stoichiometry="1"/>
<speciesReference species="M_GAP_c" stoichiometry="1"/>
</listOfProducts>
</reaction>
<reaction id ="R_61" metaid="metaid_940" name="R_Transaldolase" reversible="True">
<notes>
<html:p>GENE_ASSOCIATION: </html:p>
<html:p>PROTEIN_ASSOCIATION: </html:p>
<html:p>SUBSYSTEM: </html:p>
<html:p>PROTEIN_CLASS: </html:p>
</notes>
<annotation>
</annotation>
<listOfReactants>
<speciesReference species="M_GAP_c" stoichiometry="1"/>
<speciesReference species="M_SHEPTP_c" stoichiometry="1"/>
</listOfReactants>
<listOfProducts>
<speciesReference species="M_F6P_c" stoichiometry="1"/>
<speciesReference species="M_ERY4P_c" stoichiometry="1"/>
</listOfProducts>
</reaction>
<reaction id ="R_62" metaid="metaid_941" name="R_Ribose 5-phosphate epimerase" reversible="True">
<notes>
<html:p>GENE_ASSOCIATION: </html:p>
<html:p>PROTEIN_ASSOCIATION: </html:p>
<html:p>SUBSYSTEM: </html:p>
<html:p>PROTEIN_CLASS: </html:p>
</notes>
<annotation>
</annotation>
<listOfReactants>
<speciesReference species="M_RIBUL1P_c" stoichiometry="1"/>
</listOfReactants>
<listOfProducts>
<speciesReference species="M_R5P_c" stoichiometry="1"/>
</listOfProducts>
</reaction>
<reaction id ="R_63" metaid="metaid_942" name="R_Transketolase" reversible="True">
<notes>
<html:p>GENE_ASSOCIATION: </html:p>
<html:p>PROTEIN_ASSOCIATION: </html:p>
<html:p>SUBSYSTEM: </html:p>
<html:p>PROTEIN_CLASS: </html:p>
</notes>
<annotation>
</annotation>
<listOfReactants>
<speciesReference species="M_XYL5P_c" stoichiometry="1"/>
<speciesReference species="M_ERY4P_c" stoichiometry="1"/>
</listOfReactants>
<listOfProducts>
<speciesReference species="M_F6P_c" stoichiometry="1"/>
<speciesReference species="M_GAP_c" stoichiometry="1"/>
</listOfProducts>
</reaction>
<reaction id ="R_64" metaid="metaid_943" name="R_Glucose-6-phosphate 1-dehydrogenase" reversible="True">
<notes>
<html:p>GENE_ASSOCIATION: </html:p>
<html:p>PROTEIN_ASSOCIATION: </html:p>
<html:p>SUBSYSTEM: </html:p>
<html:p>PROTEIN_CLASS: </html:p>
</notes>
<annotation>
</annotation>
<listOfReactants>
<speciesReference species="M_GLC6P_c" stoichiometry="1"/>
<speciesReference species="M_NAD_c" stoichiometry="1"/>
</listOfReactants>
<listOfProducts>
<speciesReference species="M_D6PGDLAC_c" stoichiometry="1"/>
<speciesReference species="M_NADH_c" stoichiometry="1"/>
<speciesReference species="M_H_c" stoichiometry="1"/>
</listOfProducts>
</reaction>
<reaction id ="R_65" metaid="metaid_944" name="R_Glucose-6-phosphate 1-dehydrogenase" reversible="True">
<notes>
<html:p>GENE_ASSOCIATION: </html:p>
<html:p>PROTEIN_ASSOCIATION: </html:p>
<html:p>SUBSYSTEM: </html:p>
<html:p>PROTEIN_CLASS: </html:p>
</notes>
<annotation>
</annotation>
<listOfReactants>
<speciesReference species="M_GLC6P_c" stoichiometry="1"/>
<speciesReference species="M_NADP_c" stoichiometry="1"/>
</listOfReactants>
<listOfProducts>
<speciesReference species="M_D6PGDLAC_c" stoichiometry="1"/>
<speciesReference species="M_NADPH_c" stoichiometry="1"/>
<speciesReference species="M_H_c" stoichiometry="1"/>
</listOfProducts>
</reaction>
<reaction id ="R_66" metaid="metaid_945" name="R_6-phosphogluconolactonase" reversible="False">
<notes>
<html:p>GENE_ASSOCIATION: </html:p>
<html:p>PROTEIN_ASSOCIATION: </html:p>
<html:p>SUBSYSTEM: </html:p>
<html:p>PROTEIN_CLASS: </html:p>
</notes>
<annotation>
</annotation>
<listOfReactants>
<speciesReference species="M_D6PGDLAC_c" stoichiometry="1"/>
<speciesReference species="M_WATER_c" stoichiometry="1"/>
</listOfReactants>
<listOfProducts>
<speciesReference species="M_P6GLUCONATE_c" stoichiometry="1"/>
</listOfProducts>
</reaction>
<reaction id ="R_67" metaid="metaid_946" name="R_phosphogluconate dehydrogenase" reversible="False">
<notes>
<html:p>GENE_ASSOCIATION: </html:p>
<html:p>PROTEIN_ASSOCIATION: </html:p>
<html:p>SUBSYSTEM: </html:p>
<html:p>PROTEIN_CLASS: </html:p>
</notes>
<annotation>
</annotation>
<listOfReactants>
<speciesReference species="M_P6GLUCONATE_c" stoichiometry="1"/>
<speciesReference species="M_NAD_c" stoichiometry="1"/>
</listOfReactants>
<listOfProducts>
<speciesReference species="M_RIBUL1P_c" stoichiometry="1"/>
<speciesReference species="M_CO2_c" stoichiometry="1"/>
<speciesReference species="M_NADH_c" stoichiometry="1"/>
<speciesReference species="M_H_c" stoichiometry="1"/>
</listOfProducts>
</reaction>
<reaction id ="R_68" metaid="metaid_947" name="R_2-deoxy-D-gluconate 3-dehydrogenase" reversible="False">
<notes>
<html:p>GENE_ASSOCIATION: </html:p>
<html:p>PROTEIN_ASSOCIATION: </html:p>
<html:p>SUBSYSTEM: </html:p>
<html:p>PROTEIN_CLASS: </html:p>
</notes>
<annotation>
</annotation>
<listOfReactants>
<speciesReference species="M_DDG_c" stoichiometry="1"/>
<speciesReference species="M_NAD_c" stoichiometry="1"/>
</listOfReactants>
<listOfProducts>
<speciesReference species="M_KDG_c" stoichiometry="1"/>
<speciesReference species="M_NADH_c" stoichiometry="1"/>
<speciesReference species="M_H_c" stoichiometry="1"/>
</listOfProducts>
</reaction>
<reaction id ="R_69" metaid="metaid_948" name="R_2-dehydro-3-deoxygluconokinase" reversible="False">
<notes>
<html:p>GENE_ASSOCIATION: </html:p>
<html:p>PROTEIN_ASSOCIATION: </html:p>
<html:p>SUBSYSTEM: </html:p>
<html:p>PROTEIN_CLASS: </html:p>
</notes>
<annotation>
</annotation>
<listOfReactants>
<speciesReference species="M_KDG_c" stoichiometry="1"/>
<speciesReference species="M_ATP_c" stoichiometry="1"/>
</listOfReactants>
<listOfProducts>
<speciesReference species="M_KD6PGLUCONATE_c" stoichiometry="1"/>
<speciesReference species="M_ADP_c" stoichiometry="1"/>
</listOfProducts>
</reaction>
<reaction id ="R_70" metaid="metaid_949" name="R_2-dehydro-3-deoxyphosphogluconate aldolase" reversible="False">
<notes>
<html:p>GENE_ASSOCIATION: </html:p>
<html:p>PROTEIN_ASSOCIATION: </html:p>
<html:p>SUBSYSTEM: </html:p>
<html:p>PROTEIN_CLASS: </html:p>
</notes>
<annotation>
</annotation>
<listOfReactants>
<speciesReference species="M_KD6PGLUCONATE_c" stoichiometry="1"/>
</listOfReactants>
<listOfProducts>
<speciesReference species="M_GAP_c" stoichiometry="1"/>
<speciesReference species="M_PYR_c" stoichiometry="1"/>
</listOfProducts>
</reaction>
<reaction id ="R_71" metaid="metaid_950" name="R_L-arabinose isomerase" reversible="True">
<notes>
<html:p>GENE_ASSOCIATION: </html:p>
<html:p>PROTEIN_ASSOCIATION: </html:p>
<html:p>SUBSYSTEM: </html:p>
<html:p>PROTEIN_CLASS: </html:p>
</notes>
<annotation>
</annotation>
<listOfReactants>
<speciesReference species="M_LRIBULOSE_c" stoichiometry="1"/>
</listOfReactants>
<listOfProducts>
<speciesReference species="M_LARABINOSE_c" stoichiometry="1"/>
</listOfProducts>
</reaction>
<reaction id ="R_72" metaid="metaid_951" name="R_aldehyde reductase" reversible="True">
<notes>
<html:p>GENE_ASSOCIATION: </html:p>
<html:p>PROTEIN_ASSOCIATION: </html:p>
<html:p>SUBSYSTEM: </html:p>
<html:p>PROTEIN_CLASS: </html:p>
</notes>
<annotation>
</annotation>
<listOfReactants>
<speciesReference species="M_LARABINOSE_c" stoichiometry="1"/>
<speciesReference species="M_NADH_c" stoichiometry="1"/>
<speciesReference species="M_H_c" stoichiometry="1"/>
</listOfReactants>
<listOfProducts>
<speciesReference species="M_ARABITOL_c" stoichiometry="1"/>
<speciesReference species="M_NAD_c" stoichiometry="1"/>
</listOfProducts>
</reaction>
<reaction id ="R_73" metaid="metaid_952" name="R_L-arabinitol 2-dehydrogenase" reversible="True">
<notes>
<html:p>GENE_ASSOCIATION: </html:p>
<html:p>PROTEIN_ASSOCIATION: </html:p>
<html:p>SUBSYSTEM: </html:p>
<html:p>PROTEIN_CLASS: </html:p>
</notes>
<annotation>
</annotation>
<listOfReactants>
<speciesReference species="M_ARABITOL_c" stoichiometry="1"/>
<speciesReference species="M_NAD_c" stoichiometry="1"/>
</listOfReactants>
<listOfProducts>
<speciesReference species="M_LRIBULOSE_c" stoichiometry="1"/>
<speciesReference species="M_NADH_c" stoichiometry="1"/>
<speciesReference species="M_H_c" stoichiometry="1"/>
</listOfProducts>
</reaction>
<reaction id ="R_74" metaid="metaid_953" name="R_L-arabinitol 4-dehydrogenase" reversible="True">
<notes>
<html:p>GENE_ASSOCIATION: </html:p>
<html:p>PROTEIN_ASSOCIATION: </html:p>
<html:p>SUBSYSTEM: </html:p>
<html:p>PROTEIN_CLASS: </html:p>
</notes>
<annotation>
</annotation>
<listOfReactants>
<speciesReference species="M_ARABITOL_c" stoichiometry="1"/>
<speciesReference species="M_NAD_c" stoichiometry="1"/>
</listOfReactants>
<listOfProducts>
<speciesReference species="M_LXYLULOSE_c" stoichiometry="1"/>
<speciesReference species="M_NADH_c" stoichiometry="1"/>
<speciesReference species="M_H_c" stoichiometry="1"/>
</listOfProducts>
</reaction>
<reaction id ="R_75" metaid="metaid_954" name="R_ribulokinase" reversible="False">
<notes>
<html:p>GENE_ASSOCIATION: </html:p>
<html:p>PROTEIN_ASSOCIATION: </html:p>
<html:p>SUBSYSTEM: </html:p>
<html:p>PROTEIN_CLASS: </html:p>
</notes>
<annotation>
</annotation>
<listOfReactants>
<speciesReference species="M_LRIBULOSE_c" stoichiometry="1"/>
<speciesReference species="M_ATP_c" stoichiometry="1"/>
</listOfReactants>
<listOfProducts>
<speciesReference species="M_LRIBULOSE5P_c" stoichiometry="1"/>
<speciesReference species="M_ADP_c" stoichiometry="1"/>
</listOfProducts>
</reaction>
<reaction id ="R_76" metaid="metaid_955" name="R_isomerase" reversible="True">
<notes>
<html:p>GENE_ASSOCIATION: </html:p>
<html:p>PROTEIN_ASSOCIATION: </html:p>
<html:p>SUBSYSTEM: </html:p>
<html:p>PROTEIN_CLASS: </html:p>
</notes>
<annotation>
</annotation>
<listOfReactants>
<speciesReference species="M_LRIBULOSE5P_c" stoichiometry="1"/>
</listOfReactants>
<listOfProducts>
<speciesReference species="M_LXYLULOSE5P_c" stoichiometry="1"/>
</listOfProducts>
</reaction>
<reaction id ="R_77" metaid="metaid_956" name="R_L-xylulokinase" reversible="True">
<notes>
<html:p>GENE_ASSOCIATION: </html:p>
<html:p>PROTEIN_ASSOCIATION: </html:p>
<html:p>SUBSYSTEM: </html:p>
<html:p>PROTEIN_CLASS: </html:p>
</notes>
<annotation>
</annotation>
<listOfReactants>
<speciesReference species="M_LXYLULOSE5P_c" stoichiometry="1"/>
<speciesReference species="M_ADP_c" stoichiometry="1"/>
</listOfReactants>
<listOfProducts>
<speciesReference species="M_LXYLULOSE_c" stoichiometry="1"/>
<speciesReference species="M_ATP_c" stoichiometry="1"/>
</listOfProducts>
</reaction>
<reaction id ="R_78" metaid="metaid_957" name="R_sugar isomerase" reversible="True">
<notes>
<html:p>GENE_ASSOCIATION: </html:p>
<html:p>PROTEIN_ASSOCIATION: </html:p>
<html:p>SUBSYSTEM: </html:p>
<html:p>PROTEIN_CLASS: </html:p>
</notes>
<annotation>
</annotation>
<listOfReactants>
<speciesReference species="M_LLYXOSE_c" stoichiometry="1"/>
</listOfReactants>
<listOfProducts>
<speciesReference species="M_LXYLULOSE_c" stoichiometry="1"/>
</listOfProducts>
</reaction>
<reaction id ="R_79" metaid="metaid_958" name="R_D-iditol 2-dehydrogenase" reversible="False">
<notes>
<html:p>GENE_ASSOCIATION: </html:p>
<html:p>PROTEIN_ASSOCIATION: </html:p>
<html:p>SUBSYSTEM: </html:p>
<html:p>PROTEIN_CLASS: </html:p>
</notes>
<annotation>
</annotation>
<listOfReactants>
<speciesReference species="M_XYLITOL_c" stoichiometry="1"/>
<speciesReference species="M_NAD_c" stoichiometry="1"/>
</listOfReactants>
<listOfProducts>
<speciesReference species="M_LXYLULOSE_c" stoichiometry="1"/>
<speciesReference species="M_NADH_c" stoichiometry="1"/>
<speciesReference species="M_H_c" stoichiometry="1"/>
</listOfProducts>
</reaction>
<reaction id ="R_80" metaid="metaid_959" name="R_aldehyde reductase" reversible="True">
<notes>
<html:p>GENE_ASSOCIATION: </html:p>
<html:p>PROTEIN_ASSOCIATION: </html:p>
<html:p>SUBSYSTEM: </html:p>
<html:p>PROTEIN_CLASS: </html:p>
</notes>
<annotation>
</annotation>
<listOfReactants>
<speciesReference species="M_XYL_c" stoichiometry="1"/>
<speciesReference species="M_NADH_c" stoichiometry="1"/>
<speciesReference species="M_H_c" stoichiometry="1"/>
</listOfReactants>
<listOfProducts>
<speciesReference species="M_XYLITOL_c" stoichiometry="1"/>
<speciesReference species="M_NAD_c" stoichiometry="1"/>
</listOfProducts>
</reaction>
<reaction id ="R_81" metaid="metaid_960" name="R_D-xylulose reductase" reversible="False">
<notes>
<html:p>GENE_ASSOCIATION: </html:p>
<html:p>PROTEIN_ASSOCIATION: </html:p>
<html:p>SUBSYSTEM: </html:p>
<html:p>PROTEIN_CLASS: </html:p>
</notes>
<annotation>
</annotation>
<listOfReactants>
<speciesReference species="M_XYLITOL_c" stoichiometry="1"/>
<speciesReference species="M_NAD_c" stoichiometry="1"/>
</listOfReactants>
<listOfProducts>
<speciesReference species="M_DXYL_c" stoichiometry="1"/>
<speciesReference species="M_NADH_c" stoichiometry="1"/>
<speciesReference species="M_H_c" stoichiometry="1"/>
</listOfProducts>
</reaction>
<reaction id ="R_82" metaid="metaid_961" name="R_L-rhamnose isomerase" reversible="True">
<notes>
<html:p>GENE_ASSOCIATION: </html:p>
<html:p>PROTEIN_ASSOCIATION: </html:p>
<html:p>SUBSYSTEM: </html:p>
<html:p>PROTEIN_CLASS: </html:p>
</notes>
<annotation>
</annotation>
<listOfReactants>
<speciesReference species="M_RMN_c" stoichiometry="1"/>
</listOfReactants>
<listOfProducts>
<speciesReference species="M_RHAMN_c" stoichiometry="1"/>
</listOfProducts>
</reaction>
<reaction id ="R_83" metaid="metaid_962" name="R_rhamnulokinase" reversible="False">
<notes>
<html:p>GENE_ASSOCIATION: </html:p>
<html:p>PROTEIN_ASSOCIATION: </html:p>
<html:p>SUBSYSTEM: </html:p>
<html:p>PROTEIN_CLASS: </html:p>
</notes>
<annotation>
</annotation>
<listOfReactants>
<speciesReference species="M_RHAMN_c" stoichiometry="1"/>
<speciesReference species="M_ATP_c" stoichiometry="1"/>
</listOfReactants>
<listOfProducts>
<speciesReference species="M_ADP_c" stoichiometry="1"/>
<speciesReference species="M_RHAMN1P_c" stoichiometry="1"/>
</listOfProducts>
</reaction>
<reaction id ="R_84" metaid="metaid_963" name="R_rhamnulose-1-phosphate aldolase" reversible="True">
<notes>
<html:p>GENE_ASSOCIATION: </html:p>
<html:p>PROTEIN_ASSOCIATION: </html:p>
<html:p>SUBSYSTEM: </html:p>
<html:p>PROTEIN_CLASS: </html:p>
</notes>
<annotation>
</annotation>
<listOfReactants>
<speciesReference species="M_RHAMN1P_c" stoichiometry="1"/>
</listOfReactants>
<listOfProducts>
<speciesReference species="M_DHAP_c" stoichiometry="1"/>
<speciesReference species="M_LACTAL_c" stoichiometry="1"/>
</listOfProducts>
</reaction>
<reaction id ="R_85" metaid="metaid_964" name="R_lactaldehyde dehydrogenase" reversible="True">
<notes>
<html:p>GENE_ASSOCIATION: </html:p>
<html:p>PROTEIN_ASSOCIATION: </html:p>
<html:p>SUBSYSTEM: </html:p>
<html:p>PROTEIN_CLASS: </html:p>
</notes>
<annotation>
</annotation>
<listOfReactants>
<speciesReference species="M_LACTAL_c" stoichiometry="1"/>
<speciesReference species="M_NAD_c" stoichiometry="1"/>
<speciesReference species="M_WATER_c" stoichiometry="1"/>
</listOfReactants>
<listOfProducts>
<speciesReference species="M_LLAC_c" stoichiometry="1"/>
<speciesReference species="M_NADH_c" stoichiometry="1"/>
<speciesReference species="M_H_c" stoichiometry="1"/>
</listOfProducts>
</reaction>
<reaction id ="R_86" metaid="metaid_965" name="R_beta-glucosidase " reversible="False">
<notes>
<html:p>GENE_ASSOCIATION: </html:p>
<html:p>PROTEIN_ASSOCIATION: </html:p>
<html:p>SUBSYSTEM: </html:p>
<html:p>PROTEIN_CLASS: </html:p>
</notes>
<annotation>
</annotation>
<listOfReactants>
<speciesReference species="M_CELB_c" stoichiometry="1"/>
<speciesReference species="M_WATER_c" stoichiometry="1"/>
</listOfReactants>
<listOfProducts>
<speciesReference species="M_GLC_c" stoichiometry="2"/>
</listOfProducts>
</reaction>
<reaction id ="R_87" metaid="metaid_966" name="R_trehalose phosphatase" reversible="False">
<notes>
<html:p>GENE_ASSOCIATION: </html:p>
<html:p>PROTEIN_ASSOCIATION: </html:p>
<html:p>SUBSYSTEM: </html:p>
<html:p>PROTEIN_CLASS: </html:p>
</notes>
<annotation>
</annotation>
<listOfReactants>
<speciesReference species="M_TRE6P_c" stoichiometry="1"/>
<speciesReference species="M_WATER_c" stoichiometry="1"/>
</listOfReactants>
<listOfProducts>
<speciesReference species="M_TRE_c" stoichiometry="1"/>
<speciesReference species="M_PI_c" stoichiometry="1"/>
</listOfProducts>
</reaction>
<reaction id ="R_88" metaid="metaid_967" name="R_alpha,alpha-trehalase" reversible="False">
<notes>
<html:p>GENE_ASSOCIATION: </html:p>
<html:p>PROTEIN_ASSOCIATION: </html:p>
<html:p>SUBSYSTEM: </html:p>
<html:p>PROTEIN_CLASS: </html:p>
</notes>
<annotation>
</annotation>
<listOfReactants>
<speciesReference species="M_TRE_c" stoichiometry="1"/>
<speciesReference species="M_WATER_c" stoichiometry="1"/>
</listOfReactants>
<listOfProducts>
<speciesReference species="M_GLC_c" stoichiometry="2"/>
</listOfProducts>
</reaction>
<reaction id ="R_89" metaid="metaid_968" name="R_Mannokinase" reversible="False">
<notes>
<html:p>GENE_ASSOCIATION: </html:p>
<html:p>PROTEIN_ASSOCIATION: </html:p>
<html:p>SUBSYSTEM: </html:p>
<html:p>PROTEIN_CLASS: </html:p>
</notes>
<annotation>
</annotation>
<listOfReactants>
<speciesReference species="M_MAN_c" stoichiometry="1"/>
<speciesReference species="M_ATP_c" stoichiometry="1"/>
</listOfReactants>
<listOfProducts>
<speciesReference species="M_MAN6P_c" stoichiometry="1"/>
<speciesReference species="M_ADP_c" stoichiometry="1"/>
</listOfProducts>
</reaction>
<reaction id ="R_90" metaid="metaid_969" name="R_Mannose-6-phosphate isomerase" reversible="True">
<notes>
<html:p>GENE_ASSOCIATION: </html:p>
<html:p>PROTEIN_ASSOCIATION: </html:p>
<html:p>SUBSYSTEM: </html:p>
<html:p>PROTEIN_CLASS: </html:p>
</notes>
<annotation>
</annotation>
<listOfReactants>
<speciesReference species="M_MAN6P_c" stoichiometry="1"/>
</listOfReactants>
<listOfProducts>
<speciesReference species="M_F6P_c" stoichiometry="1"/>
</listOfProducts>
</reaction>
<reaction id ="R_91" metaid="metaid_970" name="R_Phosphomannomutase" reversible="True">
<notes>
<html:p>GENE_ASSOCIATION: </html:p>
<html:p>PROTEIN_ASSOCIATION: </html:p>
<html:p>SUBSYSTEM: </html:p>
<html:p>PROTEIN_CLASS: </html:p>
</notes>
<annotation>
</annotation>
<listOfReactants>
<speciesReference species="M_MAN1P_c" stoichiometry="1"/>
</listOfReactants>
<listOfProducts>
<speciesReference species="M_MAN6P_c" stoichiometry="1"/>
</listOfProducts>
</reaction>
<reaction id ="R_92" metaid="metaid_971" name="R_Mannose-1-phosphate guanylyltransferase" reversible="False">
<notes>
<html:p>GENE_ASSOCIATION: </html:p>
<html:p>PROTEIN_ASSOCIATION: </html:p>
<html:p>SUBSYSTEM: </html:p>
<html:p>PROTEIN_CLASS: </html:p>
</notes>
<annotation>
</annotation>
<listOfReactants>
<speciesReference species="M_MAN1P_c" stoichiometry="1"/>
<speciesReference species="M_GTP_c" stoichiometry="1"/>
</listOfReactants>
<listOfProducts>
<speciesReference species="M_GMAN_c" stoichiometry="1"/>
<speciesReference species="M_PPI_c" stoichiometry="1"/>
</listOfProducts>
</reaction>
<reaction id ="R_93" metaid="metaid_972" name="R_GDP-mannose 4,6-dehydratase" reversible="False">
<notes>
<html:p>GENE_ASSOCIATION: </html:p>
<html:p>PROTEIN_ASSOCIATION: </html:p>
<html:p>SUBSYSTEM: </html:p>
<html:p>PROTEIN_CLASS: </html:p>
</notes>
<annotation>
</annotation>
<listOfReactants>
<speciesReference species="M_GMAN_c" stoichiometry="1"/>
</listOfReactants>
<listOfProducts>
<speciesReference species="M_G4D6DMAN_c" stoichiometry="1"/>
<speciesReference species="M_WATER_c" stoichiometry="1"/>
</listOfProducts>
</reaction>
<reaction id ="R_94" metaid="metaid_973" name="R_Triosephosphate isomerase" reversible="True">
<notes>
<html:p>GENE_ASSOCIATION: </html:p>
<html:p>PROTEIN_ASSOCIATION: </html:p>
<html:p>SUBSYSTEM: </html:p>
<html:p>PROTEIN_CLASS: </html:p>
</notes>
<annotation>
</annotation>
<listOfReactants>
<speciesReference species="M_GAP_c" stoichiometry="1"/>
</listOfReactants>
<listOfProducts>
<speciesReference species="M_DHAP_c" stoichiometry="1"/>
</listOfProducts>
</reaction>
<reaction id ="R_95" metaid="metaid_974" name="R_D-fructose 1-phosphotransferase" reversible="False">
<notes>
<html:p>GENE_ASSOCIATION: </html:p>
<html:p>PROTEIN_ASSOCIATION: </html:p>
<html:p>SUBSYSTEM: </html:p>
<html:p>PROTEIN_CLASS: </html:p>
</notes>
<annotation>
</annotation>
<listOfReactants>
<speciesReference species="M_ATP_c" stoichiometry="1"/>
<speciesReference species="M_FRU_c" stoichiometry="1"/>
</listOfReactants>
<listOfProducts>
<speciesReference species="M_ADP_c" stoichiometry="1"/>
<speciesReference species="M_F1P_c" stoichiometry="1"/>
</listOfProducts>
</reaction>
<reaction id ="R_96" metaid="metaid_975" name="R_1-phosphofructokinase" reversible="False">
<notes>
<html:p>GENE_ASSOCIATION: </html:p>
<html:p>PROTEIN_ASSOCIATION: </html:p>
<html:p>SUBSYSTEM: </html:p>
<html:p>PROTEIN_CLASS: </html:p>
</notes>
<annotation>
</annotation>
<listOfReactants>
<speciesReference species="M_ATP_c" stoichiometry="1"/>
<speciesReference species="M_F1P_c" stoichiometry="1"/>
</listOfReactants>
<listOfProducts>
<speciesReference species="M_ADP_c" stoichiometry="1"/>
<speciesReference species="M_F16DP_c" stoichiometry="1"/>
</listOfProducts>
</reaction>
<reaction id ="R_97" metaid="metaid_976" name="R_Fructose-bisphosphate aldolase" reversible="True">
<notes>
<html:p>GENE_ASSOCIATION: </html:p>
<html:p>PROTEIN_ASSOCIATION: </html:p>
<html:p>SUBSYSTEM: </html:p>
<html:p>PROTEIN_CLASS: </html:p>
</notes>
<annotation>
</annotation>
<listOfReactants>
<speciesReference species="M_F1P_c" stoichiometry="1"/>
</listOfReactants>
<listOfProducts>
<speciesReference species="M_T3_c" stoichiometry="1"/>
<speciesReference species="M_GAP_c" stoichiometry="1"/>
</listOfProducts>
</reaction>
<reaction id ="R_98" metaid="metaid_977" name="R_Fructokinase" reversible="False">
<notes>
<html:p>GENE_ASSOCIATION: </html:p>
<html:p>PROTEIN_ASSOCIATION: </html:p>
<html:p>SUBSYSTEM: </html:p>
<html:p>PROTEIN_CLASS: </html:p>
</notes>
<annotation>
</annotation>
<listOfReactants>
<speciesReference species="M_FRU_c" stoichiometry="1"/>
<speciesReference species="M_ATP_c" stoichiometry="1"/>
</listOfReactants>
<listOfProducts>
<speciesReference species="M_F6P_c" stoichiometry="1"/>
<speciesReference species="M_ADP_c" stoichiometry="1"/>
</listOfProducts>
</reaction>
<reaction id ="R_99" metaid="metaid_978" name="R_Xylose isomerase" reversible="True">
<notes>
<html:p>GENE_ASSOCIATION: </html:p>
<html:p>PROTEIN_ASSOCIATION: </html:p>
<html:p>SUBSYSTEM: </html:p>
<html:p>PROTEIN_CLASS: </html:p>
</notes>
<annotation>
</annotation>
<listOfReactants>
<speciesReference species="M_GLC_c" stoichiometry="1"/>
</listOfReactants>
<listOfProducts>
<speciesReference species="M_FRU_c" stoichiometry="1"/>
</listOfProducts>
</reaction>
<reaction id ="R_100" metaid="metaid_979" name="R_Alpha-galactosidase" reversible="False">
<notes>
<html:p>GENE_ASSOCIATION: </html:p>
<html:p>PROTEIN_ASSOCIATION: </html:p>
<html:p>SUBSYSTEM: </html:p>
<html:p>PROTEIN_CLASS: </html:p>
</notes>
<annotation>
</annotation>
<listOfReactants>
<speciesReference species="M_MELI_c" stoichiometry="1"/>
<speciesReference species="M_WATER_c" stoichiometry="1"/>
</listOfReactants>
<listOfProducts>
<speciesReference species="M_GLC_c" stoichiometry="1"/>
<speciesReference species="M_GLAC_c" stoichiometry="1"/>
</listOfProducts>
</reaction>
<reaction id ="R_101" metaid="metaid_980" name="R_glucose-1-phosphate cytidylyltransferase" reversible="False">
<notes>
<html:p>GENE_ASSOCIATION: </html:p>
<html:p>PROTEIN_ASSOCIATION: </html:p>
<html:p>SUBSYSTEM: </html:p>
<html:p>PROTEIN_CLASS: </html:p>
</notes>
<annotation>
</annotation>
<listOfReactants>
<speciesReference species="M_GLC1P_c" stoichiometry="1"/>
<speciesReference species="M_DTTP_c" stoichiometry="1"/>
</listOfReactants>
<listOfProducts>
<speciesReference species="M_TDPDGLUCOSE_c" stoichiometry="1"/>
<speciesReference species="M_PPI_c" stoichiometry="1"/>
</listOfProducts>
</reaction>
<reaction id ="R_102" metaid="metaid_981" name="R_UDP-glucose 4-epimerase" reversible="True">
<notes>
<html:p>GENE_ASSOCIATION: </html:p>
<html:p>PROTEIN_ASSOCIATION: </html:p>
<html:p>SUBSYSTEM: </html:p>
<html:p>PROTEIN_CLASS: </html:p>
</notes>
<annotation>
</annotation>
<listOfReactants>
<speciesReference species="M_TDPDGLUCOSE_c" stoichiometry="1"/>
</listOfReactants>
<listOfProducts>
<speciesReference species="M_TDPGAL_c" stoichiometry="1"/>
</listOfProducts>
</reaction>
<reaction id ="R_103" metaid="metaid_982" name="R_Galactokinase" reversible="True">
<notes>
<html:p>GENE_ASSOCIATION: </html:p>
<html:p>PROTEIN_ASSOCIATION: </html:p>
<html:p>SUBSYSTEM: </html:p>
<html:p>PROTEIN_CLASS: </html:p>
</notes>
<annotation>
</annotation>
<listOfReactants>
<speciesReference species="M_GALC_c" stoichiometry="1"/>
<speciesReference species="M_ATP_c" stoichiometry="1"/>
</listOfReactants>
<listOfProducts>
<speciesReference species="M_GALC1P_c" stoichiometry="1"/>
<speciesReference species="M_ADP_c" stoichiometry="1"/>
</listOfProducts>
</reaction>
<reaction id ="R_104" metaid="metaid_983" name="R_UTP--hexose-1-phosphate uridylyltransferase" reversible="False">
<notes>
<html:p>GENE_ASSOCIATION: </html:p>
<html:p>PROTEIN_ASSOCIATION: </html:p>
<html:p>SUBSYSTEM: </html:p>
<html:p>PROTEIN_CLASS: </html:p>
</notes>
<annotation>
</annotation>
<listOfReactants>
<speciesReference species="M_GALC1P_c" stoichiometry="1"/>
<speciesReference species="M_UTP_c" stoichiometry="1"/>
</listOfReactants>
<listOfProducts>
<speciesReference species="M_UDPGAL_c" stoichiometry="1"/>
<speciesReference species="M_PPI_c" stoichiometry="1"/>
</listOfProducts>
</reaction>
<reaction id ="R_105" metaid="metaid_984" name="R_UDP-glucose 4-epimerase" reversible="True">
<notes>
<html:p>GENE_ASSOCIATION: </html:p>
<html:p>PROTEIN_ASSOCIATION: </html:p>
<html:p>SUBSYSTEM: </html:p>
<html:p>PROTEIN_CLASS: </html:p>
</notes>
<annotation>
</annotation>
<listOfReactants>
<speciesReference species="M_UDPGAL_c" stoichiometry="1"/>
</listOfReactants>
<listOfProducts>
<speciesReference species="M_UDPGLU_c" stoichiometry="1"/>
</listOfProducts>
</reaction>
<reaction id ="R_106" metaid="metaid_985" name="R_UDP-glucose 6-dehydrogenase" reversible="False">
<notes>
<html:p>GENE_ASSOCIATION: </html:p>
<html:p>PROTEIN_ASSOCIATION: </html:p>
<html:p>SUBSYSTEM: </html:p>
<html:p>PROTEIN_CLASS: </html:p>
</notes>
<annotation>
</annotation>
<listOfReactants>
<speciesReference species="M_UDPGLU_c" stoichiometry="1"/>
<speciesReference species="M_NAD_c" stoichiometry="2"/>
<speciesReference species="M_WATER_c" stoichiometry="1"/>
</listOfReactants>
<listOfProducts>
<speciesReference species="M_UDPGLUCUR_c" stoichiometry="1"/>
<speciesReference species="M_NADH_c" stoichiometry="2"/>
<speciesReference species="M_H_c" stoichiometry="2"/>
</listOfProducts>
</reaction>
<reaction id ="R_107" metaid="metaid_986" name="R_UTP--glucose-1-phosphate uridylyltransferase" reversible="True">
<notes>
<html:p>GENE_ASSOCIATION: </html:p>
<html:p>PROTEIN_ASSOCIATION: </html:p>
<html:p>SUBSYSTEM: </html:p>
<html:p>PROTEIN_CLASS: </html:p>
</notes>
<annotation>
</annotation>
<listOfReactants>
<speciesReference species="M_GLC1P_c" stoichiometry="1"/>
<speciesReference species="M_UTP_c" stoichiometry="1"/>
</listOfReactants>
<listOfProducts>
<speciesReference species="M_UDPGLU_c" stoichiometry="1"/>
<speciesReference species="M_PPI_c" stoichiometry="1"/>
</listOfProducts>
</reaction>
<reaction id ="R_108" metaid="metaid_987" name="R_trehalose-phosphate synthase" reversible="False">
<notes>
<html:p>GENE_ASSOCIATION: </html:p>
<html:p>PROTEIN_ASSOCIATION: </html:p>
<html:p>SUBSYSTEM: </html:p>
<html:p>PROTEIN_CLASS: </html:p>
</notes>
<annotation>
</annotation>
<listOfReactants>
<speciesReference species="M_UDPGLU_c" stoichiometry="1"/>
<speciesReference species="M_GLC6P_c" stoichiometry="1"/>
</listOfReactants>
<listOfProducts>
<speciesReference species="M_UDP_c" stoichiometry="1"/>
<speciesReference species="M_TRE6P_c" stoichiometry="1"/>
</listOfProducts>
</reaction>
<reaction id ="R_109" metaid="metaid_988" name="R_trehalose synthase treS  (TreS Pathway)" reversible="True">
<notes>
<html:p>GENE_ASSOCIATION: </html:p>
<html:p>PROTEIN_ASSOCIATION: </html:p>
<html:p>SUBSYSTEM: </html:p>
<html:p>PROTEIN_CLASS: </html:p>
</notes>
<annotation>
</annotation>
<listOfReactants>
<speciesReference species="M_MLT_c" stoichiometry="1"/>
</listOfReactants>
<listOfProducts>
<speciesReference species="M_TRE_c" stoichiometry="1"/>
</listOfProducts>
</reaction>
<reaction id ="R_110" metaid="metaid_989" name="R_Beta-galactosidase" reversible="False">
<notes>
<html:p>GENE_ASSOCIATION: </html:p>
<html:p>PROTEIN_ASSOCIATION: </html:p>
<html:p>SUBSYSTEM: </html:p>
<html:p>PROTEIN_CLASS: </html:p>
</notes>
<annotation>
</annotation>
<listOfReactants>
<speciesReference species="M_LACTOSE_c" stoichiometry="1"/>
<speciesReference species="M_WATER_c" stoichiometry="1"/>
</listOfReactants>
<listOfProducts>
<speciesReference species="M_GLAC_c" stoichiometry="1"/>
<speciesReference species="M_GLC_c" stoichiometry="1"/>
</listOfProducts>
</reaction>
<reaction id ="R_111" metaid="metaid_990" name="R_Alpha-galactosidase" reversible="False">
<notes>
<html:p>GENE_ASSOCIATION: </html:p>
<html:p>PROTEIN_ASSOCIATION: </html:p>
<html:p>SUBSYSTEM: </html:p>
<html:p>PROTEIN_CLASS: </html:p>
</notes>
<annotation>
</annotation>
<listOfReactants>
<speciesReference species="M_GALACTINOL_c" stoichiometry="1"/>
<speciesReference species="M_WATER_c" stoichiometry="1"/>
</listOfReactants>
<listOfProducts>
<speciesReference species="M_GLAC_c" stoichiometry="1"/>
<speciesReference species="M_MYOINOSITOL_c" stoichiometry="1"/>
</listOfProducts>
</reaction>
<reaction id ="R_112" metaid="metaid_991" name="R_Alpha-galactosidase" reversible="False">
<notes>
<html:p>GENE_ASSOCIATION: </html:p>
<html:p>PROTEIN_ASSOCIATION: </html:p>
<html:p>SUBSYSTEM: </html:p>
<html:p>PROTEIN_CLASS: </html:p>
</notes>
<annotation>
</annotation>
<listOfReactants>
<speciesReference species="M_RAF_c" stoichiometry="1"/>
<speciesReference species="M_WATER_c" stoichiometry="1"/>
</listOfReactants>
<listOfProducts>
<speciesReference species="M_GLAC_c" stoichiometry="1"/>
<speciesReference species="M_SUCROSE_c" stoichiometry="1"/>
</listOfProducts>
</reaction>
<reaction id ="R_113" metaid="metaid_992" name="R_Alpha-galactosidase" reversible="False">
<notes>
<html:p>GENE_ASSOCIATION: </html:p>
<html:p>PROTEIN_ASSOCIATION: </html:p>
<html:p>SUBSYSTEM: </html:p>
<html:p>PROTEIN_CLASS: </html:p>
</notes>
<annotation>
</annotation>
<listOfReactants>
<speciesReference species="M_STACHYOSE_c" stoichiometry="1"/>
<speciesReference species="M_WATER_c" stoichiometry="1"/>
</listOfReactants>
<listOfProducts>
<speciesReference species="M_RAF_c" stoichiometry="1"/>
<speciesReference species="M_GLAC_c" stoichiometry="1"/>
</listOfProducts>
</reaction>
<reaction id ="R_114" metaid="metaid_993" name="R_Alpha-galactosidase" reversible="False">
<notes>
<html:p>GENE_ASSOCIATION: </html:p>
<html:p>PROTEIN_ASSOCIATION: </html:p>
<html:p>SUBSYSTEM: </html:p>
<html:p>PROTEIN_CLASS: </html:p>
</notes>
<annotation>
</annotation>
<listOfReactants>
<speciesReference species="M_EPM_c" stoichiometry="1"/>
<speciesReference species="M_WATER_c" stoichiometry="1"/>
</listOfReactants>
<listOfProducts>
<speciesReference species="M_MAN_c" stoichiometry="1"/>
<speciesReference species="M_GLAC_c" stoichiometry="1"/>
</listOfProducts>
</reaction>
<reaction id ="R_115" metaid="metaid_994" name="R_Alpha-galactosidase" reversible="False">
<notes>
<html:p>GENE_ASSOCIATION: </html:p>
<html:p>PROTEIN_ASSOCIATION: </html:p>
<html:p>SUBSYSTEM: </html:p>
<html:p>PROTEIN_CLASS: </html:p>
</notes>
<annotation>
</annotation>
<listOfReactants>
<speciesReference species="M_GGL_c" stoichiometry="1"/>
<speciesReference species="M_WATER_c" stoichiometry="1"/>
</listOfReactants>
<listOfProducts>
<speciesReference species="M_GL_c" stoichiometry="1"/>
<speciesReference species="M_GLAC_c" stoichiometry="1"/>
</listOfProducts>
</reaction>
<reaction id ="R_116" metaid="metaid_995" name="R_Alpha-galactosidase" reversible="False">
<notes>
<html:p>GENE_ASSOCIATION: </html:p>
<html:p>PROTEIN_ASSOCIATION: </html:p>
<html:p>SUBSYSTEM: </html:p>
<html:p>PROTEIN_CLASS: </html:p>
</notes>
<annotation>
</annotation>
<listOfReactants>
<speciesReference species="M_MELIT_c" stoichiometry="1"/>
<speciesReference species="M_WATER_c" stoichiometry="1"/>
</listOfReactants>
<listOfProducts>
<speciesReference species="M_SOT_c" stoichiometry="1"/>
<speciesReference species="M_GLAC_c" stoichiometry="1"/>
</listOfProducts>
</reaction>
<reaction id ="R_117" metaid="metaid_996" name="R_Alpha-glucosidase" reversible="False">
<notes>
<html:p>GENE_ASSOCIATION: </html:p>
<html:p>PROTEIN_ASSOCIATION: </html:p>
<html:p>SUBSYSTEM: </html:p>
<html:p>PROTEIN_CLASS: </html:p>
</notes>
<annotation>
</annotation>
<listOfReactants>
<speciesReference species="M_MLT_c" stoichiometry="1"/>
<speciesReference species="M_WATER_c" stoichiometry="1"/>
</listOfReactants>
<listOfProducts>
<speciesReference species="M_GLC_c" stoichiometry="2"/>
</listOfProducts>
</reaction>
<reaction id ="R_118" metaid="metaid_997" name="R_Alpha-glucosidase" reversible="False">
<notes>
<html:p>GENE_ASSOCIATION: </html:p>
<html:p>PROTEIN_ASSOCIATION: </html:p>
<html:p>SUBSYSTEM: </html:p>
<html:p>PROTEIN_CLASS: </html:p>
</notes>
<annotation>
</annotation>
<listOfReactants>
<speciesReference species="M_SUCROSE_c" stoichiometry="1"/>
<speciesReference species="M_WATER_c" stoichiometry="1"/>
</listOfReactants>
<listOfProducts>
<speciesReference species="M_GLC_c" stoichiometry="1"/>
<speciesReference species="M_FRU_c" stoichiometry="1"/>
</listOfProducts>
</reaction>
<reaction id ="R_119" metaid="metaid_998" name="R_Polyphosphate-glucose phosphotransferase" reversible="False">
<notes>
<html:p>GENE_ASSOCIATION: </html:p>
<html:p>PROTEIN_ASSOCIATION: </html:p>
<html:p>SUBSYSTEM: </html:p>
<html:p>PROTEIN_CLASS: </html:p>
</notes>
<annotation>
</annotation>
<listOfReactants>
<speciesReference species="M_bGLC_c" stoichiometry="1"/>
<speciesReference species="M_PIn_c" stoichiometry="1"/>
</listOfReactants>
<listOfProducts>
<speciesReference species="M_bGLC6P_c" stoichiometry="1"/>
<speciesReference species="M_PIn-1_c" stoichiometry="1"/>
</listOfProducts>
</reaction>
<reaction id ="R_120" metaid="metaid_999" name="R_Polyphosphate-glucose phosphotransferase" reversible="False">
<notes>
<html:p>GENE_ASSOCIATION: </html:p>
<html:p>PROTEIN_ASSOCIATION: </html:p>
<html:p>SUBSYSTEM: </html:p>
<html:p>PROTEIN_CLASS: </html:p>
</notes>
<annotation>
</annotation>
<listOfReactants>
<speciesReference species="M_GLC_c" stoichiometry="1"/>
<speciesReference species="M_PIn_c" stoichiometry="1"/>
</listOfReactants>
<listOfProducts>
<speciesReference species="M_GLC6P_c" stoichiometry="1"/>
<speciesReference species="M_PIn-1_c" stoichiometry="1"/>
</listOfProducts>
</reaction>
<reaction id ="R_121" metaid="metaid_1000" name="R_Aldose 1-epimerase" reversible="True">
<notes>
<html:p>GENE_ASSOCIATION: </html:p>
<html:p>PROTEIN_ASSOCIATION: </html:p>
<html:p>SUBSYSTEM: </html:p>
<html:p>PROTEIN_CLASS: </html:p>
</notes>
<annotation>
</annotation>
<listOfReactants>
<speciesReference species="M_bGLC_c" stoichiometry="1"/>
</listOfReactants>
<listOfProducts>
<speciesReference species="M_GLC_c" stoichiometry="1"/>
</listOfProducts>
</reaction>
<reaction id ="R_122" metaid="metaid_1001" name="R_6-phospho-beta-glucosidase" reversible="False">
<notes>
<html:p>GENE_ASSOCIATION: </html:p>
<html:p>PROTEIN_ASSOCIATION: </html:p>
<html:p>SUBSYSTEM: </html:p>
<html:p>PROTEIN_CLASS: </html:p>
</notes>
<annotation>
</annotation>
<listOfReactants>
<speciesReference species="M_SAL6P_c" stoichiometry="1"/>
<speciesReference species="M_WATER_c" stoichiometry="1"/>
</listOfReactants>
<listOfProducts>
<speciesReference species="M_GLC6P_c" stoichiometry="1"/>
<speciesReference species="M_HXMP_c" stoichiometry="1"/>
</listOfProducts>
</reaction>
<reaction id ="R_123" metaid="metaid_1002" name="R_6-phospho-beta-glucosidase" reversible="False">
<notes>
<html:p>GENE_ASSOCIATION: </html:p>
<html:p>PROTEIN_ASSOCIATION: </html:p>
<html:p>SUBSYSTEM: </html:p>
<html:p>PROTEIN_CLASS: </html:p>
</notes>
<annotation>
</annotation>
<listOfReactants>
<speciesReference species="M_SAL6P_c" stoichiometry="1"/>
<speciesReference species="M_WATER_c" stoichiometry="1"/>
</listOfReactants>
<listOfProducts>
<speciesReference species="M_bGLC6P_c" stoichiometry="1"/>
<speciesReference species="M_HXMP_c" stoichiometry="1"/>
</listOfProducts>
</reaction>
<reaction id ="R_124" metaid="metaid_1003" name="R_Xylose isomerase" reversible="True">
<notes>
<html:p>GENE_ASSOCIATION: </html:p>
<html:p>PROTEIN_ASSOCIATION: </html:p>
<html:p>SUBSYSTEM: </html:p>
<html:p>PROTEIN_CLASS: </html:p>
</notes>
<annotation>
</annotation>
<listOfReactants>
<speciesReference species="M_XYL_c" stoichiometry="1"/>
</listOfReactants>
<listOfProducts>
<speciesReference species="M_DXYL_c" stoichiometry="1"/>
</listOfProducts>
</reaction>
<reaction id ="R_125" metaid="metaid_1004" name="R_D-arabinitol 4-dehydrogenase" reversible="False">
<notes>
<html:p>GENE_ASSOCIATION: </html:p>
<html:p>PROTEIN_ASSOCIATION: </html:p>
<html:p>SUBSYSTEM: </html:p>
<html:p>PROTEIN_CLASS: </html:p>
</notes>
<annotation>
</annotation>
<listOfReactants>
<speciesReference species="M_DARABITOL_c" stoichiometry="1"/>
<speciesReference species="M_NAD_c" stoichiometry="1"/>
</listOfReactants>
<listOfProducts>
<speciesReference species="M_DXYL_c" stoichiometry="1"/>
<speciesReference species="M_NADH_c" stoichiometry="1"/>
<speciesReference species="M_H_c" stoichiometry="1"/>
</listOfProducts>
</reaction>
<reaction id ="R_126" metaid="metaid_1005" name="R_D-lyxose ketol-isomerase" reversible="True">
<notes>
<html:p>GENE_ASSOCIATION: </html:p>
<html:p>PROTEIN_ASSOCIATION: </html:p>
<html:p>SUBSYSTEM: </html:p>
<html:p>PROTEIN_CLASS: </html:p>
</notes>
<annotation>
</annotation>
<listOfReactants>
<speciesReference species="M_LLYXOSE_c" stoichiometry="1"/>
</listOfReactants>
<listOfProducts>
<speciesReference species="M_DLYXOSE_c" stoichiometry="1"/>
</listOfProducts>
</reaction>
<reaction id ="R_127" metaid="metaid_1006" name="R_D-lyxose ketol-isomerase" reversible="True">
<notes>
<html:p>GENE_ASSOCIATION: </html:p>
<html:p>PROTEIN_ASSOCIATION: </html:p>
<html:p>SUBSYSTEM: </html:p>
<html:p>PROTEIN_CLASS: </html:p>
</notes>
<annotation>
</annotation>
<listOfReactants>
<speciesReference species="M_DXYL_c" stoichiometry="1"/>
</listOfReactants>
<listOfProducts>
<speciesReference species="M_DLYXOSE_c" stoichiometry="1"/>
</listOfProducts>
</reaction>
<reaction id ="R_128" metaid="metaid_1007" name="R_Xylulokinase" reversible="False">
<notes>
<html:p>GENE_ASSOCIATION: </html:p>
<html:p>PROTEIN_ASSOCIATION: </html:p>
<html:p>SUBSYSTEM: </html:p>
<html:p>PROTEIN_CLASS: </html:p>
</notes>
<annotation>
</annotation>
<listOfReactants>
<speciesReference species="M_DXYL_c" stoichiometry="1"/>
<speciesReference species="M_ATP_c" stoichiometry="1"/>
</listOfReactants>
<listOfProducts>
<speciesReference species="M_XYL5P_c" stoichiometry="1"/>
<speciesReference species="M_ADP_c" stoichiometry="1"/>
</listOfProducts>
</reaction>
<reaction id ="R_129" metaid="metaid_1008" name="R_Polyphosphate kinase" reversible="True">
<notes>
<html:p>GENE_ASSOCIATION: </html:p>
<html:p>PROTEIN_ASSOCIATION: </html:p>
<html:p>SUBSYSTEM: </html:p>
<html:p>PROTEIN_CLASS: </html:p>
</notes>
<annotation>
</annotation>
<listOfReactants>
<speciesReference species="M_PIn-1_c" stoichiometry="1"/>
<speciesReference species="M_ATP_c" stoichiometry="1"/>
</listOfReactants>
<listOfProducts>
<speciesReference species="M_PIn_c" stoichiometry="1"/>
<speciesReference species="M_ADP_c" stoichiometry="1"/>
</listOfProducts>
</reaction>
<reaction id ="R_130" metaid="metaid_1009" name="R_carbamoylphosphate synthetase large chain/carbamoyl-phosphate synthase, pyrimidine-specific, small chain" reversible="False">
<notes>
<html:p>GENE_ASSOCIATION: </html:p>
<html:p>PROTEIN_ASSOCIATION: </html:p>
<html:p>SUBSYSTEM: </html:p>
<html:p>PROTEIN_CLASS: </html:p>
</notes>
<annotation>
</annotation>
<listOfReactants>
<speciesReference species="M_HCO3_c" stoichiometry="1"/>
<speciesReference species="M_GLN_c" stoichiometry="1"/>
<speciesReference species="M_ATP_c" stoichiometry="2"/>
<speciesReference species="M_H_c" stoichiometry="1"/>
<speciesReference species="M_WATER_c" stoichiometry="1"/>
</listOfReactants>
<listOfProducts>
<speciesReference species="M_CARBAMOYLP_c" stoichiometry="1"/>
<speciesReference species="M_GLT_c" stoichiometry="1"/>
<speciesReference species="M_PI_c" stoichiometry="1"/>
<speciesReference species="M_ADP_c" stoichiometry="2"/>
</listOfProducts>
</reaction>
<reaction id ="R_131" metaid="metaid_1010" name="R_Aspartate carbamoyltransferase" reversible="False">
<notes>
<html:p>GENE_ASSOCIATION: </html:p>
<html:p>PROTEIN_ASSOCIATION: </html:p>
<html:p>SUBSYSTEM: </html:p>
<html:p>PROTEIN_CLASS: </html:p>
</notes>
<annotation>
</annotation>
<listOfReactants>
<speciesReference species="M_ASP_c" stoichiometry="1"/>
<speciesReference species="M_CARBAMOYLP_c" stoichiometry="1"/>
</listOfReactants>
<listOfProducts>
<speciesReference species="M_CARBAMYULASP_c" stoichiometry="1"/>
<speciesReference species="M_PI_c" stoichiometry="1"/>
</listOfProducts>
</reaction>
<reaction id ="R_132" metaid="metaid_1011" name="R_Dihydroorotase" reversible="True">
<notes>
<html:p>GENE_ASSOCIATION: </html:p>
<html:p>PROTEIN_ASSOCIATION: </html:p>
<html:p>SUBSYSTEM: </html:p>
<html:p>PROTEIN_CLASS: </html:p>
</notes>
<annotation>
</annotation>
<listOfReactants>
<speciesReference species="M_CARBAMYULASP_c" stoichiometry="1"/>
</listOfReactants>
<listOfProducts>
<speciesReference species="M_DIHOROT_c" stoichiometry="1"/>
<speciesReference species="M_WATER_c" stoichiometry="1"/>
</listOfProducts>
</reaction>
<reaction id ="R_133" metaid="metaid_1012" name="R_Dihydroorotate oxidase" reversible="False">
<notes>
<html:p>GENE_ASSOCIATION: </html:p>
<html:p>PROTEIN_ASSOCIATION: </html:p>
<html:p>SUBSYSTEM: </html:p>
<html:p>PROTEIN_CLASS: </html:p>
</notes>
<annotation>
</annotation>
<listOfReactants>
<speciesReference species="M_MK_c" stoichiometry="1"/>
<speciesReference species="M_DIHOROT_c" stoichiometry="1"/>
</listOfReactants>
<listOfProducts>
<speciesReference species="M_MKH2_c" stoichiometry="1"/>
<speciesReference species="M_OROTATE_c" stoichiometry="1"/>
</listOfProducts>
</reaction>
<reaction id ="R_134" metaid="metaid_1013" name="R_Dihydroorotate oxidase" reversible="False">
<notes>
<html:p>GENE_ASSOCIATION: </html:p>
<html:p>PROTEIN_ASSOCIATION: </html:p>
<html:p>SUBSYSTEM: </html:p>
<html:p>PROTEIN_CLASS: </html:p>
</notes>
<annotation>
</annotation>
<listOfReactants>
<speciesReference species="M_O2_c" stoichiometry="1"/>
<speciesReference species="M_DIHOROT_c" stoichiometry="1"/>
</listOfReactants>
<listOfProducts>
<speciesReference species="M_H2O2_c" stoichiometry="1"/>
<speciesReference species="M_OROTATE_c" stoichiometry="1"/>
</listOfProducts>
</reaction>
<reaction id ="R_135" metaid="metaid_1014" name="R_Orotate phosphoribosyltransferase" reversible="True">
<notes>
<html:p>GENE_ASSOCIATION: </html:p>
<html:p>PROTEIN_ASSOCIATION: </html:p>
<html:p>SUBSYSTEM: </html:p>
<html:p>PROTEIN_CLASS: </html:p>
</notes>
<annotation>
</annotation>
<listOfReactants>
<speciesReference species="M_PRPP_c" stoichiometry="1"/>
<speciesReference species="M_OROTATE_c" stoichiometry="1"/>
</listOfReactants>
<listOfProducts>
<speciesReference species="M_ORO5P_c" stoichiometry="1"/>
<speciesReference species="M_PPI_c" stoichiometry="1"/>
</listOfProducts>
</reaction>
<reaction id ="R_136" metaid="metaid_1015" name="R_Orotidine-5'-phosphate decarboxylase" reversible="False">
<notes>
<html:p>GENE_ASSOCIATION: </html:p>
<html:p>PROTEIN_ASSOCIATION: </html:p>
<html:p>SUBSYSTEM: </html:p>
<html:p>PROTEIN_CLASS: </html:p>
</notes>
<annotation>
</annotation>
<listOfReactants>
<speciesReference species="M_ORO5P_c" stoichiometry="1"/>
</listOfReactants>
<listOfProducts>
<speciesReference species="M_CO2_c" stoichiometry="1"/>
<speciesReference species="M_UMP_c" stoichiometry="1"/>
</listOfProducts>
</reaction>
<reaction id ="R_137" metaid="metaid_1016" name="R_cytidylate kinase" reversible="True">
<notes>
<html:p>GENE_ASSOCIATION: </html:p>
<html:p>PROTEIN_ASSOCIATION: </html:p>
<html:p>SUBSYSTEM: </html:p>
<html:p>PROTEIN_CLASS: </html:p>
</notes>
<annotation>
</annotation>
<listOfReactants>
<speciesReference species="M_ATP_c" stoichiometry="1"/>
<speciesReference species="M_UMP_c" stoichiometry="1"/>
</listOfReactants>
<listOfProducts>
<speciesReference species="M_ADP_c" stoichiometry="1"/>
<speciesReference species="M_UDP_c" stoichiometry="1"/>
</listOfProducts>
</reaction>
<reaction id ="R_138" metaid="metaid_1017" name="R_ADDED" reversible="False">
<notes>
<html:p>GENE_ASSOCIATION: </html:p>
<html:p>PROTEIN_ASSOCIATION: </html:p>
<html:p>SUBSYSTEM: </html:p>
<html:p>PROTEIN_CLASS: </html:p>
</notes>
<annotation>
</annotation>
<listOfReactants>
<speciesReference species="M_GTP_c" stoichiometry="1"/>
<speciesReference species="M_URI_c" stoichiometry="1"/>
</listOfReactants>
<listOfProducts>
<speciesReference species="M_GDP_c" stoichiometry="1"/>
<speciesReference species="M_UMP_c" stoichiometry="1"/>
</listOfProducts>
</reaction>
<reaction id ="R_139" metaid="metaid_1018" name="R_Adenosine kinase" reversible="False">
<notes>
<html:p>GENE_ASSOCIATION: </html:p>
<html:p>PROTEIN_ASSOCIATION: </html:p>
<html:p>SUBSYSTEM: </html:p>
<html:p>PROTEIN_CLASS: </html:p>
</notes>
<annotation>
</annotation>
<listOfReactants>
<speciesReference species="M_UMP_c" stoichiometry="1"/>
<speciesReference species="M_WATER_c" stoichiometry="1"/>
</listOfReactants>
<listOfProducts>
<speciesReference species="M_URI_c" stoichiometry="1"/>
<speciesReference species="M_PI_c" stoichiometry="1"/>
</listOfProducts>
</reaction>
<reaction id ="R_140" metaid="metaid_1019" name="R_Uridine phosphorylase" reversible="True">
<notes>
<html:p>GENE_ASSOCIATION: </html:p>
<html:p>PROTEIN_ASSOCIATION: </html:p>
<html:p>SUBSYSTEM: </html:p>
<html:p>PROTEIN_CLASS: </html:p>
</notes>
<annotation>
</annotation>
<listOfReactants>
<speciesReference species="M_PI_c" stoichiometry="1"/>
<speciesReference species="M_URI_c" stoichiometry="1"/>
</listOfReactants>
<listOfProducts>
<speciesReference species="M_R1P_c" stoichiometry="1"/>
<speciesReference species="M_URA_c" stoichiometry="1"/>
</listOfProducts>
</reaction>
<reaction id ="R_141" metaid="metaid_1020" name="R_Nucleoside-diphosphate kinase" reversible="True">
<notes>
<html:p>GENE_ASSOCIATION: </html:p>
<html:p>PROTEIN_ASSOCIATION: </html:p>
<html:p>SUBSYSTEM: </html:p>
<html:p>PROTEIN_CLASS: </html:p>
</notes>
<annotation>
</annotation>
<listOfReactants>
<speciesReference species="M_UDP_c" stoichiometry="1"/>
<speciesReference species="M_ATP_c" stoichiometry="1"/>
</listOfReactants>
<listOfProducts>
<speciesReference species="M_UTP_c" stoichiometry="1"/>
<speciesReference species="M_ADP_c" stoichiometry="1"/>
</listOfProducts>
</reaction>
<reaction id ="R_142" metaid="metaid_1021" name="R_CTP synthetase" reversible="False">
<notes>
<html:p>GENE_ASSOCIATION: </html:p>
<html:p>PROTEIN_ASSOCIATION: </html:p>
<html:p>SUBSYSTEM: </html:p>
<html:p>PROTEIN_CLASS: </html:p>
</notes>
<annotation>
</annotation>
<listOfReactants>
<speciesReference species="M_GLN_c" stoichiometry="1"/>
<speciesReference species="M_UTP_c" stoichiometry="1"/>
<speciesReference species="M_ATP_c" stoichiometry="1"/>
<speciesReference species="M_WATER_c" stoichiometry="1"/>
</listOfReactants>
<listOfProducts>
<speciesReference species="M_CTP_c" stoichiometry="1"/>
<speciesReference species="M_PI_c" stoichiometry="1"/>
<speciesReference species="M_ADP_c" stoichiometry="1"/>
<speciesReference species="M_GLT_c" stoichiometry="1"/>
</listOfProducts>
</reaction>
<reaction id ="R_143" metaid="metaid_1022" name="R_CTP synthetase" reversible="False">
<notes>
<html:p>GENE_ASSOCIATION: </html:p>
<html:p>PROTEIN_ASSOCIATION: </html:p>
<html:p>SUBSYSTEM: </html:p>
<html:p>PROTEIN_CLASS: </html:p>
</notes>
<annotation>
</annotation>
<listOfReactants>
<speciesReference species="M_ATP_c" stoichiometry="1"/>
<speciesReference species="M_UTP_c" stoichiometry="1"/>
<speciesReference species="M_NH3_c" stoichiometry="1"/>
</listOfReactants>
<listOfProducts>
<speciesReference species="M_ADP_c" stoichiometry="1"/>
<speciesReference species="M_PI_c" stoichiometry="1"/>
<speciesReference species="M_CTP_c" stoichiometry="1"/>
</listOfProducts>
</reaction>
<reaction id ="R_144" metaid="metaid_1023" name="R_nucleoside-diphosphate kinase" reversible="True">
<notes>
<html:p>GENE_ASSOCIATION: </html:p>
<html:p>PROTEIN_ASSOCIATION: </html:p>
<html:p>SUBSYSTEM: </html:p>
<html:p>PROTEIN_CLASS: </html:p>
</notes>
<annotation>
</annotation>
<listOfReactants>
<speciesReference species="M_CTP_c" stoichiometry="1"/>
<speciesReference species="M_ADP_c" stoichiometry="1"/>
</listOfReactants>
<listOfProducts>
<speciesReference species="M_CDP_c" stoichiometry="1"/>
<speciesReference species="M_ATP_c" stoichiometry="1"/>
</listOfProducts>
</reaction>
<reaction id ="R_145" metaid="metaid_1024" name="R_ribonucleoside-diphosphate reductase" reversible="False">
<notes>
<html:p>GENE_ASSOCIATION: </html:p>
<html:p>PROTEIN_ASSOCIATION: </html:p>
<html:p>SUBSYSTEM: </html:p>
<html:p>PROTEIN_CLASS: </html:p>
</notes>
<annotation>
</annotation>
<listOfReactants>
<speciesReference species="M_RThioredoxin_c" stoichiometry="1"/>
<speciesReference species="M_CDP_c" stoichiometry="1"/>
</listOfReactants>
<listOfProducts>
<speciesReference species="M_OXTHIOREDOXIN_c" stoichiometry="1"/>
<speciesReference species="M_DCDP_c" stoichiometry="1"/>
<speciesReference species="M_WATER_c" stoichiometry="1"/>
</listOfProducts>
</reaction>
<reaction id ="R_146" metaid="metaid_1025" name="R_Adenosine kinase" reversible="False">
<notes>
<html:p>GENE_ASSOCIATION: </html:p>
<html:p>PROTEIN_ASSOCIATION: </html:p>
<html:p>SUBSYSTEM: </html:p>
<html:p>PROTEIN_CLASS: </html:p>
</notes>
<annotation>
</annotation>
<listOfReactants>
<speciesReference species="M_DCMP_c" stoichiometry="1"/>
<speciesReference species="M_WATER_c" stoichiometry="1"/>
</listOfReactants>
<listOfProducts>
<speciesReference species="M_DC_c" stoichiometry="1"/>
<speciesReference species="M_PI_c" stoichiometry="1"/>
</listOfProducts>
</reaction>
<reaction id ="R_147" metaid="metaid_1026" name="R_nucleoside-diphosphate kinase" reversible="True">
<notes>
<html:p>GENE_ASSOCIATION: </html:p>
<html:p>PROTEIN_ASSOCIATION: </html:p>
<html:p>SUBSYSTEM: </html:p>
<html:p>PROTEIN_CLASS: </html:p>
</notes>
<annotation>
</annotation>
<listOfReactants>
<speciesReference species="M_DCDP_c" stoichiometry="1"/>
<speciesReference species="M_ATP_c" stoichiometry="1"/>
</listOfReactants>
<listOfProducts>
<speciesReference species="M_DCTP_c" stoichiometry="1"/>
<speciesReference species="M_ADP_c" stoichiometry="1"/>
</listOfProducts>
</reaction>
<reaction id ="R_148" metaid="metaid_1027" name="R_thymidine kinase" reversible="False">
<notes>
<html:p>GENE_ASSOCIATION: </html:p>
<html:p>PROTEIN_ASSOCIATION: </html:p>
<html:p>SUBSYSTEM: </html:p>
<html:p>PROTEIN_CLASS: </html:p>
</notes>
<annotation>
</annotation>
<listOfReactants>
<speciesReference species="M_DU_c" stoichiometry="1"/>
<speciesReference species="M_ATP_c" stoichiometry="1"/>
</listOfReactants>
<listOfProducts>
<speciesReference species="M_DUMP_c" stoichiometry="1"/>
<speciesReference species="M_ADP_c" stoichiometry="1"/>
</listOfProducts>
</reaction>
<reaction id ="R_149" metaid="metaid_1028" name="R_dCTP deaminase" reversible="False">
<notes>
<html:p>GENE_ASSOCIATION: </html:p>
<html:p>PROTEIN_ASSOCIATION: </html:p>
<html:p>SUBSYSTEM: </html:p>
<html:p>PROTEIN_CLASS: </html:p>
</notes>
<annotation>
</annotation>
<listOfReactants>
<speciesReference species="M_CTP_c" stoichiometry="1"/>
<speciesReference species="M_WATER_c" stoichiometry="1"/>
</listOfReactants>
<listOfProducts>
<speciesReference species="M_NH3_c" stoichiometry="1"/>
<speciesReference species="M_UTP_c" stoichiometry="1"/>
</listOfProducts>
</reaction>
<reaction id ="R_150" metaid="metaid_1029" name="R_dCTP deaminase" reversible="False">
<notes>
<html:p>GENE_ASSOCIATION: </html:p>
<html:p>PROTEIN_ASSOCIATION: </html:p>
<html:p>SUBSYSTEM: </html:p>
<html:p>PROTEIN_CLASS: </html:p>
</notes>
<annotation>
</annotation>
<listOfReactants>
<speciesReference species="M_DCTP_c" stoichiometry="1"/>
<speciesReference species="M_WATER_c" stoichiometry="1"/>
</listOfReactants>
<listOfProducts>
<speciesReference species="M_NH3_c" stoichiometry="1"/>
<speciesReference species="M_DUTP_c" stoichiometry="1"/>
</listOfProducts>
</reaction>
<reaction id ="R_151" metaid="metaid_1030" name="R_ucleoside triphosphate pyrophosphohydrolase" reversible="False">
<notes>
<html:p>GENE_ASSOCIATION: </html:p>
<html:p>PROTEIN_ASSOCIATION: </html:p>
<html:p>SUBSYSTEM: </html:p>
<html:p>PROTEIN_CLASS: </html:p>
</notes>
<annotation>
</annotation>
<listOfReactants>
<speciesReference species="M_DTTP_c" stoichiometry="1"/>
<speciesReference species="M_WATER_c" stoichiometry="1"/>
</listOfReactants>
<listOfProducts>
<speciesReference species="M_PPI_c" stoichiometry="1"/>
<speciesReference species="M_DTMP_c" stoichiometry="1"/>
</listOfProducts>
</reaction>
<reaction id ="R_152" metaid="metaid_1031" name="R_ucleoside triphosphate pyrophosphohydrolase" reversible="False">
<notes>
<html:p>GENE_ASSOCIATION: </html:p>
<html:p>PROTEIN_ASSOCIATION: </html:p>
<html:p>SUBSYSTEM: </html:p>
<html:p>PROTEIN_CLASS: </html:p>
</notes>
<annotation>
</annotation>
<listOfReactants>
<speciesReference species="M_DGTP_c" stoichiometry="1"/>
<speciesReference species="M_WATER_c" stoichiometry="1"/>
</listOfReactants>
<listOfProducts>
<speciesReference species="M_PPI_c" stoichiometry="1"/>
<speciesReference species="M_DGMP_c" stoichiometry="1"/>
</listOfProducts>
</reaction>
<reaction id ="R_153" metaid="metaid_1032" name="R_ucleoside triphosphate pyrophosphohydrolase" reversible="False">
<notes>
<html:p>GENE_ASSOCIATION: </html:p>
<html:p>PROTEIN_ASSOCIATION: </html:p>
<html:p>SUBSYSTEM: </html:p>
<html:p>PROTEIN_CLASS: </html:p>
</notes>
<annotation>
</annotation>
<listOfReactants>
<speciesReference species="M_DCTP_c" stoichiometry="1"/>
<speciesReference species="M_WATER_c" stoichiometry="1"/>
</listOfReactants>
<listOfProducts>
<speciesReference species="M_PPI_c" stoichiometry="1"/>
<speciesReference species="M_DCMP_c" stoichiometry="1"/>
</listOfProducts>
</reaction>
<reaction id ="R_154" metaid="metaid_1033" name="R_ucleoside triphosphate pyrophosphohydrolase" reversible="False">
<notes>
<html:p>GENE_ASSOCIATION: </html:p>
<html:p>PROTEIN_ASSOCIATION: </html:p>
<html:p>SUBSYSTEM: </html:p>
<html:p>PROTEIN_CLASS: </html:p>
</notes>
<annotation>
</annotation>
<listOfReactants>
<speciesReference species="M_CTP_c" stoichiometry="1"/>
<speciesReference species="M_WATER_c" stoichiometry="1"/>
</listOfReactants>
<listOfProducts>
<speciesReference species="M_PPI_c" stoichiometry="1"/>
<speciesReference species="M_CMP_c" stoichiometry="1"/>
</listOfProducts>
</reaction>
<reaction id ="R_155" metaid="metaid_1034" name="R_ucleoside triphosphate pyrophosphohydrolase" reversible="False">
<notes>
<html:p>GENE_ASSOCIATION: </html:p>
<html:p>PROTEIN_ASSOCIATION: </html:p>
<html:p>SUBSYSTEM: </html:p>
<html:p>PROTEIN_CLASS: </html:p>
</notes>
<annotation>
</annotation>
<listOfReactants>
<speciesReference species="M_ATP_c" stoichiometry="1"/>
<speciesReference species="M_WATER_c" stoichiometry="1"/>
</listOfReactants>
<listOfProducts>
<speciesReference species="M_PPI_c" stoichiometry="1"/>
<speciesReference species="M_AMP_c" stoichiometry="1"/>
</listOfProducts>
</reaction>
<reaction id ="R_156" metaid="metaid_1035" name="R_ucleoside triphosphate pyrophosphohydrolase" reversible="False">
<notes>
<html:p>GENE_ASSOCIATION: </html:p>
<html:p>PROTEIN_ASSOCIATION: </html:p>
<html:p>SUBSYSTEM: </html:p>
<html:p>PROTEIN_CLASS: </html:p>
</notes>
<annotation>
</annotation>
<listOfReactants>
<speciesReference species="M_GTP_c" stoichiometry="1"/>
<speciesReference species="M_WATER_c" stoichiometry="1"/>
</listOfReactants>
<listOfProducts>
<speciesReference species="M_PPI_c" stoichiometry="1"/>
<speciesReference species="M_GMP_c" stoichiometry="1"/>
</listOfProducts>
</reaction>
<reaction id ="R_157" metaid="metaid_1036" name="R_ucleoside triphosphate pyrophosphohydrolase" reversible="False">
<notes>
<html:p>GENE_ASSOCIATION: </html:p>
<html:p>PROTEIN_ASSOCIATION: </html:p>
<html:p>SUBSYSTEM: </html:p>
<html:p>PROTEIN_CLASS: </html:p>
</notes>
<annotation>
</annotation>
<listOfReactants>
<speciesReference species="M_ITP_c" stoichiometry="1"/>
<speciesReference species="M_WATER_c" stoichiometry="1"/>
</listOfReactants>
<listOfProducts>
<speciesReference species="M_PPI_c" stoichiometry="1"/>
<speciesReference species="M_IMP_c" stoichiometry="1"/>
</listOfProducts>
</reaction>
<reaction id ="R_158" metaid="metaid_1037" name="R_ucleoside triphosphate pyrophosphohydrolase" reversible="False">
<notes>
<html:p>GENE_ASSOCIATION: </html:p>
<html:p>PROTEIN_ASSOCIATION: </html:p>
<html:p>SUBSYSTEM: </html:p>
<html:p>PROTEIN_CLASS: </html:p>
</notes>
<annotation>
</annotation>
<listOfReactants>
<speciesReference species="M_UTP_c" stoichiometry="1"/>
<speciesReference species="M_WATER_c" stoichiometry="1"/>
</listOfReactants>
<listOfProducts>
<speciesReference species="M_PPI_c" stoichiometry="1"/>
<speciesReference species="M_UMP_c" stoichiometry="1"/>
</listOfProducts>
</reaction>
<reaction id ="R_159" metaid="metaid_1038" name="R_dUTP pyrophosphatase" reversible="False">
<notes>
<html:p>GENE_ASSOCIATION: </html:p>
<html:p>PROTEIN_ASSOCIATION: </html:p>
<html:p>SUBSYSTEM: </html:p>
<html:p>PROTEIN_CLASS: </html:p>
</notes>
<annotation>
</annotation>
<listOfReactants>
<speciesReference species="M_DUTP_c" stoichiometry="1"/>
<speciesReference species="M_WATER_c" stoichiometry="1"/>
</listOfReactants>
<listOfProducts>
<speciesReference species="M_PPI_c" stoichiometry="1"/>
<speciesReference species="M_DUMP_c" stoichiometry="1"/>
</listOfProducts>
</reaction>
<reaction id ="R_160" metaid="metaid_1039" name="R_Nucleoside-diphosphate kinase" reversible="True">
<notes>
<html:p>GENE_ASSOCIATION: </html:p>
<html:p>PROTEIN_ASSOCIATION: </html:p>
<html:p>SUBSYSTEM: </html:p>
<html:p>PROTEIN_CLASS: </html:p>
</notes>
<annotation>
</annotation>
<listOfReactants>
<speciesReference species="M_DTDP_c" stoichiometry="1"/>
<speciesReference species="M_ATP_c" stoichiometry="1"/>
</listOfReactants>
<listOfProducts>
<speciesReference species="M_DTTP_c" stoichiometry="1"/>
<speciesReference species="M_ADP_c" stoichiometry="1"/>
</listOfProducts>
</reaction>
<reaction id ="R_161" metaid="metaid_1040" name="R_Thymidylate kinase" reversible="True">
<notes>
<html:p>GENE_ASSOCIATION: </html:p>
<html:p>PROTEIN_ASSOCIATION: </html:p>
<html:p>SUBSYSTEM: </html:p>
<html:p>PROTEIN_CLASS: </html:p>
</notes>
<annotation>
</annotation>
<listOfReactants>
<speciesReference species="M_DTMP_c" stoichiometry="1"/>
<speciesReference species="M_ATP_c" stoichiometry="1"/>
</listOfReactants>
<listOfProducts>
<speciesReference species="M_DTDP_c" stoichiometry="1"/>
<speciesReference species="M_ADP_c" stoichiometry="1"/>
</listOfProducts>
</reaction>
<reaction id ="R_162" metaid="metaid_1041" name="R_thymidylate synthase" reversible="False">
<notes>
<html:p>GENE_ASSOCIATION: </html:p>
<html:p>PROTEIN_ASSOCIATION: </html:p>
<html:p>SUBSYSTEM: </html:p>
<html:p>PROTEIN_CLASS: </html:p>
</notes>
<annotation>
</annotation>
<listOfReactants>
<speciesReference species="M_METHTHF_c" stoichiometry="1"/>
<speciesReference species="M_DUMP_c" stoichiometry="1"/>
<speciesReference species="M_FADH2_c" stoichiometry="1"/>
</listOfReactants>
<listOfProducts>
<speciesReference species="M_THF_c" stoichiometry="1"/>
<speciesReference species="M_DTMP_c" stoichiometry="1"/>
<speciesReference species="M_FAD_c" stoichiometry="1"/>
</listOfProducts>
</reaction>
<reaction id ="R_163" metaid="metaid_1042" name="R_Thymidylate kinase" reversible="True">
<notes>
<html:p>GENE_ASSOCIATION: </html:p>
<html:p>PROTEIN_ASSOCIATION: </html:p>
<html:p>SUBSYSTEM: </html:p>
<html:p>PROTEIN_CLASS: </html:p>
</notes>
<annotation>
</annotation>
<listOfReactants>
<speciesReference species="M_TMP_c" stoichiometry="1"/>
<speciesReference species="M_ATP_c" stoichiometry="1"/>
</listOfReactants>
<listOfProducts>
<speciesReference species="M_TDP_c" stoichiometry="1"/>
<speciesReference species="M_ADP_c" stoichiometry="1"/>
</listOfProducts>
</reaction>
<reaction id ="R_164" metaid="metaid_1043" name="R_Cytidylate kinase" reversible="True">
<notes>
<html:p>GENE_ASSOCIATION: </html:p>
<html:p>PROTEIN_ASSOCIATION: </html:p>
<html:p>SUBSYSTEM: </html:p>
<html:p>PROTEIN_CLASS: </html:p>
</notes>
<annotation>
</annotation>
<listOfReactants>
<speciesReference species="M_DCMP_c" stoichiometry="1"/>
<speciesReference species="M_ATP_c" stoichiometry="1"/>
</listOfReactants>
<listOfProducts>
<speciesReference species="M_DCDP_c" stoichiometry="1"/>
<speciesReference species="M_ADP_c" stoichiometry="1"/>
</listOfProducts>
</reaction>
<reaction id ="R_165" metaid="metaid_1044" name="R_Cytidylate kinase" reversible="True">
<notes>
<html:p>GENE_ASSOCIATION: </html:p>
<html:p>PROTEIN_ASSOCIATION: </html:p>
<html:p>SUBSYSTEM: </html:p>
<html:p>PROTEIN_CLASS: </html:p>
</notes>
<annotation>
</annotation>
<listOfReactants>
<speciesReference species="M_CMP_c" stoichiometry="1"/>
<speciesReference species="M_ATP_c" stoichiometry="1"/>
</listOfReactants>
<listOfProducts>
<speciesReference species="M_CDP_c" stoichiometry="1"/>
<speciesReference species="M_ADP_c" stoichiometry="1"/>
</listOfProducts>
</reaction>
<reaction id ="R_166" metaid="metaid_1045" name="R_Adenosine kinase" reversible="False">
<notes>
<html:p>GENE_ASSOCIATION: </html:p>
<html:p>PROTEIN_ASSOCIATION: </html:p>
<html:p>SUBSYSTEM: </html:p>
<html:p>PROTEIN_CLASS: </html:p>
</notes>
<annotation>
</annotation>
<listOfReactants>
<speciesReference species="M_DTMP_c" stoichiometry="1"/>
<speciesReference species="M_WATER_c" stoichiometry="1"/>
</listOfReactants>
<listOfProducts>
<speciesReference species="M_DT_c" stoichiometry="1"/>
<speciesReference species="M_PI_c" stoichiometry="1"/>
</listOfProducts>
</reaction>
<reaction id ="R_167" metaid="metaid_1046" name="R_Adenosine kinase" reversible="False">
<notes>
<html:p>GENE_ASSOCIATION: </html:p>
<html:p>PROTEIN_ASSOCIATION: </html:p>
<html:p>SUBSYSTEM: </html:p>
<html:p>PROTEIN_CLASS: </html:p>
</notes>
<annotation>
</annotation>
<listOfReactants>
<speciesReference species="M_CMP_c" stoichiometry="1"/>
<speciesReference species="M_WATER_c" stoichiometry="1"/>
</listOfReactants>
<listOfProducts>
<speciesReference species="M_CYTD_c" stoichiometry="1"/>
<speciesReference species="M_PI_c" stoichiometry="1"/>
</listOfProducts>
</reaction>
<reaction id ="R_168" metaid="metaid_1047" name="R_Cytidine deaminase" reversible="False">
<notes>
<html:p>GENE_ASSOCIATION: </html:p>
<html:p>PROTEIN_ASSOCIATION: </html:p>
<html:p>SUBSYSTEM: </html:p>
<html:p>PROTEIN_CLASS: </html:p>
</notes>
<annotation>
</annotation>
<listOfReactants>
<speciesReference species="M_DC_c" stoichiometry="1"/>
<speciesReference species="M_WATER_c" stoichiometry="1"/>
</listOfReactants>
<listOfProducts>
<speciesReference species="M_NH3_c" stoichiometry="1"/>
<speciesReference species="M_DU_c" stoichiometry="1"/>
</listOfProducts>
</reaction>
<reaction id ="R_169" metaid="metaid_1048" name="R_Cytidine deaminase" reversible="False">
<notes>
<html:p>GENE_ASSOCIATION: </html:p>
<html:p>PROTEIN_ASSOCIATION: </html:p>
<html:p>SUBSYSTEM: </html:p>
<html:p>PROTEIN_CLASS: </html:p>
</notes>
<annotation>
</annotation>
<listOfReactants>
<speciesReference species="M_CYTD_c" stoichiometry="1"/>
<speciesReference species="M_WATER_c" stoichiometry="1"/>
</listOfReactants>
<listOfProducts>
<speciesReference species="M_NH3_c" stoichiometry="1"/>
<speciesReference species="M_URI_c" stoichiometry="1"/>
</listOfProducts>
</reaction>
<reaction id ="R_170" metaid="metaid_1049" name="R_Thymidine kinase" reversible="False">
<notes>
<html:p>GENE_ASSOCIATION: </html:p>
<html:p>PROTEIN_ASSOCIATION: </html:p>
<html:p>SUBSYSTEM: </html:p>
<html:p>PROTEIN_CLASS: </html:p>
</notes>
<annotation>
</annotation>
<listOfReactants>
<speciesReference species="M_DT_c" stoichiometry="1"/>
<speciesReference species="M_ATP_c" stoichiometry="1"/>
</listOfReactants>
<listOfProducts>
<speciesReference species="M_TMP_c" stoichiometry="1"/>
<speciesReference species="M_ADP_c" stoichiometry="1"/>
</listOfProducts>
</reaction>
<reaction id ="R_171" metaid="metaid_1050" name="R_Thymidine phosphorylase" reversible="True">
<notes>
<html:p>GENE_ASSOCIATION: </html:p>
<html:p>PROTEIN_ASSOCIATION: </html:p>
<html:p>SUBSYSTEM: </html:p>
<html:p>PROTEIN_CLASS: </html:p>
</notes>
<annotation>
</annotation>
<listOfReactants>
<speciesReference species="M_PI_c" stoichiometry="1"/>
<speciesReference species="M_DT_c" stoichiometry="1"/>
</listOfReactants>
<listOfProducts>
<speciesReference species="M_DR1P_c" stoichiometry="1"/>
<speciesReference species="M_THYMINE_c" stoichiometry="1"/>
</listOfProducts>
</reaction>
<reaction id ="R_172" metaid="metaid_1051" name="R_Uracil phosphoribosyltransferase" reversible="False">
<notes>
<html:p>GENE_ASSOCIATION: </html:p>
<html:p>PROTEIN_ASSOCIATION: </html:p>
<html:p>SUBSYSTEM: </html:p>
<html:p>PROTEIN_CLASS: </html:p>
</notes>
<annotation>
</annotation>
<listOfReactants>
<speciesReference species="M_PRPP_c" stoichiometry="1"/>
<speciesReference species="M_URA_c" stoichiometry="1"/>
</listOfReactants>
<listOfProducts>
<speciesReference species="M_PPI_c" stoichiometry="1"/>
<speciesReference species="M_UMP_c" stoichiometry="1"/>
</listOfProducts>
</reaction>
<reaction id ="R_173" metaid="metaid_1052" name="R_ribose-phosphate diphosphokinase" reversible="True">
<notes>
<html:p>GENE_ASSOCIATION: </html:p>
<html:p>PROTEIN_ASSOCIATION: </html:p>
<html:p>SUBSYSTEM: </html:p>
<html:p>PROTEIN_CLASS: </html:p>
</notes>
<annotation>
</annotation>
<listOfReactants>
<speciesReference species="M_ATP_c" stoichiometry="1"/>
<speciesReference species="M_R5P_c" stoichiometry="1"/>
</listOfReactants>
<listOfProducts>
<speciesReference species="M_PRPP_c" stoichiometry="1"/>
<speciesReference species="M_AMP_c" stoichiometry="1"/>
</listOfProducts>
</reaction>
<reaction id ="R_174" metaid="metaid_1053" name="R_Amidophosphoribosyltransferase" reversible="False">
<notes>
<html:p>GENE_ASSOCIATION: </html:p>
<html:p>PROTEIN_ASSOCIATION: </html:p>
<html:p>SUBSYSTEM: </html:p>
<html:p>PROTEIN_CLASS: </html:p>
</notes>
<annotation>
</annotation>
<listOfReactants>
<speciesReference species="M_GLN_c" stoichiometry="1"/>
<speciesReference species="M_PRPP_c" stoichiometry="1"/>
<speciesReference species="M_WATER_c" stoichiometry="1"/>
</listOfReactants>
<listOfProducts>
<speciesReference species="M_BRIBAMINP_c" stoichiometry="1"/>
<speciesReference species="M_PPI_c" stoichiometry="1"/>
<speciesReference species="M_GLT_c" stoichiometry="1"/>
</listOfProducts>
</reaction>
<reaction id ="R_175" metaid="metaid_1054" name="R_Phosphoribosylamine--glycine ligase" reversible="True">
<notes>
<html:p>GENE_ASSOCIATION: </html:p>
<html:p>PROTEIN_ASSOCIATION: </html:p>
<html:p>SUBSYSTEM: </html:p>
<html:p>PROTEIN_CLASS: </html:p>
</notes>
<annotation>
</annotation>
<listOfReactants>
<speciesReference species="M_BRIBAMINP_c" stoichiometry="1"/>
<speciesReference species="M_ATP_c" stoichiometry="1"/>
<speciesReference species="M_GLY_c" stoichiometry="1"/>
</listOfReactants>
<listOfProducts>
<speciesReference species="M_ADP_c" stoichiometry="1"/>
<speciesReference species="M_PI_c" stoichiometry="1"/>
<speciesReference species="M_PRGLYCINEAMIDE_c" stoichiometry="1"/>
</listOfProducts>
</reaction>
<reaction id ="R_176" metaid="metaid_1055" name="R_phosphoribosylformylglycinamidine synthetase" reversible="False">
<notes>
<html:p>GENE_ASSOCIATION: </html:p>
<html:p>PROTEIN_ASSOCIATION: </html:p>
<html:p>SUBSYSTEM: </html:p>
<html:p>PROTEIN_CLASS: </html:p>
</notes>
<annotation>
</annotation>
<listOfReactants>
<speciesReference species="M_ATP_c" stoichiometry="1"/>
<speciesReference species="M_RFGLYCINEAMIDEP_c" stoichiometry="1"/>
<speciesReference species="M_GLN_c" stoichiometry="1"/>
<speciesReference species="M_WATER_c" stoichiometry="1"/>
</listOfReactants>
<listOfProducts>
<speciesReference species="M_ADP_c" stoichiometry="1"/>
<speciesReference species="M_PI_c" stoichiometry="1"/>
<speciesReference species="M_PRFGLYCINEAMIDE_c" stoichiometry="1"/>
<speciesReference species="M_GLT_c" stoichiometry="1"/>
</listOfProducts>
</reaction>
<reaction id ="R_177" metaid="metaid_1056" name="R_phosphoribosylformylglycinamidine cyclo-ligase" reversible="False">
<notes>
<html:p>GENE_ASSOCIATION: </html:p>
<html:p>PROTEIN_ASSOCIATION: </html:p>
<html:p>SUBSYSTEM: </html:p>
<html:p>PROTEIN_CLASS: </html:p>
</notes>
<annotation>
</annotation>
<listOfReactants>
<speciesReference species="M_ATP_c" stoichiometry="1"/>
<speciesReference species="M_PRFGLYCINEAMIDE_c" stoichiometry="1"/>
</listOfReactants>
<listOfProducts>
<speciesReference species="M_ADP_c" stoichiometry="1"/>
<speciesReference species="M_PI_c" stoichiometry="1"/>
<speciesReference species="M_PRAIMIDAZOLE_c" stoichiometry="1"/>
</listOfProducts>
</reaction>
<reaction id ="R_178" metaid="metaid_1057" name="R_Phosphoribosylaminoimidazole carboxylase" reversible="False">
<notes>
<html:p>GENE_ASSOCIATION: </html:p>
<html:p>PROTEIN_ASSOCIATION: </html:p>
<html:p>SUBSYSTEM: </html:p>
<html:p>PROTEIN_CLASS: </html:p>
</notes>
<annotation>
</annotation>
<listOfReactants>
<speciesReference species="M_PRAIMIDAZOLE_c" stoichiometry="1"/>
<speciesReference species="M_CO2_c" stoichiometry="1"/>
</listOfReactants>
<listOfProducts>
<speciesReference species="M_PRIBCAIMID_c" stoichiometry="1"/>
</listOfProducts>
</reaction>
<reaction id ="R_179" metaid="metaid_1058" name="R_Phosphoribosylaminoimidazole-succinocarboxamide synthetase" reversible="True">
<notes>
<html:p>GENE_ASSOCIATION: </html:p>
<html:p>PROTEIN_ASSOCIATION: </html:p>
<html:p>SUBSYSTEM: </html:p>
<html:p>PROTEIN_CLASS: </html:p>
</notes>
<annotation>
</annotation>
<listOfReactants>
<speciesReference species="M_ATP_c" stoichiometry="1"/>
<speciesReference species="M_PRIBCAIMID_c" stoichiometry="1"/>
<speciesReference species="M_ASP_c" stoichiometry="1"/>
</listOfReactants>
<listOfProducts>
<speciesReference species="M_ADP_c" stoichiometry="1"/>
<speciesReference species="M_PI_c" stoichiometry="1"/>
<speciesReference species="M_PR4SAIMID_c" stoichiometry="1"/>
</listOfProducts>
</reaction>
<reaction id ="R_180" metaid="metaid_1059" name="R_Adenylosuccinate lyase" reversible="True">
<notes>
<html:p>GENE_ASSOCIATION: </html:p>
<html:p>PROTEIN_ASSOCIATION: </html:p>
<html:p>SUBSYSTEM: </html:p>
<html:p>PROTEIN_CLASS: </html:p>
</notes>
<annotation>
</annotation>
<listOfReactants>
<speciesReference species="M_PR4SAIMID_c" stoichiometry="1"/>
</listOfReactants>
<listOfProducts>
<speciesReference species="M_FUM_c" stoichiometry="1"/>
<speciesReference species="M_AICAR_c" stoichiometry="1"/>
</listOfProducts>
</reaction>
<reaction id ="R_181" metaid="metaid_1060" name="R_Adenine phosphoribosyltransferase" reversible="False">
<notes>
<html:p>GENE_ASSOCIATION: </html:p>
<html:p>PROTEIN_ASSOCIATION: </html:p>
<html:p>SUBSYSTEM: </html:p>
<html:p>PROTEIN_CLASS: </html:p>
</notes>
<annotation>
</annotation>
<listOfReactants>
<speciesReference species="M_PRPP_c" stoichiometry="1"/>
<speciesReference species="M_AIC_c" stoichiometry="1"/>
</listOfReactants>
<listOfProducts>
<speciesReference species="M_AICAR_c" stoichiometry="1"/>
<speciesReference species="M_PPI_c" stoichiometry="1"/>
</listOfProducts>
</reaction>
<reaction id ="R_182" metaid="metaid_1061" name="R_Phosphoribosylaminoimidazolecarboxamide formyltransferase" reversible="True">
<notes>
<html:p>GENE_ASSOCIATION: </html:p>
<html:p>PROTEIN_ASSOCIATION: </html:p>
<html:p>SUBSYSTEM: </html:p>
<html:p>PROTEIN_CLASS: </html:p>
</notes>
<annotation>
</annotation>
<listOfReactants>
<speciesReference species="M_F10THF_c" stoichiometry="1"/>
<speciesReference species="M_AICAR_c" stoichiometry="1"/>
</listOfReactants>
<listOfProducts>
<speciesReference species="M_THF_c" stoichiometry="1"/>
<speciesReference species="M_PRIBFCARBOXAMIDE_c" stoichiometry="1"/>
</listOfProducts>
</reaction>
<reaction id ="R_183" metaid="metaid_1062" name="R_IMP cyclohydrolase" reversible="True">
<notes>
<html:p>GENE_ASSOCIATION: </html:p>
<html:p>PROTEIN_ASSOCIATION: </html:p>
<html:p>SUBSYSTEM: </html:p>
<html:p>PROTEIN_CLASS: </html:p>
</notes>
<annotation>
</annotation>
<listOfReactants>
<speciesReference species="M_PRIBFCARBOXAMIDE_c" stoichiometry="1"/>
</listOfReactants>
<listOfProducts>
<speciesReference species="M_IMP_c" stoichiometry="1"/>
<speciesReference species="M_WATER_c" stoichiometry="1"/>
</listOfProducts>
</reaction>
<reaction id ="R_184" metaid="metaid_1063" name="R_Adenosine kinase" reversible="False">
<notes>
<html:p>GENE_ASSOCIATION: </html:p>
<html:p>PROTEIN_ASSOCIATION: </html:p>
<html:p>SUBSYSTEM: </html:p>
<html:p>PROTEIN_CLASS: </html:p>
</notes>
<annotation>
</annotation>
<listOfReactants>
<speciesReference species="M_ADN_c" stoichiometry="1"/>
<speciesReference species="M_ATP_c" stoichiometry="1"/>
</listOfReactants>
<listOfProducts>
<speciesReference species="M_AMP_c" stoichiometry="1"/>
<speciesReference species="M_ADP_c" stoichiometry="1"/>
</listOfProducts>
</reaction>
<reaction id ="R_185" metaid="metaid_1064" name="R_Adenosine kinase" reversible="False">
<notes>
<html:p>GENE_ASSOCIATION: </html:p>
<html:p>PROTEIN_ASSOCIATION: </html:p>
<html:p>SUBSYSTEM: </html:p>
<html:p>PROTEIN_CLASS: </html:p>
</notes>
<annotation>
</annotation>
<listOfReactants>
<speciesReference species="M_AMP_c" stoichiometry="1"/>
<speciesReference species="M_WATER_c" stoichiometry="1"/>
</listOfReactants>
<listOfProducts>
<speciesReference species="M_ADN_c" stoichiometry="1"/>
<speciesReference species="M_PI_c" stoichiometry="1"/>
</listOfProducts>
</reaction>
<reaction id ="R_186" metaid="metaid_1065" name="R_Xanthenosine kinase" reversible="False">
<notes>
<html:p>GENE_ASSOCIATION: </html:p>
<html:p>PROTEIN_ASSOCIATION: </html:p>
<html:p>SUBSYSTEM: </html:p>
<html:p>PROTEIN_CLASS: </html:p>
</notes>
<annotation>
</annotation>
<listOfReactants>
<speciesReference species="M_XNSN5P_c" stoichiometry="1"/>
<speciesReference species="M_WATER_c" stoichiometry="1"/>
</listOfReactants>
<listOfProducts>
<speciesReference species="M_XNSN_c" stoichiometry="1"/>
<speciesReference species="M_PI_c" stoichiometry="1"/>
</listOfProducts>
</reaction>
<reaction id ="R_187" metaid="metaid_1066" name="R_Guanosine kinase" reversible="False">
<notes>
<html:p>GENE_ASSOCIATION: </html:p>
<html:p>PROTEIN_ASSOCIATION: </html:p>
<html:p>SUBSYSTEM: </html:p>
<html:p>PROTEIN_CLASS: </html:p>
</notes>
<annotation>
</annotation>
<listOfReactants>
<speciesReference species="M_GMP_c" stoichiometry="1"/>
<speciesReference species="M_WATER_c" stoichiometry="1"/>
</listOfReactants>
<listOfProducts>
<speciesReference species="M_GSN_c" stoichiometry="1"/>
<speciesReference species="M_PI_c" stoichiometry="1"/>
</listOfProducts>
</reaction>
<reaction id ="R_188" metaid="metaid_1067" name="R_Inosine kinase" reversible="False">
<notes>
<html:p>GENE_ASSOCIATION: </html:p>
<html:p>PROTEIN_ASSOCIATION: </html:p>
<html:p>SUBSYSTEM: </html:p>
<html:p>PROTEIN_CLASS: </html:p>
</notes>
<annotation>
</annotation>
<listOfReactants>
<speciesReference species="M_IMP_c" stoichiometry="1"/>
<speciesReference species="M_WATER_c" stoichiometry="1"/>
</listOfReactants>
<listOfProducts>
<speciesReference species="M_INS_c" stoichiometry="1"/>
<speciesReference species="M_PI_c" stoichiometry="1"/>
</listOfProducts>
</reaction>
<reaction id ="R_189" metaid="metaid_1068" name="R_Adenosine kinase" reversible="False">
<notes>
<html:p>GENE_ASSOCIATION: </html:p>
<html:p>PROTEIN_ASSOCIATION: </html:p>
<html:p>SUBSYSTEM: </html:p>
<html:p>PROTEIN_CLASS: </html:p>
</notes>
<annotation>
</annotation>
<listOfReactants>
<speciesReference species="M_DAMP_c" stoichiometry="1"/>
<speciesReference species="M_WATER_c" stoichiometry="1"/>
</listOfReactants>
<listOfProducts>
<speciesReference species="M_DA_c" stoichiometry="1"/>
<speciesReference species="M_PI_c" stoichiometry="1"/>
</listOfProducts>
</reaction>
<reaction id ="R_190" metaid="metaid_1069" name="R_Guanosine kinase" reversible="False">
<notes>
<html:p>GENE_ASSOCIATION: </html:p>
<html:p>PROTEIN_ASSOCIATION: </html:p>
<html:p>SUBSYSTEM: </html:p>
<html:p>PROTEIN_CLASS: </html:p>
</notes>
<annotation>
</annotation>
<listOfReactants>
<speciesReference species="M_DGMP_c" stoichiometry="1"/>
<speciesReference species="M_WATER_c" stoichiometry="1"/>
</listOfReactants>
<listOfProducts>
<speciesReference species="M_DG_c" stoichiometry="1"/>
<speciesReference species="M_PI_c" stoichiometry="1"/>
</listOfProducts>
</reaction>
<reaction id ="R_191" metaid="metaid_1070" name="R_Thymidine phosphorylase" reversible="True">
<notes>
<html:p>GENE_ASSOCIATION: </html:p>
<html:p>PROTEIN_ASSOCIATION: </html:p>
<html:p>SUBSYSTEM: </html:p>
<html:p>PROTEIN_CLASS: </html:p>
</notes>
<annotation>
</annotation>
<listOfReactants>
<speciesReference species="M_PI_c" stoichiometry="1"/>
<speciesReference species="M_INS_c" stoichiometry="1"/>
</listOfReactants>
<listOfProducts>
<speciesReference species="M_R1P_c" stoichiometry="1"/>
<speciesReference species="M_HYXN_c" stoichiometry="1"/>
</listOfProducts>
</reaction>
<reaction id ="R_192" metaid="metaid_1071" name="R_Thymidine phosphorylase" reversible="True">
<notes>
<html:p>GENE_ASSOCIATION: </html:p>
<html:p>PROTEIN_ASSOCIATION: </html:p>
<html:p>SUBSYSTEM: </html:p>
<html:p>PROTEIN_CLASS: </html:p>
</notes>
<annotation>
</annotation>
<listOfReactants>
<speciesReference species="M_PI_c" stoichiometry="1"/>
<speciesReference species="M_DIN_c" stoichiometry="1"/>
</listOfReactants>
<listOfProducts>
<speciesReference species="M_DR1P_c" stoichiometry="1"/>
<speciesReference species="M_HYXN_c" stoichiometry="1"/>
</listOfProducts>
</reaction>
<reaction id ="R_193" metaid="metaid_1072" name="R_Thymidine phosphorylase" reversible="True">
<notes>
<html:p>GENE_ASSOCIATION: </html:p>
<html:p>PROTEIN_ASSOCIATION: </html:p>
<html:p>SUBSYSTEM: </html:p>
<html:p>PROTEIN_CLASS: </html:p>
</notes>
<annotation>
</annotation>
<listOfReactants>
<speciesReference species="M_PI_c" stoichiometry="1"/>
<speciesReference species="M_DA_c" stoichiometry="1"/>
</listOfReactants>
<listOfProducts>
<speciesReference species="M_DR1P_c" stoichiometry="1"/>
<speciesReference species="M_AD_c" stoichiometry="1"/>
</listOfProducts>
</reaction>
<reaction id ="R_194" metaid="metaid_1073" name="R_GMP synthetase (glutamine-hydrolysing)" reversible="False">
<notes>
<html:p>GENE_ASSOCIATION: </html:p>
<html:p>PROTEIN_ASSOCIATION: </html:p>
<html:p>SUBSYSTEM: </html:p>
<html:p>PROTEIN_CLASS: </html:p>
</notes>
<annotation>
</annotation>
<listOfReactants>
<speciesReference species="M_XNSN5P_c" stoichiometry="1"/>
<speciesReference species="M_GLN_c" stoichiometry="1"/>
<speciesReference species="M_ATP_c" stoichiometry="1"/>
<speciesReference species="M_WATER_c" stoichiometry="1"/>
</listOfReactants>
<listOfProducts>
<speciesReference species="M_GMP_c" stoichiometry="1"/>
<speciesReference species="M_PPI_c" stoichiometry="1"/>
<speciesReference species="M_AMP_c" stoichiometry="1"/>
<speciesReference species="M_GLT_c" stoichiometry="1"/>
</listOfProducts>
</reaction>
<reaction id ="R_195" metaid="metaid_1074" name="R_Guanylate kinase" reversible="True">
<notes>
<html:p>GENE_ASSOCIATION: </html:p>
<html:p>PROTEIN_ASSOCIATION: </html:p>
<html:p>SUBSYSTEM: </html:p>
<html:p>PROTEIN_CLASS: </html:p>
</notes>
<annotation>
</annotation>
<listOfReactants>
<speciesReference species="M_GMP_c" stoichiometry="1"/>
<speciesReference species="M_ATP_c" stoichiometry="1"/>
</listOfReactants>
<listOfProducts>
<speciesReference species="M_GDP_c" stoichiometry="1"/>
<speciesReference species="M_ADP_c" stoichiometry="1"/>
</listOfProducts>
</reaction>
<reaction id ="R_196" metaid="metaid_1075" name="R_Guanylate kinase" reversible="True">
<notes>
<html:p>GENE_ASSOCIATION: </html:p>
<html:p>PROTEIN_ASSOCIATION: </html:p>
<html:p>SUBSYSTEM: </html:p>
<html:p>PROTEIN_CLASS: </html:p>
</notes>
<annotation>
</annotation>
<listOfReactants>
<speciesReference species="M_DGMP_c" stoichiometry="1"/>
<speciesReference species="M_ATP_c" stoichiometry="1"/>
</listOfReactants>
<listOfProducts>
<speciesReference species="M_DGDP_c" stoichiometry="1"/>
<speciesReference species="M_ADP_c" stoichiometry="1"/>
</listOfProducts>
</reaction>
<reaction id ="R_197" metaid="metaid_1076" name="R_Adenylate cyclase" reversible="False">
<notes>
<html:p>GENE_ASSOCIATION: </html:p>
<html:p>PROTEIN_ASSOCIATION: </html:p>
<html:p>SUBSYSTEM: </html:p>
<html:p>PROTEIN_CLASS: </html:p>
</notes>
<annotation>
</annotation>
<listOfReactants>
<speciesReference species="M_ATP_c" stoichiometry="1"/>
</listOfReactants>
<listOfProducts>
<speciesReference species="M_CAMP_c" stoichiometry="1"/>
<speciesReference species="M_PPI_c" stoichiometry="1"/>
</listOfProducts>
</reaction>
<reaction id ="R_198" metaid="metaid_1077" name="R_Adenylate cyclase" reversible="False">
<notes>
<html:p>GENE_ASSOCIATION: </html:p>
<html:p>PROTEIN_ASSOCIATION: </html:p>
<html:p>SUBSYSTEM: </html:p>
<html:p>PROTEIN_CLASS: </html:p>
</notes>
<annotation>
</annotation>
<listOfReactants>
<speciesReference species="M_GTP_c" stoichiometry="1"/>
</listOfReactants>
<listOfProducts>
<speciesReference species="M_CGMP_c" stoichiometry="1"/>
<speciesReference species="M_PPI_c" stoichiometry="1"/>
</listOfProducts>
</reaction>
<reaction id ="R_199" metaid="metaid_1078" name="R_Nucleoside-diphosphate kinase" reversible="True">
<notes>
<html:p>GENE_ASSOCIATION: </html:p>
<html:p>PROTEIN_ASSOCIATION: </html:p>
<html:p>SUBSYSTEM: </html:p>
<html:p>PROTEIN_CLASS: </html:p>
</notes>
<annotation>
</annotation>
<listOfReactants>
<speciesReference species="M_IDP_c" stoichiometry="1"/>
<speciesReference species="M_ATP_c" stoichiometry="1"/>
</listOfReactants>
<listOfProducts>
<speciesReference species="M_ITP_c" stoichiometry="1"/>
<speciesReference species="M_ADP_c" stoichiometry="1"/>
</listOfProducts>
</reaction>
<reaction id ="R_200" metaid="metaid_1079" name="R_Nucleoside-diphosphate kinase" reversible="True">
<notes>
<html:p>GENE_ASSOCIATION: </html:p>
<html:p>PROTEIN_ASSOCIATION: </html:p>
<html:p>SUBSYSTEM: </html:p>
<html:p>PROTEIN_CLASS: </html:p>
</notes>
<annotation>
</annotation>
<listOfReactants>
<speciesReference species="M_DUDP_c" stoichiometry="1"/>
<speciesReference species="M_ATP_c" stoichiometry="1"/>
</listOfReactants>
<listOfProducts>
<speciesReference species="M_DUTP_c" stoichiometry="1"/>
<speciesReference species="M_ADP_c" stoichiometry="1"/>
</listOfProducts>
</reaction>
<reaction id ="R_201" metaid="metaid_1080" name="R_ribonucleoside-diphosphate reductase" reversible="False">
<notes>
<html:p>GENE_ASSOCIATION: </html:p>
<html:p>PROTEIN_ASSOCIATION: </html:p>
<html:p>SUBSYSTEM: </html:p>
<html:p>PROTEIN_CLASS: </html:p>
</notes>
<annotation>
</annotation>
<listOfReactants>
<speciesReference species="M_RThioredoxin_c" stoichiometry="1"/>
<speciesReference species="M_UDP_c" stoichiometry="1"/>
</listOfReactants>
<listOfProducts>
<speciesReference species="M_OXTHIOREDOXIN_c" stoichiometry="1"/>
<speciesReference species="M_DUDP_c" stoichiometry="1"/>
<speciesReference species="M_WATER_c" stoichiometry="1"/>
</listOfProducts>
</reaction>
<reaction id ="R_202" metaid="metaid_1081" name="R_Hypoxanthine phosphoribosyltransferase" reversible="False">
<notes>
<html:p>GENE_ASSOCIATION: </html:p>
<html:p>PROTEIN_ASSOCIATION: </html:p>
<html:p>SUBSYSTEM: </html:p>
<html:p>PROTEIN_CLASS: </html:p>
</notes>
<annotation>
</annotation>
<listOfReactants>
<speciesReference species="M_PRPP_c" stoichiometry="1"/>
<speciesReference species="M_AD_c" stoichiometry="1"/>
</listOfReactants>
<listOfProducts>
<speciesReference species="M_AMP_c" stoichiometry="1"/>
<speciesReference species="M_PPI_c" stoichiometry="1"/>
</listOfProducts>
</reaction>
<reaction id ="R_203" metaid="metaid_1082" name="R_Hypoxanthine phosphoribosyltransferase" reversible="False">
<notes>
<html:p>GENE_ASSOCIATION: </html:p>
<html:p>PROTEIN_ASSOCIATION: </html:p>
<html:p>SUBSYSTEM: </html:p>
<html:p>PROTEIN_CLASS: </html:p>
</notes>
<annotation>
</annotation>
<listOfReactants>
<speciesReference species="M_PRPP_c" stoichiometry="1"/>
<speciesReference species="M_HYXN_c" stoichiometry="1"/>
</listOfReactants>
<listOfProducts>
<speciesReference species="M_IMP_c" stoichiometry="1"/>
<speciesReference species="M_PPI_c" stoichiometry="1"/>
</listOfProducts>
</reaction>
<reaction id ="R_204" metaid="metaid_1083" name="R_Xanthine-guanine phosphoribosyltransferase" reversible="False">
<notes>
<html:p>GENE_ASSOCIATION: </html:p>
<html:p>PROTEIN_ASSOCIATION: </html:p>
<html:p>SUBSYSTEM: </html:p>
<html:p>PROTEIN_CLASS: </html:p>
</notes>
<annotation>
</annotation>
<listOfReactants>
<speciesReference species="M_PRPP_c" stoichiometry="1"/>
<speciesReference species="M_GN_c" stoichiometry="1"/>
</listOfReactants>
<listOfProducts>
<speciesReference species="M_GMP_c" stoichiometry="1"/>
<speciesReference species="M_PPI_c" stoichiometry="1"/>
</listOfProducts>
</reaction>
<reaction id ="R_205" metaid="metaid_1084" name="R_Xanthine-guanine phosphoribosyltransferase" reversible="False">
<notes>
<html:p>GENE_ASSOCIATION: </html:p>
<html:p>PROTEIN_ASSOCIATION: </html:p>
<html:p>SUBSYSTEM: </html:p>
<html:p>PROTEIN_CLASS: </html:p>
</notes>
<annotation>
</annotation>
<listOfReactants>
<speciesReference species="M_XAN_c" stoichiometry="1"/>
<speciesReference species="M_PRPP_c" stoichiometry="1"/>
</listOfReactants>
<listOfProducts>
<speciesReference species="M_XNSN5P_c" stoichiometry="1"/>
<speciesReference species="M_PPI_c" stoichiometry="1"/>
</listOfProducts>
</reaction>
<reaction id ="R_206" metaid="metaid_1085" name="R_Purine-nucleoside phosphorylase" reversible="True">
<notes>
<html:p>GENE_ASSOCIATION: </html:p>
<html:p>PROTEIN_ASSOCIATION: </html:p>
<html:p>SUBSYSTEM: </html:p>
<html:p>PROTEIN_CLASS: </html:p>
</notes>
<annotation>
</annotation>
<listOfReactants>
<speciesReference species="M_GN_c" stoichiometry="1"/>
<speciesReference species="M_DR1P_c" stoichiometry="1"/>
</listOfReactants>
<listOfProducts>
<speciesReference species="M_DG_c" stoichiometry="1"/>
<speciesReference species="M_PI_c" stoichiometry="1"/>
</listOfProducts>
</reaction>
<reaction id ="R_207" metaid="metaid_1086" name="R_putative purine nucleoside phosphorylase" reversible="True">
<notes>
<html:p>GENE_ASSOCIATION: </html:p>
<html:p>PROTEIN_ASSOCIATION: </html:p>
<html:p>SUBSYSTEM: </html:p>
<html:p>PROTEIN_CLASS: </html:p>
</notes>
<annotation>
</annotation>
<listOfReactants>
<speciesReference species="M_XNSN_c" stoichiometry="1"/>
<speciesReference species="M_PI_c" stoichiometry="1"/>
</listOfReactants>
<listOfProducts>
<speciesReference species="M_R1P_c" stoichiometry="1"/>
<speciesReference species="M_XAN_c" stoichiometry="1"/>
</listOfProducts>
</reaction>
<reaction id ="R_208" metaid="metaid_1087" name="R_Purine-nucleoside phosphorylase" reversible="True">
<notes>
<html:p>GENE_ASSOCIATION: </html:p>
<html:p>PROTEIN_ASSOCIATION: </html:p>
<html:p>SUBSYSTEM: </html:p>
<html:p>PROTEIN_CLASS: </html:p>
</notes>
<annotation>
</annotation>
<listOfReactants>
<speciesReference species="M_GSN_c" stoichiometry="1"/>
<speciesReference species="M_PI_c" stoichiometry="1"/>
</listOfReactants>
<listOfProducts>
<speciesReference species="M_R1P_c" stoichiometry="1"/>
<speciesReference species="M_GN_c" stoichiometry="1"/>
</listOfProducts>
</reaction>
<reaction id ="R_209" metaid="metaid_1088" name="R_Purine-nucleoside phosphorylase" reversible="True">
<notes>
<html:p>GENE_ASSOCIATION: </html:p>
<html:p>PROTEIN_ASSOCIATION: </html:p>
<html:p>SUBSYSTEM: </html:p>
<html:p>PROTEIN_CLASS: </html:p>
</notes>
<annotation>
</annotation>
<listOfReactants>
<speciesReference species="M_ADN_c" stoichiometry="1"/>
<speciesReference species="M_PI_c" stoichiometry="1"/>
</listOfReactants>
<listOfProducts>
<speciesReference species="M_R1P_c" stoichiometry="1"/>
<speciesReference species="M_AD_c" stoichiometry="1"/>
</listOfProducts>
</reaction>
<reaction id ="R_210" metaid="metaid_1089" name="R_Adenine phosphoribosyltransferase" reversible="False">
<notes>
<html:p>GENE_ASSOCIATION: </html:p>
<html:p>PROTEIN_ASSOCIATION: </html:p>
<html:p>SUBSYSTEM: </html:p>
<html:p>PROTEIN_CLASS: </html:p>
</notes>
<annotation>
</annotation>
<listOfReactants>
<speciesReference species="M_PRPP_c" stoichiometry="1"/>
<speciesReference species="M_AD_c" stoichiometry="1"/>
</listOfReactants>
<listOfProducts>
<speciesReference species="M_AMP_c" stoichiometry="1"/>
<speciesReference species="M_PPI_c" stoichiometry="1"/>
</listOfProducts>
</reaction>
<reaction id ="R_211" metaid="metaid_1090" name="R_Adenosine deaminase" reversible="False">
<notes>
<html:p>GENE_ASSOCIATION: </html:p>
<html:p>PROTEIN_ASSOCIATION: </html:p>
<html:p>SUBSYSTEM: </html:p>
<html:p>PROTEIN_CLASS: </html:p>
</notes>
<annotation>
</annotation>
<listOfReactants>
<speciesReference species="M_ADN_c" stoichiometry="1"/>
<speciesReference species="M_WATER_c" stoichiometry="1"/>
</listOfReactants>
<listOfProducts>
<speciesReference species="M_NH3_c" stoichiometry="1"/>
<speciesReference species="M_INS_c" stoichiometry="1"/>
</listOfProducts>
</reaction>
<reaction id ="R_212" metaid="metaid_1091" name="R_Adenosine deaminase" reversible="False">
<notes>
<html:p>GENE_ASSOCIATION: </html:p>
<html:p>PROTEIN_ASSOCIATION: </html:p>
<html:p>SUBSYSTEM: </html:p>
<html:p>PROTEIN_CLASS: </html:p>
</notes>
<annotation>
</annotation>
<listOfReactants>
<speciesReference species="M_DA_c" stoichiometry="1"/>
<speciesReference species="M_WATER_c" stoichiometry="1"/>
</listOfReactants>
<listOfProducts>
<speciesReference species="M_NH3_c" stoichiometry="1"/>
<speciesReference species="M_DIN_c" stoichiometry="1"/>
</listOfProducts>
</reaction>
<reaction id ="R_213" metaid="metaid_1092" name="R_Purine-nucleoside phosphorylase" reversible="True">
<notes>
<html:p>GENE_ASSOCIATION: </html:p>
<html:p>PROTEIN_ASSOCIATION: </html:p>
<html:p>SUBSYSTEM: </html:p>
<html:p>PROTEIN_CLASS: </html:p>
</notes>
<annotation>
</annotation>
<listOfReactants>
<speciesReference species="M_URA_c" stoichiometry="1"/>
<speciesReference species="M_DR1P_c" stoichiometry="1"/>
</listOfReactants>
<listOfProducts>
<speciesReference species="M_DU_c" stoichiometry="1"/>
<speciesReference species="M_PI_c" stoichiometry="1"/>
</listOfProducts>
</reaction>
<reaction id ="R_214" metaid="metaid_1093" name="R_Xanthine dehydrogenase" reversible="False">
<notes>
<html:p>GENE_ASSOCIATION: </html:p>
<html:p>PROTEIN_ASSOCIATION: </html:p>
<html:p>SUBSYSTEM: </html:p>
<html:p>PROTEIN_CLASS: </html:p>
</notes>
<annotation>
</annotation>
<listOfReactants>
<speciesReference species="M_NAD_c" stoichiometry="1"/>
<speciesReference species="M_HYXN_c" stoichiometry="1"/>
<speciesReference species="M_WATER_c" stoichiometry="1"/>
</listOfReactants>
<listOfProducts>
<speciesReference species="M_NADH_c" stoichiometry="1"/>
<speciesReference species="M_XAN_c" stoichiometry="1"/>
<speciesReference species="M_H_c" stoichiometry="1"/>
</listOfProducts>
</reaction>
<reaction id ="R_215" metaid="metaid_1094" name="R_Xanthine dehydrogenase" reversible="False">
<notes>
<html:p>GENE_ASSOCIATION: </html:p>
<html:p>PROTEIN_ASSOCIATION: </html:p>
<html:p>SUBSYSTEM: </html:p>
<html:p>PROTEIN_CLASS: </html:p>
</notes>
<annotation>
</annotation>
<listOfReactants>
<speciesReference species="M_NAD_c" stoichiometry="1"/>
<speciesReference species="M_XAN_c" stoichiometry="1"/>
<speciesReference species="M_WATER_c" stoichiometry="1"/>
</listOfReactants>
<listOfProducts>
<speciesReference species="M_NADH_c" stoichiometry="1"/>
<speciesReference species="M_URATE_c" stoichiometry="1"/>
<speciesReference species="M_H_c" stoichiometry="1"/>
</listOfProducts>
</reaction>
<reaction id ="R_216" metaid="metaid_1095" name="R_urate oxidase" reversible="False">
<notes>
<html:p>GENE_ASSOCIATION: </html:p>
<html:p>PROTEIN_ASSOCIATION: </html:p>
<html:p>SUBSYSTEM: </html:p>
<html:p>PROTEIN_CLASS: </html:p>
</notes>
<annotation>
</annotation>
<listOfReactants>
<speciesReference species="M_URATE_c" stoichiometry="1"/>
<speciesReference species="M_O2_c" stoichiometry="1"/>
<speciesReference species="M_WATER_c" stoichiometry="1"/>
</listOfReactants>
<listOfProducts>
<speciesReference species="M_HIU_c" stoichiometry="1"/>
<speciesReference species="M_CO2_c" stoichiometry="1"/>
<speciesReference species="M_H2O2_c" stoichiometry="1"/>
</listOfProducts>
</reaction>
<reaction id ="R_217" metaid="metaid_1096" name="R_spontaneous" reversible="False">
<notes>
<html:p>GENE_ASSOCIATION: </html:p>
<html:p>PROTEIN_ASSOCIATION: </html:p>
<html:p>SUBSYSTEM: </html:p>
<html:p>PROTEIN_CLASS: </html:p>
</notes>
<annotation>
</annotation>
<listOfReactants>
<speciesReference species="M_HIU_c" stoichiometry="1"/>
<speciesReference species="M_WATER_c" stoichiometry="1"/>
</listOfReactants>
<listOfProducts>
<speciesReference species="M_ALLANTOIN_c" stoichiometry="1"/>
</listOfProducts>
</reaction>
<reaction id ="R_218" metaid="metaid_1097" name="R_Allantoinase" reversible="False">
<notes>
<html:p>GENE_ASSOCIATION: </html:p>
<html:p>PROTEIN_ASSOCIATION: </html:p>
<html:p>SUBSYSTEM: </html:p>
<html:p>PROTEIN_CLASS: </html:p>
</notes>
<annotation>
</annotation>
<listOfReactants>
<speciesReference species="M_ALLANTOIN_c" stoichiometry="1"/>
<speciesReference species="M_WATER_c" stoichiometry="1"/>
</listOfReactants>
<listOfProducts>
<speciesReference species="M_ALLANTOATE_c" stoichiometry="1"/>
</listOfProducts>
</reaction>
<reaction id ="R_219" metaid="metaid_1098" name="R_Allantoicase" reversible="False">
<notes>
<html:p>GENE_ASSOCIATION: </html:p>
<html:p>PROTEIN_ASSOCIATION: </html:p>
<html:p>SUBSYSTEM: </html:p>
<html:p>PROTEIN_CLASS: </html:p>
</notes>
<annotation>
</annotation>
<listOfReactants>
<speciesReference species="M_ALLANTOATE_c" stoichiometry="1"/>
<speciesReference species="M_WATER_c" stoichiometry="1"/>
</listOfReactants>
<listOfProducts>
<speciesReference species="M_UGLYCOLATE_c" stoichiometry="1"/>
<speciesReference species="M_UREA_c" stoichiometry="1"/>
</listOfProducts>
</reaction>
<reaction id ="R_220" metaid="metaid_1099" name="R_Ureidoglycolate hydrolase" reversible="False">
<notes>
<html:p>GENE_ASSOCIATION: </html:p>
<html:p>PROTEIN_ASSOCIATION: </html:p>
<html:p>SUBSYSTEM: </html:p>
<html:p>PROTEIN_CLASS: </html:p>
</notes>
<annotation>
</annotation>
<listOfReactants>
<speciesReference species="M_UGLYCOLATE_c" stoichiometry="1"/>
<speciesReference species="M_WATER_c" stoichiometry="1"/>
</listOfReactants>
<listOfProducts>
<speciesReference species="M_CO2_c" stoichiometry="1"/>
<speciesReference species="M_NH3_c" stoichiometry="2"/>
<speciesReference species="M_GLYOX_c" stoichiometry="1"/>
</listOfProducts>
</reaction>
<reaction id ="R_221" metaid="metaid_1100" name="R_Deoxyguanosinetriphosphate triphosphohydrolase" reversible="False">
<notes>
<html:p>GENE_ASSOCIATION: </html:p>
<html:p>PROTEIN_ASSOCIATION: </html:p>
<html:p>SUBSYSTEM: </html:p>
<html:p>PROTEIN_CLASS: </html:p>
</notes>
<annotation>
</annotation>
<listOfReactants>
<speciesReference species="M_GTP_c" stoichiometry="1"/>
<speciesReference species="M_WATER_c" stoichiometry="1"/>
</listOfReactants>
<listOfProducts>
<speciesReference species="M_P3I_c" stoichiometry="1"/>
<speciesReference species="M_GSN_c" stoichiometry="1"/>
</listOfProducts>
</reaction>
<reaction id ="R_222" metaid="metaid_1101" name="R_Deoxyguanosinetriphosphate triphosphohydrolase" reversible="False">
<notes>
<html:p>GENE_ASSOCIATION: </html:p>
<html:p>PROTEIN_ASSOCIATION: </html:p>
<html:p>SUBSYSTEM: </html:p>
<html:p>PROTEIN_CLASS: </html:p>
</notes>
<annotation>
</annotation>
<listOfReactants>
<speciesReference species="M_DGTP_c" stoichiometry="1"/>
<speciesReference species="M_WATER_c" stoichiometry="1"/>
</listOfReactants>
<listOfProducts>
<speciesReference species="M_P3I_c" stoichiometry="1"/>
<speciesReference species="M_DG_c" stoichiometry="1"/>
</listOfProducts>
</reaction>
<reaction id ="R_223" metaid="metaid_1102" name="R_GTP diphosphokinase" reversible="False">
<notes>
<html:p>GENE_ASSOCIATION: </html:p>
<html:p>PROTEIN_ASSOCIATION: </html:p>
<html:p>SUBSYSTEM: </html:p>
<html:p>PROTEIN_CLASS: </html:p>
</notes>
<annotation>
</annotation>
<listOfReactants>
<speciesReference species="M_GTP_c" stoichiometry="1"/>
<speciesReference species="M_ATP_c" stoichiometry="1"/>
</listOfReactants>
<listOfProducts>
<speciesReference species="M_GDPTP_c" stoichiometry="1"/>
<speciesReference species="M_AMP_c" stoichiometry="1"/>
</listOfProducts>
</reaction>
<reaction id ="R_224" metaid="metaid_1103" name="R_pppGpp 5'-phosphohydrolase" reversible="False">
<notes>
<html:p>GENE_ASSOCIATION: </html:p>
<html:p>PROTEIN_ASSOCIATION: </html:p>
<html:p>SUBSYSTEM: </html:p>
<html:p>PROTEIN_CLASS: </html:p>
</notes>
<annotation>
</annotation>
<listOfReactants>
<speciesReference species="M_GDPTP_c" stoichiometry="1"/>
<speciesReference species="M_WATER_c" stoichiometry="1"/>
</listOfReactants>
<listOfProducts>
<speciesReference species="M_GU5DP3DP_c" stoichiometry="1"/>
<speciesReference species="M_PI_c" stoichiometry="1"/>
</listOfProducts>
</reaction>
<reaction id ="R_225" metaid="metaid_1104" name="R_Guanosine-3',5'-bis(diphosphate) 3'-pyrophosphohydrolase" reversible="False">
<notes>
<html:p>GENE_ASSOCIATION: </html:p>
<html:p>PROTEIN_ASSOCIATION: </html:p>
<html:p>SUBSYSTEM: </html:p>
<html:p>PROTEIN_CLASS: </html:p>
</notes>
<annotation>
</annotation>
<listOfReactants>
<speciesReference species="M_GU5DP3DP_c" stoichiometry="1"/>
<speciesReference species="M_WATER_c" stoichiometry="1"/>
</listOfReactants>
<listOfProducts>
<speciesReference species="M_PPI_c" stoichiometry="1"/>
<speciesReference species="M_GDP_c" stoichiometry="1"/>
</listOfProducts>
</reaction>
<reaction id ="R_226" metaid="metaid_1105" name="R_adenylosuccinate synthetase" reversible="False">
<notes>
<html:p>GENE_ASSOCIATION: </html:p>
<html:p>PROTEIN_ASSOCIATION: </html:p>
<html:p>SUBSYSTEM: </html:p>
<html:p>PROTEIN_CLASS: </html:p>
</notes>
<annotation>
</annotation>
<listOfReactants>
<speciesReference species="M_ASP_c" stoichiometry="1"/>
<speciesReference species="M_IMP_c" stoichiometry="1"/>
<speciesReference species="M_GTP_c" stoichiometry="1"/>
</listOfReactants>
<listOfProducts>
<speciesReference species="M_ADENYLOSUCC_c" stoichiometry="1"/>
<speciesReference species="M_PI_c" stoichiometry="1"/>
<speciesReference species="M_GDP_c" stoichiometry="1"/>
</listOfProducts>
</reaction>
<reaction id ="R_227" metaid="metaid_1106" name="R_Adenylosuccinate lyase" reversible="True">
<notes>
<html:p>GENE_ASSOCIATION: </html:p>
<html:p>PROTEIN_ASSOCIATION: </html:p>
<html:p>SUBSYSTEM: </html:p>
<html:p>PROTEIN_CLASS: </html:p>
</notes>
<annotation>
</annotation>
<listOfReactants>
<speciesReference species="M_ADENYLOSUCC_c" stoichiometry="1"/>
</listOfReactants>
<listOfProducts>
<speciesReference species="M_FUM_c" stoichiometry="1"/>
<speciesReference species="M_AMP_c" stoichiometry="1"/>
</listOfProducts>
</reaction>
<reaction id ="R_228" metaid="metaid_1107" name="R_Adenylate kinase" reversible="True">
<notes>
<html:p>GENE_ASSOCIATION: </html:p>
<html:p>PROTEIN_ASSOCIATION: </html:p>
<html:p>SUBSYSTEM: </html:p>
<html:p>PROTEIN_CLASS: </html:p>
</notes>
<annotation>
</annotation>
<listOfReactants>
<speciesReference species="M_DAMP_c" stoichiometry="1"/>
<speciesReference species="M_ATP_c" stoichiometry="1"/>
</listOfReactants>
<listOfProducts>
<speciesReference species="M_DADP_c" stoichiometry="1"/>
<speciesReference species="M_ADP_c" stoichiometry="1"/>
</listOfProducts>
</reaction>
<reaction id ="R_229" metaid="metaid_1108" name="R_Adenylate kinase" reversible="True">
<notes>
<html:p>GENE_ASSOCIATION: </html:p>
<html:p>PROTEIN_ASSOCIATION: </html:p>
<html:p>SUBSYSTEM: </html:p>
<html:p>PROTEIN_CLASS: </html:p>
</notes>
<annotation>
</annotation>
<listOfReactants>
<speciesReference species="M_AMP_c" stoichiometry="1"/>
<speciesReference species="M_ATP_c" stoichiometry="1"/>
</listOfReactants>
<listOfProducts>
<speciesReference species="M_ADP_c" stoichiometry="2"/>
</listOfProducts>
</reaction>
<reaction id ="R_230" metaid="metaid_1109" name="R_ribonucleoside-diphosphate reductase" reversible="False">
<notes>
<html:p>GENE_ASSOCIATION: </html:p>
<html:p>PROTEIN_ASSOCIATION: </html:p>
<html:p>SUBSYSTEM: </html:p>
<html:p>PROTEIN_CLASS: </html:p>
</notes>
<annotation>
</annotation>
<listOfReactants>
<speciesReference species="M_RThioredoxin_c" stoichiometry="1"/>
<speciesReference species="M_ADP_c" stoichiometry="1"/>
</listOfReactants>
<listOfProducts>
<speciesReference species="M_OXTHIOREDOXIN_c" stoichiometry="1"/>
<speciesReference species="M_DADP_c" stoichiometry="1"/>
<speciesReference species="M_WATER_c" stoichiometry="1"/>
</listOfProducts>
</reaction>
<reaction id ="R_231" metaid="metaid_1110" name="R_nucleoside-diphosphate kinase" reversible="True">
<notes>
<html:p>GENE_ASSOCIATION: </html:p>
<html:p>PROTEIN_ASSOCIATION: </html:p>
<html:p>SUBSYSTEM: </html:p>
<html:p>PROTEIN_CLASS: </html:p>
</notes>
<annotation>
</annotation>
<listOfReactants>
<speciesReference species="M_DADP_c" stoichiometry="1"/>
<speciesReference species="M_ATP_c" stoichiometry="1"/>
</listOfReactants>
<listOfProducts>
<speciesReference species="M_DATP_c" stoichiometry="1"/>
<speciesReference species="M_ADP_c" stoichiometry="1"/>
</listOfProducts>
</reaction>
<reaction id ="R_232" metaid="metaid_1111" name="R_IMP dehydrogenase" reversible="False">
<notes>
<html:p>GENE_ASSOCIATION: </html:p>
<html:p>PROTEIN_ASSOCIATION: </html:p>
<html:p>SUBSYSTEM: </html:p>
<html:p>PROTEIN_CLASS: </html:p>
</notes>
<annotation>
</annotation>
<listOfReactants>
<speciesReference species="M_NAD_c" stoichiometry="1"/>
<speciesReference species="M_IMP_c" stoichiometry="1"/>
<speciesReference species="M_WATER_c" stoichiometry="1"/>
</listOfReactants>
<listOfProducts>
<speciesReference species="M_XNSN5P_c" stoichiometry="1"/>
<speciesReference species="M_NADH_c" stoichiometry="1"/>
<speciesReference species="M_H_c" stoichiometry="1"/>
</listOfProducts>
</reaction>
<reaction id ="R_233" metaid="metaid_1112" name="R_nucleoside-diphosphate kinase" reversible="True">
<notes>
<html:p>GENE_ASSOCIATION: </html:p>
<html:p>PROTEIN_ASSOCIATION: </html:p>
<html:p>SUBSYSTEM: </html:p>
<html:p>PROTEIN_CLASS: </html:p>
</notes>
<annotation>
</annotation>
<listOfReactants>
<speciesReference species="M_GDP_c" stoichiometry="1"/>
<speciesReference species="M_ATP_c" stoichiometry="1"/>
</listOfReactants>
<listOfProducts>
<speciesReference species="M_GTP_c" stoichiometry="1"/>
<speciesReference species="M_ADP_c" stoichiometry="1"/>
</listOfProducts>
</reaction>
<reaction id ="R_234" metaid="metaid_1113" name="R_ribonucleoside-diphosphate reductase" reversible="False">
<notes>
<html:p>GENE_ASSOCIATION: </html:p>
<html:p>PROTEIN_ASSOCIATION: </html:p>
<html:p>SUBSYSTEM: </html:p>
<html:p>PROTEIN_CLASS: </html:p>
</notes>
<annotation>
</annotation>
<listOfReactants>
<speciesReference species="M_RThioredoxin_c" stoichiometry="1"/>
<speciesReference species="M_GDP_c" stoichiometry="1"/>
</listOfReactants>
<listOfProducts>
<speciesReference species="M_OXTHIOREDOXIN_c" stoichiometry="1"/>
<speciesReference species="M_DGDP_c" stoichiometry="1"/>
<speciesReference species="M_WATER_c" stoichiometry="1"/>
</listOfProducts>
</reaction>
<reaction id ="R_235" metaid="metaid_1114" name="R_nucleoside-diphosphate kinase" reversible="True">
<notes>
<html:p>GENE_ASSOCIATION: </html:p>
<html:p>PROTEIN_ASSOCIATION: </html:p>
<html:p>SUBSYSTEM: </html:p>
<html:p>PROTEIN_CLASS: </html:p>
</notes>
<annotation>
</annotation>
<listOfReactants>
<speciesReference species="M_DGDP_c" stoichiometry="1"/>
<speciesReference species="M_ATP_c" stoichiometry="1"/>
</listOfReactants>
<listOfProducts>
<speciesReference species="M_DGTP_c" stoichiometry="1"/>
<speciesReference species="M_ADP_c" stoichiometry="1"/>
</listOfProducts>
</reaction>
<reaction id ="R_236" metaid="metaid_1115" name="R_Thiamine kinase" reversible="True">
<notes>
<html:p>GENE_ASSOCIATION: </html:p>
<html:p>PROTEIN_ASSOCIATION: </html:p>
<html:p>SUBSYSTEM: </html:p>
<html:p>PROTEIN_CLASS: </html:p>
</notes>
<annotation>
</annotation>
<listOfReactants>
<speciesReference species="M_THIAMINE_c" stoichiometry="1"/>
<speciesReference species="M_ATP_c" stoichiometry="1"/>
</listOfReactants>
<listOfProducts>
<speciesReference species="M_THP_c" stoichiometry="1"/>
<speciesReference species="M_ADP_c" stoichiometry="1"/>
</listOfProducts>
</reaction>
<reaction id ="R_237" metaid="metaid_1116" name="R_Hydroxymethylpyrimidine kinase" reversible="False">
<notes>
<html:p>GENE_ASSOCIATION: </html:p>
<html:p>PROTEIN_ASSOCIATION: </html:p>
<html:p>SUBSYSTEM: </html:p>
<html:p>PROTEIN_CLASS: </html:p>
</notes>
<annotation>
</annotation>
<listOfReactants>
<speciesReference species="M_ATP_c" stoichiometry="1"/>
<speciesReference species="M_HMP_c" stoichiometry="1"/>
</listOfReactants>
<listOfProducts>
<speciesReference species="M_ADP_c" stoichiometry="1"/>
<speciesReference species="M_AHMMPYRP_c" stoichiometry="1"/>
</listOfProducts>
</reaction>
<reaction id ="R_238" metaid="metaid_1117" name="R_Phosphomethylpyrimidine kinase" reversible="False">
<notes>
<html:p>GENE_ASSOCIATION: </html:p>
<html:p>PROTEIN_ASSOCIATION: </html:p>
<html:p>SUBSYSTEM: </html:p>
<html:p>PROTEIN_CLASS: </html:p>
</notes>
<annotation>
</annotation>
<listOfReactants>
<speciesReference species="M_AHMMPYRP_c" stoichiometry="1"/>
<speciesReference species="M_ATP_c" stoichiometry="1"/>
</listOfReactants>
<listOfProducts>
<speciesReference species="M_AHMMPYRPP_c" stoichiometry="1"/>
<speciesReference species="M_ADP_c" stoichiometry="1"/>
</listOfProducts>
</reaction>
<reaction id ="R_239" metaid="metaid_1118" name="R_Thiamine-phosphate pyrophosphorylase" reversible="False">
<notes>
<html:p>GENE_ASSOCIATION: </html:p>
<html:p>PROTEIN_ASSOCIATION: </html:p>
<html:p>SUBSYSTEM: </html:p>
<html:p>PROTEIN_CLASS: </html:p>
</notes>
<annotation>
</annotation>
<listOfReactants>
<speciesReference species="M_THZP_c" stoichiometry="1"/>
<speciesReference species="M_AHMMPYRPP_c" stoichiometry="1"/>
<speciesReference species="M_H_c" stoichiometry="1"/>
</listOfReactants>
<listOfProducts>
<speciesReference species="M_THP_c" stoichiometry="1"/>
<speciesReference species="M_PPI_c" stoichiometry="1"/>
</listOfProducts>
</reaction>
<reaction id ="R_240" metaid="metaid_1119" name="R_Thiamine-phosphate kinase" reversible="True">
<notes>
<html:p>GENE_ASSOCIATION: </html:p>
<html:p>PROTEIN_ASSOCIATION: </html:p>
<html:p>SUBSYSTEM: </html:p>
<html:p>PROTEIN_CLASS: </html:p>
</notes>
<annotation>
</annotation>
<listOfReactants>
<speciesReference species="M_THP_c" stoichiometry="1"/>
<speciesReference species="M_ATP_c" stoichiometry="1"/>
</listOfReactants>
<listOfProducts>
<speciesReference species="M_THPP_c" stoichiometry="1"/>
<speciesReference species="M_ADP_c" stoichiometry="1"/>
</listOfProducts>
</reaction>
<reaction id ="R_241" metaid="metaid_1120" name="R_nucleoside triphosphate phosphohydrolase" reversible="False">
<notes>
<html:p>GENE_ASSOCIATION: </html:p>
<html:p>PROTEIN_ASSOCIATION: </html:p>
<html:p>SUBSYSTEM: </html:p>
<html:p>PROTEIN_CLASS: </html:p>
</notes>
<annotation>
</annotation>
<listOfReactants>
<speciesReference species="M_THPP_c" stoichiometry="1"/>
<speciesReference species="M_WATER_c" stoichiometry="1"/>
</listOfReactants>
<listOfProducts>
<speciesReference species="M_THP_c" stoichiometry="1"/>
<speciesReference species="M_PI_c" stoichiometry="1"/>
</listOfProducts>
</reaction>
<reaction id ="R_242" metaid="metaid_1121" name="R_Thiamine kinase" reversible="False">
<notes>
<html:p>GENE_ASSOCIATION: </html:p>
<html:p>PROTEIN_ASSOCIATION: </html:p>
<html:p>SUBSYSTEM: </html:p>
<html:p>PROTEIN_CLASS: </html:p>
</notes>
<annotation>
</annotation>
<listOfReactants>
<speciesReference species="M_THIAMINE_c" stoichiometry="1"/>
<speciesReference species="M_ATP_c" stoichiometry="1"/>
</listOfReactants>
<listOfProducts>
<speciesReference species="M_THP_c" stoichiometry="1"/>
<speciesReference species="M_ADP_c" stoichiometry="1"/>
</listOfProducts>
</reaction>
<reaction id ="R_243" metaid="metaid_1122" name="R_1-deoxy-D-xylulose-5-phosphate synthase" reversible="False">
<notes>
<html:p>GENE_ASSOCIATION: </html:p>
<html:p>PROTEIN_ASSOCIATION: </html:p>
<html:p>SUBSYSTEM: </html:p>
<html:p>PROTEIN_CLASS: </html:p>
</notes>
<annotation>
</annotation>
<listOfReactants>
<speciesReference species="M_PYR_c" stoichiometry="1"/>
<speciesReference species="M_GAP_c" stoichiometry="1"/>
</listOfReactants>
<listOfProducts>
<speciesReference species="M_DX5P_c" stoichiometry="1"/>
<speciesReference species="M_CO2_c" stoichiometry="1"/>
</listOfProducts>
</reaction>
<reaction id ="R_244" metaid="metaid_1123" name="R_1-deoxy-D-xylulose-5-phosphate reductoisomerase" reversible="False">
<notes>
<html:p>GENE_ASSOCIATION: </html:p>
<html:p>PROTEIN_ASSOCIATION: </html:p>
<html:p>SUBSYSTEM: </html:p>
<html:p>PROTEIN_CLASS: </html:p>
</notes>
<annotation>
</annotation>
<listOfReactants>
<speciesReference species="M_DX5P_c" stoichiometry="1"/>
<speciesReference species="M_NADPH_c" stoichiometry="1"/>
<speciesReference species="M_H_c" stoichiometry="1"/>
</listOfReactants>
<listOfProducts>
<speciesReference species="M_MEP_c" stoichiometry="1"/>
<speciesReference species="M_NADP_c" stoichiometry="1"/>
</listOfProducts>
</reaction>
<reaction id ="R_245" metaid="metaid_1124" name="R_2-C-methyl-D-erythritol 4-phosphate cytidylyltransferase" reversible="False">
<notes>
<html:p>GENE_ASSOCIATION: </html:p>
<html:p>PROTEIN_ASSOCIATION: </html:p>
<html:p>SUBSYSTEM: </html:p>
<html:p>PROTEIN_CLASS: </html:p>
</notes>
<annotation>
</annotation>
<listOfReactants>
<speciesReference species="M_MEP_c" stoichiometry="1"/>
<speciesReference species="M_CTP_c" stoichiometry="1"/>
</listOfReactants>
<listOfProducts>
<speciesReference species="M_DP2CME_c" stoichiometry="1"/>
<speciesReference species="M_PPI_c" stoichiometry="1"/>
</listOfProducts>
</reaction>
<reaction id ="R_246" metaid="metaid_1125" name="R_4-(cytidine 5'-diphospho)-2-C-methyl-D-erythritol kinase" reversible="False">
<notes>
<html:p>GENE_ASSOCIATION: </html:p>
<html:p>PROTEIN_ASSOCIATION: </html:p>
<html:p>SUBSYSTEM: </html:p>
<html:p>PROTEIN_CLASS: </html:p>
</notes>
<annotation>
</annotation>
<listOfReactants>
<speciesReference species="M_DP2CME_c" stoichiometry="1"/>
<speciesReference species="M_ATP_c" stoichiometry="1"/>
</listOfReactants>
<listOfProducts>
<speciesReference species="M_DP2CMEP_c" stoichiometry="1"/>
<speciesReference species="M_ADP_c" stoichiometry="1"/>
</listOfProducts>
</reaction>
<reaction id ="R_247" metaid="metaid_1126" name="R_2-C-methyl-D-erythritol 2,4-cyclodiphosphate synthase" reversible="False">
<notes>
<html:p>GENE_ASSOCIATION: </html:p>
<html:p>PROTEIN_ASSOCIATION: </html:p>
<html:p>SUBSYSTEM: </html:p>
<html:p>PROTEIN_CLASS: </html:p>
</notes>
<annotation>
</annotation>
<listOfReactants>
<speciesReference species="M_DP2CMEP_c" stoichiometry="1"/>
</listOfReactants>
<listOfProducts>
<speciesReference species="M_MECYCLOP_c" stoichiometry="1"/>
<speciesReference species="M_CMP_c" stoichiometry="1"/>
</listOfProducts>
</reaction>
<reaction id ="R_248" metaid="metaid_1127" name="R_4-hydroxy-3-methylbut-2-en-1-yl diphosphate synthase" reversible="False">
<notes>
<html:p>GENE_ASSOCIATION: </html:p>
<html:p>PROTEIN_ASSOCIATION: </html:p>
<html:p>SUBSYSTEM: </html:p>
<html:p>PROTEIN_CLASS: </html:p>
</notes>
<annotation>
</annotation>
<listOfReactants>
<speciesReference species="M_MECYCLOP_c" stoichiometry="1"/>
<speciesReference species="M_NADH_c" stoichiometry="1"/>
<speciesReference species="M_H_c" stoichiometry="1"/>
</listOfReactants>
<listOfProducts>
<speciesReference species="M_HMBDIP_c" stoichiometry="1"/>
<speciesReference species="M_NAD_c" stoichiometry="1"/>
<speciesReference species="M_WATER_c" stoichiometry="1"/>
</listOfProducts>
</reaction>
<reaction id ="R_249" metaid="metaid_1128" name="R_4-hydroxy-3-methylbut-2-enyl diphosphate reductase" reversible="False">
<notes>
<html:p>GENE_ASSOCIATION: </html:p>
<html:p>PROTEIN_ASSOCIATION: </html:p>
<html:p>SUBSYSTEM: </html:p>
<html:p>PROTEIN_CLASS: </html:p>
</notes>
<annotation>
</annotation>
<listOfReactants>
<speciesReference species="M_HMBDIP_c" stoichiometry="1"/>
<speciesReference species="M_NADPH_c" stoichiometry="1"/>
<speciesReference species="M_H_c" stoichiometry="1"/>
</listOfReactants>
<listOfProducts>
<speciesReference species="M_D3IPENTYLPP_c" stoichiometry="1"/>
<speciesReference species="M_NADP_c" stoichiometry="1"/>
<speciesReference species="M_WATER_c" stoichiometry="1"/>
</listOfProducts>
</reaction>
<reaction id ="R_250" metaid="metaid_1129" name="R_4-hydroxy-3-methylbut-2-enyl diphosphate reductase" reversible="False">
<notes>
<html:p>GENE_ASSOCIATION: </html:p>
<html:p>PROTEIN_ASSOCIATION: </html:p>
<html:p>SUBSYSTEM: </html:p>
<html:p>PROTEIN_CLASS: </html:p>
</notes>
<annotation>
</annotation>
<listOfReactants>
<speciesReference species="M_HMBDIP_c" stoichiometry="1"/>
<speciesReference species="M_NADH_c" stoichiometry="1"/>
<speciesReference species="M_H_c" stoichiometry="1"/>
</listOfReactants>
<listOfProducts>
<speciesReference species="M_D3IPENTYLPP_c" stoichiometry="1"/>
<speciesReference species="M_NAD_c" stoichiometry="1"/>
<speciesReference species="M_WATER_c" stoichiometry="1"/>
</listOfProducts>
</reaction>
<reaction id ="R_251" metaid="metaid_1130" name="R_4-hydroxy-3-methylbut-2-enyl diphosphate reductase" reversible="False">
<notes>
<html:p>GENE_ASSOCIATION: </html:p>
<html:p>PROTEIN_ASSOCIATION: </html:p>
<html:p>SUBSYSTEM: </html:p>
<html:p>PROTEIN_CLASS: </html:p>
</notes>
<annotation>
</annotation>
<listOfReactants>
<speciesReference species="M_HMBDIP_c" stoichiometry="1"/>
<speciesReference species="M_NADH_c" stoichiometry="1"/>
<speciesReference species="M_H_c" stoichiometry="1"/>
</listOfReactants>
<listOfProducts>
<speciesReference species="M_DMPP_c" stoichiometry="1"/>
<speciesReference species="M_NAD_c" stoichiometry="1"/>
<speciesReference species="M_WATER_c" stoichiometry="1"/>
</listOfProducts>
</reaction>
<reaction id ="R_252" metaid="metaid_1131" name="R_4-hydroxy-3-methylbut-2-enyl diphosphate reductase" reversible="False">
<notes>
<html:p>GENE_ASSOCIATION: </html:p>
<html:p>PROTEIN_ASSOCIATION: </html:p>
<html:p>SUBSYSTEM: </html:p>
<html:p>PROTEIN_CLASS: </html:p>
</notes>
<annotation>
</annotation>
<listOfReactants>
<speciesReference species="M_HMBDIP_c" stoichiometry="1"/>
<speciesReference species="M_NADPH_c" stoichiometry="1"/>
<speciesReference species="M_H_c" stoichiometry="1"/>
</listOfReactants>
<listOfProducts>
<speciesReference species="M_DMPP_c" stoichiometry="1"/>
<speciesReference species="M_NADP_c" stoichiometry="1"/>
<speciesReference species="M_WATER_c" stoichiometry="1"/>
</listOfProducts>
</reaction>
<reaction id ="R_253" metaid="metaid_1132" name="R_Isopentenyl-diphosphate delta-isomerase" reversible="False">
<notes>
<html:p>GENE_ASSOCIATION: </html:p>
<html:p>PROTEIN_ASSOCIATION: </html:p>
<html:p>SUBSYSTEM: </html:p>
<html:p>PROTEIN_CLASS: </html:p>
</notes>
<annotation>
</annotation>
<listOfReactants>
<speciesReference species="M_D3IPENTYLPP_c" stoichiometry="1"/>
</listOfReactants>
<listOfProducts>
<speciesReference species="M_DMPP_c" stoichiometry="1"/>
</listOfProducts>
</reaction>
<reaction id ="R_254" metaid="metaid_1133" name="R_Dimethylallyltransferase" reversible="False">
<notes>
<html:p>GENE_ASSOCIATION: </html:p>
<html:p>PROTEIN_ASSOCIATION: </html:p>
<html:p>SUBSYSTEM: </html:p>
<html:p>PROTEIN_CLASS: </html:p>
</notes>
<annotation>
</annotation>
<listOfReactants>
<speciesReference species="M_DMPP_c" stoichiometry="1"/>
<speciesReference species="M_D3IPENTYLPP_c" stoichiometry="1"/>
</listOfReactants>
<listOfProducts>
<speciesReference species="M_PPI_c" stoichiometry="1"/>
<speciesReference species="M_GPP_c" stoichiometry="1"/>
</listOfProducts>
</reaction>
<reaction id ="R_255" metaid="metaid_1134" name="R_geranyltranstransferase" reversible="False">
<notes>
<html:p>GENE_ASSOCIATION: </html:p>
<html:p>PROTEIN_ASSOCIATION: </html:p>
<html:p>SUBSYSTEM: </html:p>
<html:p>PROTEIN_CLASS: </html:p>
</notes>
<annotation>
</annotation>
<listOfReactants>
<speciesReference species="M_GPP_c" stoichiometry="1"/>
<speciesReference species="M_D3IPENTYLPP_c" stoichiometry="1"/>
</listOfReactants>
<listOfProducts>
<speciesReference species="M_PPI_c" stoichiometry="1"/>
<speciesReference species="M_FARPP_c" stoichiometry="1"/>
</listOfProducts>
</reaction>
<reaction id ="R_256" metaid="metaid_1135" name="R_farnesyltranstransferase" reversible="False">
<notes>
<html:p>GENE_ASSOCIATION: </html:p>
<html:p>PROTEIN_ASSOCIATION: </html:p>
<html:p>SUBSYSTEM: </html:p>
<html:p>PROTEIN_CLASS: </html:p>
</notes>
<annotation>
</annotation>
<listOfReactants>
<speciesReference species="M_FARPP_c" stoichiometry="1"/>
<speciesReference species="M_D3IPENTYLPP_c" stoichiometry="1"/>
</listOfReactants>
<listOfProducts>
<speciesReference species="M_GGPP_c" stoichiometry="1"/>
<speciesReference species="M_PPI_c" stoichiometry="1"/>
</listOfProducts>
</reaction>
<reaction id ="R_257" metaid="metaid_1136" name="R_spontaneous" reversible="False">
<notes>
<html:p>GENE_ASSOCIATION: </html:p>
<html:p>PROTEIN_ASSOCIATION: </html:p>
<html:p>SUBSYSTEM: </html:p>
<html:p>PROTEIN_CLASS: </html:p>
</notes>
<annotation>
</annotation>
<listOfReactants>
<speciesReference species="M_GGPP_c" stoichiometry="1"/>
<speciesReference species="M_D3IPENTYLPP_c" stoichiometry="1"/>
</listOfReactants>
<listOfProducts>
<speciesReference species="M_PPPP_c" stoichiometry="1"/>
<speciesReference species="M_PPI_c" stoichiometry="1"/>
</listOfProducts>
</reaction>
<reaction id ="R_258" metaid="metaid_1137" name="R_trans-pentaprenyltranstransferase" reversible="False">
<notes>
<html:p>GENE_ASSOCIATION: </html:p>
<html:p>PROTEIN_ASSOCIATION: </html:p>
<html:p>SUBSYSTEM: </html:p>
<html:p>PROTEIN_CLASS: </html:p>
</notes>
<annotation>
</annotation>
<listOfReactants>
<speciesReference species="M_PPPP_c" stoichiometry="1"/>
<speciesReference species="M_D3IPENTYLPP_c" stoichiometry="1"/>
</listOfReactants>
<listOfProducts>
<speciesReference species="M_HPPP_c" stoichiometry="1"/>
<speciesReference species="M_PPI_c" stoichiometry="1"/>
</listOfProducts>
</reaction>
<reaction id ="R_259" metaid="metaid_1138" name="R_trans-hexaprenyltranstransferase" reversible="False">
<notes>
<html:p>GENE_ASSOCIATION: </html:p>
<html:p>PROTEIN_ASSOCIATION: </html:p>
<html:p>SUBSYSTEM: </html:p>
<html:p>PROTEIN_CLASS: </html:p>
</notes>
<annotation>
</annotation>
<listOfReactants>
<speciesReference species="M_HPPP_c" stoichiometry="1"/>
<speciesReference species="M_D3IPENTYLPP_c" stoichiometry="1"/>
</listOfReactants>
<listOfProducts>
<speciesReference species="M_HEPPP_c" stoichiometry="1"/>
<speciesReference species="M_PPI_c" stoichiometry="1"/>
</listOfProducts>
</reaction>
<reaction id ="R_260" metaid="metaid_1139" name="R_trans-hexaprenyltranstransferase" reversible="False">
<notes>
<html:p>GENE_ASSOCIATION: </html:p>
<html:p>PROTEIN_ASSOCIATION: </html:p>
<html:p>SUBSYSTEM: </html:p>
<html:p>PROTEIN_CLASS: </html:p>
</notes>
<annotation>
</annotation>
<listOfReactants>
<speciesReference species="M_HEPPP_c" stoichiometry="1"/>
<speciesReference species="M_D3IPENTYLPP_c" stoichiometry="1"/>
</listOfReactants>
<listOfProducts>
<speciesReference species="M_OPP_c" stoichiometry="1"/>
<speciesReference species="M_PPI_c" stoichiometry="1"/>
</listOfProducts>
</reaction>
<reaction id ="R_261" metaid="metaid_1140" name="R_trans-octaprenyltranstransferase" reversible="False">
<notes>
<html:p>GENE_ASSOCIATION: </html:p>
<html:p>PROTEIN_ASSOCIATION: </html:p>
<html:p>SUBSYSTEM: </html:p>
<html:p>PROTEIN_CLASS: </html:p>
</notes>
<annotation>
</annotation>
<listOfReactants>
<speciesReference species="M_OPP_c" stoichiometry="1"/>
<speciesReference species="M_D3IPENTYLPP_c" stoichiometry="1"/>
</listOfReactants>
<listOfProducts>
<speciesReference species="M_NPP_c" stoichiometry="1"/>
<speciesReference species="M_PPI_c" stoichiometry="1"/>
</listOfProducts>
</reaction>
<reaction id ="R_262" metaid="metaid_1141" name="R_Asparaginase" reversible="False">
<notes>
<html:p>GENE_ASSOCIATION: </html:p>
<html:p>PROTEIN_ASSOCIATION: </html:p>
<html:p>SUBSYSTEM: </html:p>
<html:p>PROTEIN_CLASS: </html:p>
</notes>
<annotation>
</annotation>
<listOfReactants>
<speciesReference species="M_ASN_c" stoichiometry="1"/>
<speciesReference species="M_WATER_c" stoichiometry="1"/>
</listOfReactants>
<listOfProducts>
<speciesReference species="M_NH3_c" stoichiometry="1"/>
<speciesReference species="M_ASP_c" stoichiometry="1"/>
</listOfProducts>
</reaction>
<reaction id ="R_263" metaid="metaid_1142" name="R_Aspartate 1-decarboxylase" reversible="False">
<notes>
<html:p>GENE_ASSOCIATION: </html:p>
<html:p>PROTEIN_ASSOCIATION: </html:p>
<html:p>SUBSYSTEM: </html:p>
<html:p>PROTEIN_CLASS: </html:p>
</notes>
<annotation>
</annotation>
<listOfReactants>
<speciesReference species="M_ASP_c" stoichiometry="1"/>
</listOfReactants>
<listOfProducts>
<speciesReference species="M_BALA_c" stoichiometry="1"/>
<speciesReference species="M_CO2_c" stoichiometry="1"/>
</listOfProducts>
</reaction>
<reaction id ="R_264" metaid="metaid_1143" name="R_L-aspartate oxidase" reversible="False">
<notes>
<html:p>GENE_ASSOCIATION: </html:p>
<html:p>PROTEIN_ASSOCIATION: </html:p>
<html:p>SUBSYSTEM: </html:p>
<html:p>PROTEIN_CLASS: </html:p>
</notes>
<annotation>
</annotation>
<listOfReactants>
<speciesReference species="M_ASP_c" stoichiometry="1"/>
<speciesReference species="M_O2_c" stoichiometry="1"/>
<speciesReference species="M_WATER_c" stoichiometry="1"/>
</listOfReactants>
<listOfProducts>
<speciesReference species="M_OXACET_c" stoichiometry="1"/>
<speciesReference species="M_NH3_c" stoichiometry="1"/>
<speciesReference species="M_H2O2_c" stoichiometry="1"/>
</listOfProducts>
</reaction>
<reaction id ="R_265" metaid="metaid_1144" name="R_Acetolactate synthase" reversible="False">
<notes>
<html:p>GENE_ASSOCIATION: </html:p>
<html:p>PROTEIN_ASSOCIATION: </html:p>
<html:p>SUBSYSTEM: </html:p>
<html:p>PROTEIN_CLASS: </html:p>
</notes>
<annotation>
</annotation>
<listOfReactants>
<speciesReference species="M_PYR_c" stoichiometry="2"/>
</listOfReactants>
<listOfProducts>
<speciesReference species="M_ALAC_c" stoichiometry="1"/>
<speciesReference species="M_CO2_c" stoichiometry="1"/>
</listOfProducts>
</reaction>
<reaction id ="R_266" metaid="metaid_1145" name="R_Ketol-acid reductoisomerase" reversible="False">
<notes>
<html:p>GENE_ASSOCIATION: </html:p>
<html:p>PROTEIN_ASSOCIATION: </html:p>
<html:p>SUBSYSTEM: </html:p>
<html:p>PROTEIN_CLASS: </html:p>
</notes>
<annotation>
</annotation>
<listOfReactants>
<speciesReference species="M_ALAC_c" stoichiometry="1"/>
<speciesReference species="M_NADPH_c" stoichiometry="1"/>
<speciesReference species="M_H_c" stoichiometry="1"/>
</listOfReactants>
<listOfProducts>
<speciesReference species="M_DIVALER_c" stoichiometry="1"/>
<speciesReference species="M_NADP_c" stoichiometry="1"/>
</listOfProducts>
</reaction>
<reaction id ="R_267" metaid="metaid_1146" name="R_Dihydroxy-acid dehydratase" reversible="False">
<notes>
<html:p>GENE_ASSOCIATION: </html:p>
<html:p>PROTEIN_ASSOCIATION: </html:p>
<html:p>SUBSYSTEM: </html:p>
<html:p>PROTEIN_CLASS: </html:p>
</notes>
<annotation>
</annotation>
<listOfReactants>
<speciesReference species="M_DIVALER_c" stoichiometry="1"/>
</listOfReactants>
<listOfProducts>
<speciesReference species="M_KISOVALERATE_c" stoichiometry="1"/>
<speciesReference species="M_WATER_c" stoichiometry="1"/>
</listOfProducts>
</reaction>
<reaction id ="R_268" metaid="metaid_1147" name="R_Branched-chain amino acid aminotransferase" reversible="True">
<notes>
<html:p>GENE_ASSOCIATION: </html:p>
<html:p>PROTEIN_ASSOCIATION: </html:p>
<html:p>SUBSYSTEM: </html:p>
<html:p>PROTEIN_CLASS: </html:p>
</notes>
<annotation>
</annotation>
<listOfReactants>
<speciesReference species="M_KISOVALERATE_c" stoichiometry="1"/>
<speciesReference species="M_GLT_c" stoichiometry="1"/>
</listOfReactants>
<listOfProducts>
<speciesReference species="M_VAL_c" stoichiometry="1"/>
<speciesReference species="M_AKG_c" stoichiometry="1"/>
</listOfProducts>
</reaction>
<reaction id ="R_269" metaid="metaid_1148" name="R_Threonine dehydratase" reversible="False">
<notes>
<html:p>GENE_ASSOCIATION: </html:p>
<html:p>PROTEIN_ASSOCIATION: </html:p>
<html:p>SUBSYSTEM: </html:p>
<html:p>PROTEIN_CLASS: </html:p>
</notes>
<annotation>
</annotation>
<listOfReactants>
<speciesReference species="M_SER_c" stoichiometry="1"/>
</listOfReactants>
<listOfProducts>
<speciesReference species="M_PYR_c" stoichiometry="1"/>
<speciesReference species="M_NH3_c" stoichiometry="1"/>
</listOfProducts>
</reaction>
<reaction id ="R_270" metaid="metaid_1149" name="R_Threonine dehydratase" reversible="False">
<notes>
<html:p>GENE_ASSOCIATION: </html:p>
<html:p>PROTEIN_ASSOCIATION: </html:p>
<html:p>SUBSYSTEM: </html:p>
<html:p>PROTEIN_CLASS: </html:p>
</notes>
<annotation>
</annotation>
<listOfReactants>
<speciesReference species="M_THR_c" stoichiometry="1"/>
</listOfReactants>
<listOfProducts>
<speciesReference species="M_OXOBUTANOATE_c" stoichiometry="1"/>
<speciesReference species="M_NH3_c" stoichiometry="1"/>
</listOfProducts>
</reaction>
<reaction id ="R_271" metaid="metaid_1150" name="R_Acetolactate synthase" reversible="False">
<notes>
<html:p>GENE_ASSOCIATION: </html:p>
<html:p>PROTEIN_ASSOCIATION: </html:p>
<html:p>SUBSYSTEM: </html:p>
<html:p>PROTEIN_CLASS: </html:p>
</notes>
<annotation>
</annotation>
<listOfReactants>
<speciesReference species="M_PYR_c" stoichiometry="1"/>
<speciesReference species="M_OXOBUTANOATE_c" stoichiometry="1"/>
</listOfReactants>
<listOfProducts>
<speciesReference species="M_AHBUT_c" stoichiometry="1"/>
<speciesReference species="M_CO2_c" stoichiometry="1"/>
</listOfProducts>
</reaction>
<reaction id ="R_272" metaid="metaid_1151" name="R_Ketol-acid reductoisomerase" reversible="False">
<notes>
<html:p>GENE_ASSOCIATION: </html:p>
<html:p>PROTEIN_ASSOCIATION: </html:p>
<html:p>SUBSYSTEM: </html:p>
<html:p>PROTEIN_CLASS: </html:p>
</notes>
<annotation>
</annotation>
<listOfReactants>
<speciesReference species="M_AHBUT_c" stoichiometry="1"/>
<speciesReference species="M_NADPH_c" stoichiometry="1"/>
<speciesReference species="M_H_c" stoichiometry="1"/>
</listOfReactants>
<listOfProducts>
<speciesReference species="M_KMV_c" stoichiometry="1"/>
<speciesReference species="M_NADP_c" stoichiometry="1"/>
</listOfProducts>
</reaction>
<reaction id ="R_273" metaid="metaid_1152" name="R_Dihydroxy-acid dehydratase" reversible="False">
<notes>
<html:p>GENE_ASSOCIATION: </html:p>
<html:p>PROTEIN_ASSOCIATION: </html:p>
<html:p>SUBSYSTEM: </html:p>
<html:p>PROTEIN_CLASS: </html:p>
</notes>
<annotation>
</annotation>
<listOfReactants>
<speciesReference species="M_KMV_c" stoichiometry="1"/>
</listOfReactants>
<listOfProducts>
<speciesReference species="M_KMVALERATE_c" stoichiometry="1"/>
<speciesReference species="M_WATER_c" stoichiometry="1"/>
</listOfProducts>
</reaction>
<reaction id ="R_274" metaid="metaid_1153" name="R_Branched-chain amino acid aminotransferase" reversible="True">
<notes>
<html:p>GENE_ASSOCIATION: </html:p>
<html:p>PROTEIN_ASSOCIATION: </html:p>
<html:p>SUBSYSTEM: </html:p>
<html:p>PROTEIN_CLASS: </html:p>
</notes>
<annotation>
</annotation>
<listOfReactants>
<speciesReference species="M_KMVALERATE_c" stoichiometry="1"/>
<speciesReference species="M_GLT_c" stoichiometry="1"/>
</listOfReactants>
<listOfProducts>
<speciesReference species="M_ILE_c" stoichiometry="1"/>
<speciesReference species="M_AKG_c" stoichiometry="1"/>
</listOfProducts>
</reaction>
<reaction id ="R_275" metaid="metaid_1154" name="R_2-isopropylmalate synthase" reversible="False">
<notes>
<html:p>GENE_ASSOCIATION: </html:p>
<html:p>PROTEIN_ASSOCIATION: </html:p>
<html:p>SUBSYSTEM: </html:p>
<html:p>PROTEIN_CLASS: </html:p>
</notes>
<annotation>
</annotation>
<listOfReactants>
<speciesReference species="M_KISOVALERATE_c" stoichiometry="1"/>
<speciesReference species="M_ACOA_c" stoichiometry="1"/>
</listOfReactants>
<listOfProducts>
<speciesReference species="M_CHISOCARPOATE_c" stoichiometry="1"/>
<speciesReference species="M_COA_c" stoichiometry="1"/>
</listOfProducts>
</reaction>
<reaction id ="R_276" metaid="metaid_1155" name="R_3-isopropylmalate dehydratase" reversible="True">
<notes>
<html:p>GENE_ASSOCIATION: </html:p>
<html:p>PROTEIN_ASSOCIATION: </html:p>
<html:p>SUBSYSTEM: </html:p>
<html:p>PROTEIN_CLASS: </html:p>
</notes>
<annotation>
</annotation>
<listOfReactants>
<speciesReference species="M_CHISOCARPOATE_c" stoichiometry="1"/>
<speciesReference species="M_WATER_c" stoichiometry="1"/>
</listOfReactants>
<listOfProducts>
<speciesReference species="M_THCISOCAPROATE_c" stoichiometry="1"/>
</listOfProducts>
</reaction>
<reaction id ="R_277" metaid="metaid_1156" name="R_3-isopropylmalate dehydrogenase" reversible="False">
<notes>
<html:p>GENE_ASSOCIATION: </html:p>
<html:p>PROTEIN_ASSOCIATION: </html:p>
<html:p>SUBSYSTEM: </html:p>
<html:p>PROTEIN_CLASS: </html:p>
</notes>
<annotation>
</annotation>
<listOfReactants>
<speciesReference species="M_THCISOCAPROATE_c" stoichiometry="1"/>
<speciesReference species="M_NAD_c" stoichiometry="1"/>
</listOfReactants>
<listOfProducts>
<speciesReference species="M_CMO_c" stoichiometry="1"/>
<speciesReference species="M_NADH_c" stoichiometry="1"/>
<speciesReference species="M_H_c" stoichiometry="1"/>
</listOfProducts>
</reaction>
<reaction id ="R_278" metaid="metaid_1157" name="R_spontaneous" reversible="False">
<notes>
<html:p>GENE_ASSOCIATION: </html:p>
<html:p>PROTEIN_ASSOCIATION: </html:p>
<html:p>SUBSYSTEM: </html:p>
<html:p>PROTEIN_CLASS: </html:p>
</notes>
<annotation>
</annotation>
<listOfReactants>
<speciesReference species="M_CMO_c" stoichiometry="1"/>
</listOfReactants>
<listOfProducts>
<speciesReference species="M_CO2_c" stoichiometry="1"/>
<speciesReference species="M_MPENTANOATE_c" stoichiometry="1"/>
</listOfProducts>
</reaction>
<reaction id ="R_279" metaid="metaid_1158" name="R_Branched-chain amino acid aminotransferase" reversible="True">
<notes>
<html:p>GENE_ASSOCIATION: </html:p>
<html:p>PROTEIN_ASSOCIATION: </html:p>
<html:p>SUBSYSTEM: </html:p>
<html:p>PROTEIN_CLASS: </html:p>
</notes>
<annotation>
</annotation>
<listOfReactants>
<speciesReference species="M_MPENTANOATE_c" stoichiometry="1"/>
<speciesReference species="M_GLT_c" stoichiometry="1"/>
</listOfReactants>
<listOfProducts>
<speciesReference species="M_LEU_c" stoichiometry="1"/>
<speciesReference species="M_AKG_c" stoichiometry="1"/>
</listOfProducts>
</reaction>
<reaction id ="R_280" metaid="metaid_1159" name="R_Amino-acid N-acetyltransferase" reversible="False">
<notes>
<html:p>GENE_ASSOCIATION: </html:p>
<html:p>PROTEIN_ASSOCIATION: </html:p>
<html:p>SUBSYSTEM: </html:p>
<html:p>PROTEIN_CLASS: </html:p>
</notes>
<annotation>
</annotation>
<listOfReactants>
<speciesReference species="M_GLT_c" stoichiometry="1"/>
<speciesReference species="M_ACOA_c" stoichiometry="1"/>
</listOfReactants>
<listOfProducts>
<speciesReference species="M_AGLU_c" stoichiometry="1"/>
<speciesReference species="M_COA_c" stoichiometry="1"/>
</listOfProducts>
</reaction>
<reaction id ="R_281" metaid="metaid_1160" name="R_Acetylglutamate kinase" reversible="False">
<notes>
<html:p>GENE_ASSOCIATION: </html:p>
<html:p>PROTEIN_ASSOCIATION: </html:p>
<html:p>SUBSYSTEM: </html:p>
<html:p>PROTEIN_CLASS: </html:p>
</notes>
<annotation>
</annotation>
<listOfReactants>
<speciesReference species="M_AGLU_c" stoichiometry="1"/>
<speciesReference species="M_ATP_c" stoichiometry="1"/>
</listOfReactants>
<listOfProducts>
<speciesReference species="M_NAGLUP_c" stoichiometry="1"/>
<speciesReference species="M_ADP_c" stoichiometry="1"/>
</listOfProducts>
</reaction>
<reaction id ="R_282" metaid="metaid_1161" name="R_N-acetyl-gamma-glutamyl-phosphate reductase" reversible="True">
<notes>
<html:p>GENE_ASSOCIATION: </html:p>
<html:p>PROTEIN_ASSOCIATION: </html:p>
<html:p>SUBSYSTEM: </html:p>
<html:p>PROTEIN_CLASS: </html:p>
</notes>
<annotation>
</annotation>
<listOfReactants>
<speciesReference species="M_NAGLUP_c" stoichiometry="1"/>
<speciesReference species="M_NADPH_c" stoichiometry="1"/>
<speciesReference species="M_H_c" stoichiometry="1"/>
</listOfReactants>
<listOfProducts>
<speciesReference species="M_NAGLUSALD_c" stoichiometry="1"/>
<speciesReference species="M_NADP_c" stoichiometry="1"/>
<speciesReference species="M_PI_c" stoichiometry="1"/>
</listOfProducts>
</reaction>
<reaction id ="R_283" metaid="metaid_1162" name="R_Acetylornithine aminotransferase" reversible="True">
<notes>
<html:p>GENE_ASSOCIATION: </html:p>
<html:p>PROTEIN_ASSOCIATION: </html:p>
<html:p>SUBSYSTEM: </html:p>
<html:p>PROTEIN_CLASS: </html:p>
</notes>
<annotation>
</annotation>
<listOfReactants>
<speciesReference species="M_NAGLUSALD_c" stoichiometry="1"/>
<speciesReference species="M_GLT_c" stoichiometry="1"/>
</listOfReactants>
<listOfProducts>
<speciesReference species="M_NAACORN_c" stoichiometry="1"/>
<speciesReference species="M_AKG_c" stoichiometry="1"/>
</listOfProducts>
</reaction>
<reaction id ="R_284" metaid="metaid_1163" name="R_Glutamate N-acetyltransferase" reversible="True">
<notes>
<html:p>GENE_ASSOCIATION: </html:p>
<html:p>PROTEIN_ASSOCIATION: </html:p>
<html:p>SUBSYSTEM: </html:p>
<html:p>PROTEIN_CLASS: </html:p>
</notes>
<annotation>
</annotation>
<listOfReactants>
<speciesReference species="M_GLT_c" stoichiometry="1"/>
<speciesReference species="M_NAACORN_c" stoichiometry="1"/>
</listOfReactants>
<listOfProducts>
<speciesReference species="M_AGLU_c" stoichiometry="1"/>
<speciesReference species="M_ORN_c" stoichiometry="1"/>
</listOfProducts>
</reaction>
<reaction id ="R_285" metaid="metaid_1164" name="R_Ornithine carbamoyltransferase" reversible="True">
<notes>
<html:p>GENE_ASSOCIATION: </html:p>
<html:p>PROTEIN_ASSOCIATION: </html:p>
<html:p>SUBSYSTEM: </html:p>
<html:p>PROTEIN_CLASS: </html:p>
</notes>
<annotation>
</annotation>
<listOfReactants>
<speciesReference species="M_ORN_c" stoichiometry="1"/>
<speciesReference species="M_CARBAMOYLP_c" stoichiometry="1"/>
</listOfReactants>
<listOfProducts>
<speciesReference species="M_CITR_c" stoichiometry="1"/>
<speciesReference species="M_PI_c" stoichiometry="1"/>
</listOfProducts>
</reaction>
<reaction id ="R_286" metaid="metaid_1165" name="R_argininosuccinate synthetase" reversible="False">
<notes>
<html:p>GENE_ASSOCIATION: </html:p>
<html:p>PROTEIN_ASSOCIATION: </html:p>
<html:p>SUBSYSTEM: </html:p>
<html:p>PROTEIN_CLASS: </html:p>
</notes>
<annotation>
</annotation>
<listOfReactants>
<speciesReference species="M_ASP_c" stoichiometry="1"/>
<speciesReference species="M_CITR_c" stoichiometry="1"/>
<speciesReference species="M_ATP_c" stoichiometry="1"/>
</listOfReactants>
<listOfProducts>
<speciesReference species="M_ARGSUCC_c" stoichiometry="1"/>
<speciesReference species="M_PPI_c" stoichiometry="1"/>
<speciesReference species="M_AMP_c" stoichiometry="1"/>
</listOfProducts>
</reaction>
<reaction id ="R_287" metaid="metaid_1166" name="R_Argininosuccinate lyase" reversible="True">
<notes>
<html:p>GENE_ASSOCIATION: </html:p>
<html:p>PROTEIN_ASSOCIATION: </html:p>
<html:p>SUBSYSTEM: </html:p>
<html:p>PROTEIN_CLASS: </html:p>
</notes>
<annotation>
</annotation>
<listOfReactants>
<speciesReference species="M_ARGSUCC_c" stoichiometry="1"/>
</listOfReactants>
<listOfProducts>
<speciesReference species="M_ARG_c" stoichiometry="1"/>
<speciesReference species="M_FUM_c" stoichiometry="1"/>
</listOfProducts>
</reaction>
<reaction id ="R_288" metaid="metaid_1167" name="R_Homoserine kinase" reversible="False">
<notes>
<html:p>GENE_ASSOCIATION: </html:p>
<html:p>PROTEIN_ASSOCIATION: </html:p>
<html:p>SUBSYSTEM: </html:p>
<html:p>PROTEIN_CLASS: </html:p>
</notes>
<annotation>
</annotation>
<listOfReactants>
<speciesReference species="M_HOMOSER_c" stoichiometry="1"/>
<speciesReference species="M_ATP_c" stoichiometry="1"/>
</listOfReactants>
<listOfProducts>
<speciesReference species="M_OPHSER_c" stoichiometry="1"/>
<speciesReference species="M_ADP_c" stoichiometry="1"/>
</listOfProducts>
</reaction>
<reaction id ="R_289" metaid="metaid_1168" name="R_Threonine synthase" reversible="False">
<notes>
<html:p>GENE_ASSOCIATION: </html:p>
<html:p>PROTEIN_ASSOCIATION: </html:p>
<html:p>SUBSYSTEM: </html:p>
<html:p>PROTEIN_CLASS: </html:p>
</notes>
<annotation>
</annotation>
<listOfReactants>
<speciesReference species="M_OPHSER_c" stoichiometry="1"/>
<speciesReference species="M_WATER_c" stoichiometry="1"/>
</listOfReactants>
<listOfProducts>
<speciesReference species="M_PI_c" stoichiometry="1"/>
<speciesReference species="M_THR_c" stoichiometry="1"/>
</listOfProducts>
</reaction>
<reaction id ="R_290" metaid="metaid_1169" name="R_L-Allothreonine acetaldehyde-lyase" reversible="True">
<notes>
<html:p>GENE_ASSOCIATION: </html:p>
<html:p>PROTEIN_ASSOCIATION: </html:p>
<html:p>SUBSYSTEM: </html:p>
<html:p>PROTEIN_CLASS: </html:p>
</notes>
<annotation>
</annotation>
<listOfReactants>
<speciesReference species="M_GLY_c" stoichiometry="1"/>
<speciesReference species="M_ACAL_c" stoichiometry="1"/>
</listOfReactants>
<listOfProducts>
<speciesReference species="M_THR_c" stoichiometry="1"/>
</listOfProducts>
</reaction>
<reaction id ="R_291" metaid="metaid_1170" name="R_Aspartate aminotransferase" reversible="True">
<notes>
<html:p>GENE_ASSOCIATION: </html:p>
<html:p>PROTEIN_ASSOCIATION: </html:p>
<html:p>SUBSYSTEM: </html:p>
<html:p>PROTEIN_CLASS: </html:p>
</notes>
<annotation>
</annotation>
<listOfReactants>
<speciesReference species="M_OXACET_c" stoichiometry="1"/>
<speciesReference species="M_GLT_c" stoichiometry="1"/>
</listOfReactants>
<listOfProducts>
<speciesReference species="M_ASP_c" stoichiometry="1"/>
<speciesReference species="M_AKG_c" stoichiometry="1"/>
</listOfProducts>
</reaction>
<reaction id ="R_292" metaid="metaid_1171" name="R_Serine O-acetyltransferase" reversible="True">
<notes>
<html:p>GENE_ASSOCIATION: </html:p>
<html:p>PROTEIN_ASSOCIATION: </html:p>
<html:p>SUBSYSTEM: </html:p>
<html:p>PROTEIN_CLASS: </html:p>
</notes>
<annotation>
</annotation>
<listOfReactants>
<speciesReference species="M_SER_c" stoichiometry="1"/>
<speciesReference species="M_ACOA_c" stoichiometry="1"/>
</listOfReactants>
<listOfProducts>
<speciesReference species="M_ASER_c" stoichiometry="1"/>
<speciesReference species="M_COA_c" stoichiometry="1"/>
</listOfProducts>
</reaction>
<reaction id ="R_293" metaid="metaid_1172" name="R_Cysteine synthase" reversible="False">
<notes>
<html:p>GENE_ASSOCIATION: </html:p>
<html:p>PROTEIN_ASSOCIATION: </html:p>
<html:p>SUBSYSTEM: </html:p>
<html:p>PROTEIN_CLASS: </html:p>
</notes>
<annotation>
</annotation>
<listOfReactants>
<speciesReference species="M_ASER_c" stoichiometry="1"/>
<speciesReference species="M_H2S_c" stoichiometry="1"/>
</listOfReactants>
<listOfProducts>
<speciesReference species="M_CYS_c" stoichiometry="1"/>
<speciesReference species="M_AC_c" stoichiometry="1"/>
</listOfProducts>
</reaction>
<reaction id ="R_294" metaid="metaid_1173" name="R_Glutamate--ammonia ligase" reversible="False">
<notes>
<html:p>GENE_ASSOCIATION: </html:p>
<html:p>PROTEIN_ASSOCIATION: </html:p>
<html:p>SUBSYSTEM: </html:p>
<html:p>PROTEIN_CLASS: </html:p>
</notes>
<annotation>
</annotation>
<listOfReactants>
<speciesReference species="M_NH3_c" stoichiometry="1"/>
<speciesReference species="M_GLT_c" stoichiometry="1"/>
<speciesReference species="M_ATP_c" stoichiometry="1"/>
</listOfReactants>
<listOfProducts>
<speciesReference species="M_GLN_c" stoichiometry="1"/>
<speciesReference species="M_ADP_c" stoichiometry="1"/>
<speciesReference species="M_PI_c" stoichiometry="1"/>
</listOfProducts>
</reaction>
<reaction id ="R_295" metaid="metaid_1174" name="R_Glutamate dehydrogenase (NADP+)" reversible="True">
<notes>
<html:p>GENE_ASSOCIATION: </html:p>
<html:p>PROTEIN_ASSOCIATION: </html:p>
<html:p>SUBSYSTEM: </html:p>
<html:p>PROTEIN_CLASS: </html:p>
</notes>
<annotation>
</annotation>
<listOfReactants>
<speciesReference species="M_NH3_c" stoichiometry="1"/>
<speciesReference species="M_AKG_c" stoichiometry="1"/>
<speciesReference species="M_NADPH_c" stoichiometry="1"/>
<speciesReference species="M_H_c" stoichiometry="1"/>
</listOfReactants>
<listOfProducts>
<speciesReference species="M_GLT_c" stoichiometry="1"/>
<speciesReference species="M_NADP_c" stoichiometry="1"/>
<speciesReference species="M_WATER_c" stoichiometry="1"/>
</listOfProducts>
</reaction>
<reaction id ="R_296" metaid="metaid_1175" name="R_glutamate synthase (NADPH)" reversible="False">
<notes>
<html:p>GENE_ASSOCIATION: </html:p>
<html:p>PROTEIN_ASSOCIATION: </html:p>
<html:p>SUBSYSTEM: </html:p>
<html:p>PROTEIN_CLASS: </html:p>
</notes>
<annotation>
</annotation>
<listOfReactants>
<speciesReference species="M_GLT_c" stoichiometry="2"/>
<speciesReference species="M_NAD_c" stoichiometry="1"/>
</listOfReactants>
<listOfProducts>
<speciesReference species="M_GLN_c" stoichiometry="1"/>
<speciesReference species="M_AKG_c" stoichiometry="1"/>
<speciesReference species="M_NADH_c" stoichiometry="1"/>
<speciesReference species="M_H_c" stoichiometry="1"/>
</listOfProducts>
</reaction>
<reaction id ="R_297" metaid="metaid_1176" name="R_glutamate synthase (NADPH)" reversible="False">
<notes>
<html:p>GENE_ASSOCIATION: </html:p>
<html:p>PROTEIN_ASSOCIATION: </html:p>
<html:p>SUBSYSTEM: </html:p>
<html:p>PROTEIN_CLASS: </html:p>
</notes>
<annotation>
</annotation>
<listOfReactants>
<speciesReference species="M_GLN_c" stoichiometry="1"/>
<speciesReference species="M_AKG_c" stoichiometry="1"/>
<speciesReference species="M_NADPH_c" stoichiometry="1"/>
<speciesReference species="M_H_c" stoichiometry="1"/>
</listOfReactants>
<listOfProducts>
<speciesReference species="M_GLT_c" stoichiometry="2"/>
<speciesReference species="M_NADP_c" stoichiometry="1"/>
</listOfProducts>
</reaction>
<reaction id ="R_298" metaid="metaid_1177" name="R_aminotransferase AlaT" reversible="True">
<notes>
<html:p>GENE_ASSOCIATION: </html:p>
<html:p>PROTEIN_ASSOCIATION: </html:p>
<html:p>SUBSYSTEM: </html:p>
<html:p>PROTEIN_CLASS: </html:p>
</notes>
<annotation>
</annotation>
<listOfReactants>
<speciesReference species="M_ALA_c" stoichiometry="1"/>
<speciesReference species="M_AKG_c" stoichiometry="1"/>
</listOfReactants>
<listOfProducts>
<speciesReference species="M_PYR_c" stoichiometry="1"/>
<speciesReference species="M_GLT_c" stoichiometry="1"/>
</listOfProducts>
</reaction>
<reaction id ="R_299" metaid="metaid_1178" name="R_Glutaminase" reversible="False">
<notes>
<html:p>GENE_ASSOCIATION: </html:p>
<html:p>PROTEIN_ASSOCIATION: </html:p>
<html:p>SUBSYSTEM: </html:p>
<html:p>PROTEIN_CLASS: </html:p>
</notes>
<annotation>
</annotation>
<listOfReactants>
<speciesReference species="M_GLN_c" stoichiometry="1"/>
<speciesReference species="M_WATER_c" stoichiometry="1"/>
</listOfReactants>
<listOfProducts>
<speciesReference species="M_NH3_c" stoichiometry="1"/>
<speciesReference species="M_GLT_c" stoichiometry="1"/>
</listOfProducts>
</reaction>
<reaction id ="R_300" metaid="metaid_1179" name="R_Glycine hydroxymethyltransferase" reversible="False">
<notes>
<html:p>GENE_ASSOCIATION: </html:p>
<html:p>PROTEIN_ASSOCIATION: </html:p>
<html:p>SUBSYSTEM: </html:p>
<html:p>PROTEIN_CLASS: </html:p>
</notes>
<annotation>
</annotation>
<listOfReactants>
<speciesReference species="M_SER_c" stoichiometry="1"/>
<speciesReference species="M_THF_c" stoichiometry="1"/>
</listOfReactants>
<listOfProducts>
<speciesReference species="M_METHTHF_c" stoichiometry="1"/>
<speciesReference species="M_GLY_c" stoichiometry="1"/>
<speciesReference species="M_WATER_c" stoichiometry="1"/>
</listOfProducts>
</reaction>
<reaction id ="R_301" metaid="metaid_1180" name="R_ATP phosphoribosyltransferase" reversible="False">
<notes>
<html:p>GENE_ASSOCIATION: </html:p>
<html:p>PROTEIN_ASSOCIATION: </html:p>
<html:p>SUBSYSTEM: </html:p>
<html:p>PROTEIN_CLASS: </html:p>
</notes>
<annotation>
</annotation>
<listOfReactants>
<speciesReference species="M_ATP_c" stoichiometry="1"/>
<speciesReference species="M_PRPP_c" stoichiometry="1"/>
</listOfReactants>
<listOfProducts>
<speciesReference species="M_PRIBATP_c" stoichiometry="1"/>
<speciesReference species="M_PPI_c" stoichiometry="1"/>
</listOfProducts>
</reaction>
<reaction id ="R_302" metaid="metaid_1181" name="R_Phosphoribosyl-ATP pyrophosphatase" reversible="False">
<notes>
<html:p>GENE_ASSOCIATION: </html:p>
<html:p>PROTEIN_ASSOCIATION: </html:p>
<html:p>SUBSYSTEM: </html:p>
<html:p>PROTEIN_CLASS: </html:p>
</notes>
<annotation>
</annotation>
<listOfReactants>
<speciesReference species="M_PRIBATP_c" stoichiometry="1"/>
<speciesReference species="M_WATER_c" stoichiometry="1"/>
</listOfReactants>
<listOfProducts>
<speciesReference species="M_PRIBAMP_c" stoichiometry="1"/>
<speciesReference species="M_PPI_c" stoichiometry="1"/>
</listOfProducts>
</reaction>
<reaction id ="R_303" metaid="metaid_1182" name="R_Phosphoribosyl-AMP cyclohydrolase" reversible="False">
<notes>
<html:p>GENE_ASSOCIATION: </html:p>
<html:p>PROTEIN_ASSOCIATION: </html:p>
<html:p>SUBSYSTEM: </html:p>
<html:p>PROTEIN_CLASS: </html:p>
</notes>
<annotation>
</annotation>
<listOfReactants>
<speciesReference species="M_PRIBAMP_c" stoichiometry="1"/>
<speciesReference species="M_WATER_c" stoichiometry="1"/>
</listOfReactants>
<listOfProducts>
<speciesReference species="M_PRIBOFAICARP_c" stoichiometry="1"/>
</listOfProducts>
</reaction>
<reaction id ="R_304" metaid="metaid_1183" name="R_N-(5'-phospho-D-ribosylformimino)-5-amino-1-(5''-phosphoribosyl)-4- imidazole carboxamide isomerase" reversible="False">
<notes>
<html:p>GENE_ASSOCIATION: </html:p>
<html:p>PROTEIN_ASSOCIATION: </html:p>
<html:p>SUBSYSTEM: </html:p>
<html:p>PROTEIN_CLASS: </html:p>
</notes>
<annotation>
</annotation>
<listOfReactants>
<speciesReference species="M_PRIBOFAICARP_c" stoichiometry="1"/>
</listOfReactants>
<listOfProducts>
<speciesReference species="M_PRIBULOFAICARP_c" stoichiometry="1"/>
</listOfProducts>
</reaction>
<reaction id ="R_305" metaid="metaid_1184" name="R_imidazole glycerol phosphate synthase" reversible="False">
<notes>
<html:p>GENE_ASSOCIATION: </html:p>
<html:p>PROTEIN_ASSOCIATION: </html:p>
<html:p>SUBSYSTEM: </html:p>
<html:p>PROTEIN_CLASS: </html:p>
</notes>
<annotation>
</annotation>
<listOfReactants>
<speciesReference species="M_PRIBULOFAICARP_c" stoichiometry="1"/>
<speciesReference species="M_GLN_c" stoichiometry="1"/>
</listOfReactants>
<listOfProducts>
<speciesReference species="M_DEIGP_c" stoichiometry="1"/>
<speciesReference species="M_AICAR_c" stoichiometry="1"/>
<speciesReference species="M_GLT_c" stoichiometry="1"/>
</listOfProducts>
</reaction>
<reaction id ="R_306" metaid="metaid_1185" name="R_Imidazoleglycerol-phosphate dehydratase" reversible="False">
<notes>
<html:p>GENE_ASSOCIATION: </html:p>
<html:p>PROTEIN_ASSOCIATION: </html:p>
<html:p>SUBSYSTEM: </html:p>
<html:p>PROTEIN_CLASS: </html:p>
</notes>
<annotation>
</annotation>
<listOfReactants>
<speciesReference species="M_DEIGP_c" stoichiometry="1"/>
</listOfReactants>
<listOfProducts>
<speciesReference species="M_IACETOLP_c" stoichiometry="1"/>
<speciesReference species="M_WATER_c" stoichiometry="1"/>
</listOfProducts>
</reaction>
<reaction id ="R_307" metaid="metaid_1186" name="R_Histidinol-phosphate aminotransferase" reversible="False">
<notes>
<html:p>GENE_ASSOCIATION: </html:p>
<html:p>PROTEIN_ASSOCIATION: </html:p>
<html:p>SUBSYSTEM: </html:p>
<html:p>PROTEIN_CLASS: </html:p>
</notes>
<annotation>
</annotation>
<listOfReactants>
<speciesReference species="M_IACETOLP_c" stoichiometry="1"/>
<speciesReference species="M_GLT_c" stoichiometry="1"/>
</listOfReactants>
<listOfProducts>
<speciesReference species="M_HISTIDINOLP_c" stoichiometry="1"/>
<speciesReference species="M_AKG_c" stoichiometry="1"/>
</listOfProducts>
</reaction>
<reaction id ="R_308" metaid="metaid_1187" name="R_Histidinol-phosphatase" reversible="False">
<notes>
<html:p>GENE_ASSOCIATION: </html:p>
<html:p>PROTEIN_ASSOCIATION: </html:p>
<html:p>SUBSYSTEM: </html:p>
<html:p>PROTEIN_CLASS: </html:p>
</notes>
<annotation>
</annotation>
<listOfReactants>
<speciesReference species="M_HISTIDINOLP_c" stoichiometry="1"/>
<speciesReference species="M_WATER_c" stoichiometry="1"/>
</listOfReactants>
<listOfProducts>
<speciesReference species="M_HISTIDINOL_c" stoichiometry="1"/>
<speciesReference species="M_PI_c" stoichiometry="1"/>
</listOfProducts>
</reaction>
<reaction id ="R_309" metaid="metaid_1188" name="R_Histidinol dehydrogenase" reversible="False">
<notes>
<html:p>GENE_ASSOCIATION: </html:p>
<html:p>PROTEIN_ASSOCIATION: </html:p>
<html:p>SUBSYSTEM: </html:p>
<html:p>PROTEIN_CLASS: </html:p>
</notes>
<annotation>
</annotation>
<listOfReactants>
<speciesReference species="M_HISTIDINOL_c" stoichiometry="1"/>
<speciesReference species="M_NAD_c" stoichiometry="2"/>
<speciesReference species="M_WATER_c" stoichiometry="1"/>
</listOfReactants>
<listOfProducts>
<speciesReference species="M_HIS_c" stoichiometry="1"/>
<speciesReference species="M_NADH_c" stoichiometry="2"/>
<speciesReference species="M_H_c" stoichiometry="2"/>
</listOfProducts>
</reaction>
<reaction id ="R_310" metaid="metaid_1189" name="R_dihydrodipicolinate synthase" reversible="False">
<notes>
<html:p>GENE_ASSOCIATION: </html:p>
<html:p>PROTEIN_ASSOCIATION: </html:p>
<html:p>SUBSYSTEM: </html:p>
<html:p>PROTEIN_CLASS: </html:p>
</notes>
<annotation>
</annotation>
<listOfReactants>
<speciesReference species="M_PYR_c" stoichiometry="1"/>
<speciesReference species="M_ASPSALD_c" stoichiometry="1"/>
</listOfReactants>
<listOfProducts>
<speciesReference species="M_WATER_c" stoichiometry="2"/>
<speciesReference species="M_DDCOL_c" stoichiometry="1"/>
</listOfProducts>
</reaction>
<reaction id ="R_311" metaid="metaid_1190" name="R_Dihydrodipicolinate reductase" reversible="False">
<notes>
<html:p>GENE_ASSOCIATION: </html:p>
<html:p>PROTEIN_ASSOCIATION: </html:p>
<html:p>SUBSYSTEM: </html:p>
<html:p>PROTEIN_CLASS: </html:p>
</notes>
<annotation>
</annotation>
<listOfReactants>
<speciesReference species="M_DDCOL_c" stoichiometry="1"/>
<speciesReference species="M_NADPH_c" stoichiometry="1"/>
<speciesReference species="M_H_c" stoichiometry="1"/>
</listOfReactants>
<listOfProducts>
<speciesReference species="M_D1PDICARBOXYLATE_c" stoichiometry="1"/>
<speciesReference species="M_NADP_c" stoichiometry="1"/>
</listOfProducts>
</reaction>
<reaction id ="R_312" metaid="metaid_1191" name="R_2,3,4,5-tetrahydropyridine-2-carboxylate N-succinyltransferase" reversible="False">
<notes>
<html:p>GENE_ASSOCIATION: </html:p>
<html:p>PROTEIN_ASSOCIATION: </html:p>
<html:p>SUBSYSTEM: </html:p>
<html:p>PROTEIN_CLASS: </html:p>
</notes>
<annotation>
</annotation>
<listOfReactants>
<speciesReference species="M_D1PDICARBOXYLATE_c" stoichiometry="1"/>
<speciesReference species="M_SUCCOA_c" stoichiometry="1"/>
<speciesReference species="M_WATER_c" stoichiometry="1"/>
</listOfReactants>
<listOfProducts>
<speciesReference species="M_NSUC2A6KP_c" stoichiometry="1"/>
<speciesReference species="M_COA_c" stoichiometry="1"/>
</listOfProducts>
</reaction>
<reaction id ="R_313" metaid="metaid_1192" name="R_Succinyldiaminopimelate aminotransferase" reversible="True">
<notes>
<html:p>GENE_ASSOCIATION: </html:p>
<html:p>PROTEIN_ASSOCIATION: </html:p>
<html:p>SUBSYSTEM: </html:p>
<html:p>PROTEIN_CLASS: </html:p>
</notes>
<annotation>
</annotation>
<listOfReactants>
<speciesReference species="M_GLT_c" stoichiometry="1"/>
<speciesReference species="M_NSUC2A6KP_c" stoichiometry="1"/>
</listOfReactants>
<listOfProducts>
<speciesReference species="M_AKG_c" stoichiometry="1"/>
<speciesReference species="M_NSUC26DAP_c" stoichiometry="1"/>
</listOfProducts>
</reaction>
<reaction id ="R_314" metaid="metaid_1193" name="R_Succinyl-diaminopimelate desuccinylase" reversible="False">
<notes>
<html:p>GENE_ASSOCIATION: </html:p>
<html:p>PROTEIN_ASSOCIATION: </html:p>
<html:p>SUBSYSTEM: </html:p>
<html:p>PROTEIN_CLASS: </html:p>
</notes>
<annotation>
</annotation>
<listOfReactants>
<speciesReference species="M_NSUC26DAP_c" stoichiometry="1"/>
<speciesReference species="M_WATER_c" stoichiometry="1"/>
</listOfReactants>
<listOfProducts>
<speciesReference species="M_DAPIM_c" stoichiometry="1"/>
<speciesReference species="M_SUCC_c" stoichiometry="1"/>
</listOfProducts>
</reaction>
<reaction id ="R_315" metaid="metaid_1194" name="R_Diaminopimelate epimerase" reversible="True">
<notes>
<html:p>GENE_ASSOCIATION: </html:p>
<html:p>PROTEIN_ASSOCIATION: </html:p>
<html:p>SUBSYSTEM: </html:p>
<html:p>PROTEIN_CLASS: </html:p>
</notes>
<annotation>
</annotation>
<listOfReactants>
<speciesReference species="M_DAPIM_c" stoichiometry="1"/>
</listOfReactants>
<listOfProducts>
<speciesReference species="M_MDAPIM_c" stoichiometry="1"/>
</listOfProducts>
</reaction>
<reaction id ="R_316" metaid="metaid_1195" name="R_Diaminopimelate decarboxylase" reversible="False">
<notes>
<html:p>GENE_ASSOCIATION: </html:p>
<html:p>PROTEIN_ASSOCIATION: </html:p>
<html:p>SUBSYSTEM: </html:p>
<html:p>PROTEIN_CLASS: </html:p>
</notes>
<annotation>
</annotation>
<listOfReactants>
<speciesReference species="M_MDAPIM_c" stoichiometry="1"/>
</listOfReactants>
<listOfProducts>
<speciesReference species="M_CO2_c" stoichiometry="1"/>
<speciesReference species="M_LYS_c" stoichiometry="1"/>
</listOfProducts>
</reaction>
<reaction id ="R_317" metaid="metaid_1196" name="R_homoserine O-succinyltransferase" reversible="False">
<notes>
<html:p>GENE_ASSOCIATION: </html:p>
<html:p>PROTEIN_ASSOCIATION: </html:p>
<html:p>SUBSYSTEM: </html:p>
<html:p>PROTEIN_CLASS: </html:p>
</notes>
<annotation>
</annotation>
<listOfReactants>
<speciesReference species="M_HOMOSER_c" stoichiometry="1"/>
<speciesReference species="M_SUCCOA_c" stoichiometry="1"/>
</listOfReactants>
<listOfProducts>
<speciesReference species="M_OSUCHSER_c" stoichiometry="1"/>
<speciesReference species="M_COA_c" stoichiometry="1"/>
</listOfProducts>
</reaction>
<reaction id ="R_318" metaid="metaid_1197" name="R_Cystathionine beta-lyase" reversible="False">
<notes>
<html:p>GENE_ASSOCIATION: </html:p>
<html:p>PROTEIN_ASSOCIATION: </html:p>
<html:p>SUBSYSTEM: </html:p>
<html:p>PROTEIN_CLASS: </html:p>
</notes>
<annotation>
</annotation>
<listOfReactants>
<speciesReference species="M_CYSTATHIONINE_c" stoichiometry="1"/>
<speciesReference species="M_WATER_c" stoichiometry="1"/>
</listOfReactants>
<listOfProducts>
<speciesReference species="M_NH3_c" stoichiometry="1"/>
<speciesReference species="M_PYR_c" stoichiometry="1"/>
<speciesReference species="M_HOMOCYC_c" stoichiometry="1"/>
</listOfProducts>
</reaction>
<reaction id ="R_319" metaid="metaid_1198" name="R_cystathionine gamma-synthase" reversible="False">
<notes>
<html:p>GENE_ASSOCIATION: </html:p>
<html:p>PROTEIN_ASSOCIATION: </html:p>
<html:p>SUBSYSTEM: </html:p>
<html:p>PROTEIN_CLASS: </html:p>
</notes>
<annotation>
</annotation>
<listOfReactants>
<speciesReference species="M_CYS_c" stoichiometry="1"/>
<speciesReference species="M_OSUCHSER_c" stoichiometry="1"/>
</listOfReactants>
<listOfProducts>
<speciesReference species="M_CYSTATHIONINE_c" stoichiometry="1"/>
<speciesReference species="M_SUCC_c" stoichiometry="1"/>
</listOfProducts>
</reaction>
<reaction id ="R_320" metaid="metaid_1199" name="R_cystathionine gamma-synthase" reversible="False">
<notes>
<html:p>GENE_ASSOCIATION: </html:p>
<html:p>PROTEIN_ASSOCIATION: </html:p>
<html:p>SUBSYSTEM: </html:p>
<html:p>PROTEIN_CLASS: </html:p>
</notes>
<annotation>
</annotation>
<listOfReactants>
<speciesReference species="M_OSUCHSER_c" stoichiometry="1"/>
<speciesReference species="M_H2S_c" stoichiometry="1"/>
</listOfReactants>
<listOfProducts>
<speciesReference species="M_HOMOCYC_c" stoichiometry="1"/>
<speciesReference species="M_SUCC_c" stoichiometry="1"/>
</listOfProducts>
</reaction>
<reaction id ="R_321" metaid="metaid_1200" name="R_L-homocysteine S-methyltransferase" reversible="False">
<notes>
<html:p>GENE_ASSOCIATION: </html:p>
<html:p>PROTEIN_ASSOCIATION: </html:p>
<html:p>SUBSYSTEM: </html:p>
<html:p>PROTEIN_CLASS: </html:p>
</notes>
<annotation>
</annotation>
<listOfReactants>
<speciesReference species="M_HOMOCYC_c" stoichiometry="1"/>
<speciesReference species="M_SAMET_c" stoichiometry="1"/>
</listOfReactants>
<listOfProducts>
<speciesReference species="M_MET_c" stoichiometry="1"/>
<speciesReference species="M_AHOMOCYC_c" stoichiometry="1"/>
</listOfProducts>
</reaction>
<reaction id ="R_322" metaid="metaid_1201" name="R_5-methyltetrahydrofolate--homocysteine S-methyltransferase" reversible="False">
<notes>
<html:p>GENE_ASSOCIATION: </html:p>
<html:p>PROTEIN_ASSOCIATION: </html:p>
<html:p>SUBSYSTEM: </html:p>
<html:p>PROTEIN_CLASS: </html:p>
</notes>
<annotation>
</annotation>
<listOfReactants>
<speciesReference species="M_HOMOCYC_c" stoichiometry="1"/>
<speciesReference species="M_MTHF_c" stoichiometry="1"/>
</listOfReactants>
<listOfProducts>
<speciesReference species="M_MET_c" stoichiometry="1"/>
<speciesReference species="M_THF_c" stoichiometry="1"/>
</listOfProducts>
</reaction>
<reaction id ="R_323" metaid="metaid_1202" name="R_5-methyltetrahydropteroyltriglutamate--homocysteine S-methyltransferase" reversible="False">
<notes>
<html:p>GENE_ASSOCIATION: </html:p>
<html:p>PROTEIN_ASSOCIATION: </html:p>
<html:p>SUBSYSTEM: </html:p>
<html:p>PROTEIN_CLASS: </html:p>
</notes>
<annotation>
</annotation>
<listOfReactants>
<speciesReference species="M_M5THTGLU_c" stoichiometry="1"/>
<speciesReference species="M_HOMOCYC_c" stoichiometry="1"/>
</listOfReactants>
<listOfProducts>
<speciesReference species="M_THTGLU_c" stoichiometry="1"/>
<speciesReference species="M_MET_c" stoichiometry="1"/>
</listOfProducts>
</reaction>
<reaction id ="R_324" metaid="metaid_1203" name="R_Glycerate kinase" reversible="False">
<notes>
<html:p>GENE_ASSOCIATION: </html:p>
<html:p>PROTEIN_ASSOCIATION: </html:p>
<html:p>SUBSYSTEM: </html:p>
<html:p>PROTEIN_CLASS: </html:p>
</notes>
<annotation>
</annotation>
<listOfReactants>
<speciesReference species="M_DGLYCERATE_c" stoichiometry="1"/>
<speciesReference species="M_ATP_c" stoichiometry="1"/>
</listOfReactants>
<listOfProducts>
<speciesReference species="M_G3P_c" stoichiometry="1"/>
<speciesReference species="M_ADP_c" stoichiometry="1"/>
</listOfProducts>
</reaction>
<reaction id ="R_325" metaid="metaid_1204" name="R_Phosphoglycerate dehydrogenase" reversible="False">
<notes>
<html:p>GENE_ASSOCIATION: </html:p>
<html:p>PROTEIN_ASSOCIATION: </html:p>
<html:p>SUBSYSTEM: </html:p>
<html:p>PROTEIN_CLASS: </html:p>
</notes>
<annotation>
</annotation>
<listOfReactants>
<speciesReference species="M_G3P_c" stoichiometry="1"/>
<speciesReference species="M_NAD_c" stoichiometry="1"/>
</listOfReactants>
<listOfProducts>
<speciesReference species="M_HPYRP_c" stoichiometry="1"/>
<speciesReference species="M_NADH_c" stoichiometry="1"/>
<speciesReference species="M_H_c" stoichiometry="1"/>
</listOfProducts>
</reaction>
<reaction id ="R_326" metaid="metaid_1205" name="R_Phosphoserine aminotransferase" reversible="True">
<notes>
<html:p>GENE_ASSOCIATION: </html:p>
<html:p>PROTEIN_ASSOCIATION: </html:p>
<html:p>SUBSYSTEM: </html:p>
<html:p>PROTEIN_CLASS: </html:p>
</notes>
<annotation>
</annotation>
<listOfReactants>
<speciesReference species="M_HPYRP_c" stoichiometry="1"/>
<speciesReference species="M_GLT_c" stoichiometry="1"/>
</listOfReactants>
<listOfProducts>
<speciesReference species="M_SER3P_c" stoichiometry="1"/>
<speciesReference species="M_AKG_c" stoichiometry="1"/>
</listOfProducts>
</reaction>
<reaction id ="R_327" metaid="metaid_1206" name="R_Phosphoserine phosphatase" reversible="False">
<notes>
<html:p>GENE_ASSOCIATION: </html:p>
<html:p>PROTEIN_ASSOCIATION: </html:p>
<html:p>SUBSYSTEM: </html:p>
<html:p>PROTEIN_CLASS: </html:p>
</notes>
<annotation>
</annotation>
<listOfReactants>
<speciesReference species="M_SER3P_c" stoichiometry="1"/>
<speciesReference species="M_WATER_c" stoichiometry="1"/>
</listOfReactants>
<listOfProducts>
<speciesReference species="M_SER_c" stoichiometry="1"/>
<speciesReference species="M_PI_c" stoichiometry="1"/>
</listOfProducts>
</reaction>
<reaction id ="R_328" metaid="metaid_1207" name="R_Glutamate 5-kinase" reversible="False">
<notes>
<html:p>GENE_ASSOCIATION: </html:p>
<html:p>PROTEIN_ASSOCIATION: </html:p>
<html:p>SUBSYSTEM: </html:p>
<html:p>PROTEIN_CLASS: </html:p>
</notes>
<annotation>
</annotation>
<listOfReactants>
<speciesReference species="M_GLT_c" stoichiometry="1"/>
<speciesReference species="M_ATP_c" stoichiometry="1"/>
</listOfReactants>
<listOfProducts>
<speciesReference species="M_GLU5P_c" stoichiometry="1"/>
<speciesReference species="M_ADP_c" stoichiometry="1"/>
</listOfProducts>
</reaction>
<reaction id ="R_329" metaid="metaid_1208" name="R_Glutamate-5-semialdehyde dehydrogenase" reversible="False">
<notes>
<html:p>GENE_ASSOCIATION: </html:p>
<html:p>PROTEIN_ASSOCIATION: </html:p>
<html:p>SUBSYSTEM: </html:p>
<html:p>PROTEIN_CLASS: </html:p>
</notes>
<annotation>
</annotation>
<listOfReactants>
<speciesReference species="M_GLU5P_c" stoichiometry="1"/>
<speciesReference species="M_NADPH_c" stoichiometry="1"/>
<speciesReference species="M_H_c" stoichiometry="1"/>
</listOfReactants>
<listOfProducts>
<speciesReference species="M_GGSALD_c" stoichiometry="1"/>
<speciesReference species="M_PI_c" stoichiometry="1"/>
<speciesReference species="M_NADP_c" stoichiometry="1"/>
</listOfProducts>
</reaction>
<reaction id ="R_330" metaid="metaid_1209" name="R_spontaneous" reversible="False">
<notes>
<html:p>GENE_ASSOCIATION: </html:p>
<html:p>PROTEIN_ASSOCIATION: </html:p>
<html:p>SUBSYSTEM: </html:p>
<html:p>PROTEIN_CLASS: </html:p>
</notes>
<annotation>
</annotation>
<listOfReactants>
<speciesReference species="M_GGSALD_c" stoichiometry="1"/>
</listOfReactants>
<listOfProducts>
<speciesReference species="M_P5C_c" stoichiometry="1"/>
<speciesReference species="M_WATER_c" stoichiometry="1"/>
</listOfProducts>
</reaction>
<reaction id ="R_331" metaid="metaid_1210" name="R_pyrroline-5-carboxylate reductase" reversible="False">
<notes>
<html:p>GENE_ASSOCIATION: </html:p>
<html:p>PROTEIN_ASSOCIATION: </html:p>
<html:p>SUBSYSTEM: </html:p>
<html:p>PROTEIN_CLASS: </html:p>
</notes>
<annotation>
</annotation>
<listOfReactants>
<speciesReference species="M_P5C_c" stoichiometry="1"/>
<speciesReference species="M_NADPH_c" stoichiometry="1"/>
<speciesReference species="M_NADH_c" stoichiometry="1"/>
</listOfReactants>
<listOfProducts>
<speciesReference species="M_PRO_c" stoichiometry="1"/>
<speciesReference species="M_NADP_c" stoichiometry="1"/>
<speciesReference species="M_NAD_c" stoichiometry="1"/>
</listOfProducts>
</reaction>
<reaction id ="R_332" metaid="metaid_1211" name="R_Chorismate mutase" reversible="False">
<notes>
<html:p>GENE_ASSOCIATION: </html:p>
<html:p>PROTEIN_ASSOCIATION: </html:p>
<html:p>SUBSYSTEM: </html:p>
<html:p>PROTEIN_CLASS: </html:p>
</notes>
<annotation>
</annotation>
<listOfReactants>
<speciesReference species="M_CHORISMATE_c" stoichiometry="1"/>
</listOfReactants>
<listOfProducts>
<speciesReference species="M_PREPHENATE_c" stoichiometry="1"/>
</listOfProducts>
</reaction>
<reaction id ="R_333" metaid="metaid_1212" name="R_Prephenate dehydratase" reversible="False">
<notes>
<html:p>GENE_ASSOCIATION: </html:p>
<html:p>PROTEIN_ASSOCIATION: </html:p>
<html:p>SUBSYSTEM: </html:p>
<html:p>PROTEIN_CLASS: </html:p>
</notes>
<annotation>
</annotation>
<listOfReactants>
<speciesReference species="M_PREPHENATE_c" stoichiometry="1"/>
</listOfReactants>
<listOfProducts>
<speciesReference species="M_PHPYR_c" stoichiometry="1"/>
<speciesReference species="M_CO2_c" stoichiometry="1"/>
<speciesReference species="M_WATER_c" stoichiometry="1"/>
</listOfProducts>
</reaction>
<reaction id ="R_334" metaid="metaid_1213" name="R_prephenate dehydrogenase" reversible="False">
<notes>
<html:p>GENE_ASSOCIATION: </html:p>
<html:p>PROTEIN_ASSOCIATION: </html:p>
<html:p>SUBSYSTEM: </html:p>
<html:p>PROTEIN_CLASS: </html:p>
</notes>
<annotation>
</annotation>
<listOfReactants>
<speciesReference species="M_PREPHENATE_c" stoichiometry="1"/>
<speciesReference species="M_NAD_c" stoichiometry="1"/>
</listOfReactants>
<listOfProducts>
<speciesReference species="M_PHPPYR_c" stoichiometry="1"/>
<speciesReference species="M_CO2_c" stoichiometry="1"/>
<speciesReference species="M_NADH_c" stoichiometry="1"/>
<speciesReference species="M_H_c" stoichiometry="1"/>
</listOfProducts>
</reaction>
<reaction id ="R_335" metaid="metaid_1214" name="R_Cystathionine beta-synthase" reversible="False">
<notes>
<html:p>GENE_ASSOCIATION: </html:p>
<html:p>PROTEIN_ASSOCIATION: </html:p>
<html:p>SUBSYSTEM: </html:p>
<html:p>PROTEIN_CLASS: </html:p>
</notes>
<annotation>
</annotation>
<listOfReactants>
<speciesReference species="M_HOMOCYC_c" stoichiometry="1"/>
<speciesReference species="M_SER_c" stoichiometry="1"/>
</listOfReactants>
<listOfProducts>
<speciesReference species="M_CYSTATHIONINE_c" stoichiometry="1"/>
<speciesReference species="M_WATER_c" stoichiometry="1"/>
</listOfProducts>
</reaction>
<reaction id ="R_336" metaid="metaid_1215" name="R_Cystathionine gamma-lyase" reversible="False">
<notes>
<html:p>GENE_ASSOCIATION: </html:p>
<html:p>PROTEIN_ASSOCIATION: </html:p>
<html:p>SUBSYSTEM: </html:p>
<html:p>PROTEIN_CLASS: </html:p>
</notes>
<annotation>
</annotation>
<listOfReactants>
<speciesReference species="M_CYSTATHIONINE_c" stoichiometry="1"/>
<speciesReference species="M_WATER_c" stoichiometry="1"/>
</listOfReactants>
<listOfProducts>
<speciesReference species="M_NH3_c" stoichiometry="1"/>
<speciesReference species="M_OXOBUTANOATE_c" stoichiometry="1"/>
<speciesReference species="M_CYS_c" stoichiometry="1"/>
</listOfProducts>
</reaction>
<reaction id ="R_337" metaid="metaid_1216" name="R_cystathionine gamma-synthase" reversible="False">
<notes>
<html:p>GENE_ASSOCIATION: </html:p>
<html:p>PROTEIN_ASSOCIATION: </html:p>
<html:p>SUBSYSTEM: </html:p>
<html:p>PROTEIN_CLASS: </html:p>
</notes>
<annotation>
</annotation>
<listOfReactants>
<speciesReference species="M_OSUCHSER_c" stoichiometry="1"/>
<speciesReference species="M_WATER_c" stoichiometry="1"/>
</listOfReactants>
<listOfProducts>
<speciesReference species="M_NH3_c" stoichiometry="1"/>
<speciesReference species="M_OXOBUTANOATE_c" stoichiometry="1"/>
<speciesReference species="M_SUCC_c" stoichiometry="1"/>
</listOfProducts>
</reaction>
<reaction id ="R_338" metaid="metaid_1217" name="R_Anthranilate synthase" reversible="False">
<notes>
<html:p>GENE_ASSOCIATION: </html:p>
<html:p>PROTEIN_ASSOCIATION: </html:p>
<html:p>SUBSYSTEM: </html:p>
<html:p>PROTEIN_CLASS: </html:p>
</notes>
<annotation>
</annotation>
<listOfReactants>
<speciesReference species="M_CHORISMATE_c" stoichiometry="1"/>
<speciesReference species="M_GLN_c" stoichiometry="1"/>
</listOfReactants>
<listOfProducts>
<speciesReference species="M_AN_c" stoichiometry="1"/>
<speciesReference species="M_PYR_c" stoichiometry="1"/>
<speciesReference species="M_GLT_c" stoichiometry="1"/>
</listOfProducts>
</reaction>
<reaction id ="R_339" metaid="metaid_1218" name="R_Anthranilate phosphoribosyltransferase" reversible="False">
<notes>
<html:p>GENE_ASSOCIATION: </html:p>
<html:p>PROTEIN_ASSOCIATION: </html:p>
<html:p>SUBSYSTEM: </html:p>
<html:p>PROTEIN_CLASS: </html:p>
</notes>
<annotation>
</annotation>
<listOfReactants>
<speciesReference species="M_AN_c" stoichiometry="1"/>
<speciesReference species="M_PRPP_c" stoichiometry="1"/>
</listOfReactants>
<listOfProducts>
<speciesReference species="M_N5PRANTHRA_c" stoichiometry="1"/>
<speciesReference species="M_PPI_c" stoichiometry="1"/>
</listOfProducts>
</reaction>
<reaction id ="R_340" metaid="metaid_1219" name="R_Phosphoribosylanthranilate isomerase" reversible="False">
<notes>
<html:p>GENE_ASSOCIATION: </html:p>
<html:p>PROTEIN_ASSOCIATION: </html:p>
<html:p>SUBSYSTEM: </html:p>
<html:p>PROTEIN_CLASS: </html:p>
</notes>
<annotation>
</annotation>
<listOfReactants>
<speciesReference species="M_N5PRANTHRA_c" stoichiometry="1"/>
</listOfReactants>
<listOfProducts>
<speciesReference species="M_CPADRIBULOSEP_c" stoichiometry="1"/>
</listOfProducts>
</reaction>
<reaction id ="R_341" metaid="metaid_1220" name="R_indole-3-glycerol-phosphate synthase" reversible="False">
<notes>
<html:p>GENE_ASSOCIATION: </html:p>
<html:p>PROTEIN_ASSOCIATION: </html:p>
<html:p>SUBSYSTEM: </html:p>
<html:p>PROTEIN_CLASS: </html:p>
</notes>
<annotation>
</annotation>
<listOfReactants>
<speciesReference species="M_CPADRIBULOSEP_c" stoichiometry="1"/>
</listOfReactants>
<listOfProducts>
<speciesReference species="M_I3GLP_c" stoichiometry="1"/>
<speciesReference species="M_CO2_c" stoichiometry="1"/>
<speciesReference species="M_WATER_c" stoichiometry="1"/>
</listOfProducts>
</reaction>
<reaction id ="R_342" metaid="metaid_1221" name="R_Tryptophan synthase alpha subunit" reversible="False">
<notes>
<html:p>GENE_ASSOCIATION: </html:p>
<html:p>PROTEIN_ASSOCIATION: </html:p>
<html:p>SUBSYSTEM: </html:p>
<html:p>PROTEIN_CLASS: </html:p>
</notes>
<annotation>
</annotation>
<listOfReactants>
<speciesReference species="M_I3GLP_c" stoichiometry="1"/>
<speciesReference species="M_SER_c" stoichiometry="1"/>
</listOfReactants>
<listOfProducts>
<speciesReference species="M_TRP_c" stoichiometry="1"/>
<speciesReference species="M_GAP_c" stoichiometry="1"/>
<speciesReference species="M_WATER_c" stoichiometry="1"/>
</listOfProducts>
</reaction>
<reaction id ="R_343" metaid="metaid_1222" name="R_Tryptophan synthase alpha subunit" reversible="False">
<notes>
<html:p>GENE_ASSOCIATION: </html:p>
<html:p>PROTEIN_ASSOCIATION: </html:p>
<html:p>SUBSYSTEM: </html:p>
<html:p>PROTEIN_CLASS: </html:p>
</notes>
<annotation>
</annotation>
<listOfReactants>
<speciesReference species="M_I3GLP_c" stoichiometry="1"/>
</listOfReactants>
<listOfProducts>
<speciesReference species="M_INDOLE_c" stoichiometry="1"/>
<speciesReference species="M_GAP_c" stoichiometry="1"/>
</listOfProducts>
</reaction>
<reaction id ="R_344" metaid="metaid_1223" name="R_Tryptophan synthase alpha subunit" reversible="False">
<notes>
<html:p>GENE_ASSOCIATION: </html:p>
<html:p>PROTEIN_ASSOCIATION: </html:p>
<html:p>SUBSYSTEM: </html:p>
<html:p>PROTEIN_CLASS: </html:p>
</notes>
<annotation>
</annotation>
<listOfReactants>
<speciesReference species="M_INDOLE_c" stoichiometry="1"/>
<speciesReference species="M_SER_c" stoichiometry="1"/>
</listOfReactants>
<listOfProducts>
<speciesReference species="M_TRP_c" stoichiometry="1"/>
<speciesReference species="M_WATER_c" stoichiometry="1"/>
</listOfProducts>
</reaction>
<reaction id ="R_345" metaid="metaid_1224" name="R_tryptophan 2,3-dioxygenase" reversible="False">
<notes>
<html:p>GENE_ASSOCIATION: </html:p>
<html:p>PROTEIN_ASSOCIATION: </html:p>
<html:p>SUBSYSTEM: </html:p>
<html:p>PROTEIN_CLASS: </html:p>
</notes>
<annotation>
</annotation>
<listOfReactants>
<speciesReference species="M_TRP_c" stoichiometry="1"/>
<speciesReference species="M_O2_c" stoichiometry="1"/>
</listOfReactants>
<listOfProducts>
<speciesReference species="M_FKYN_c" stoichiometry="1"/>
</listOfProducts>
</reaction>
<reaction id ="R_346" metaid="metaid_1225" name="R_N-Formylkynurenine amidohydrolase" reversible="False">
<notes>
<html:p>GENE_ASSOCIATION: </html:p>
<html:p>PROTEIN_ASSOCIATION: </html:p>
<html:p>SUBSYSTEM: </html:p>
<html:p>PROTEIN_CLASS: </html:p>
</notes>
<annotation>
</annotation>
<listOfReactants>
<speciesReference species="M_FKYN_c" stoichiometry="1"/>
<speciesReference species="M_WATER_c" stoichiometry="1"/>
</listOfReactants>
<listOfProducts>
<speciesReference species="M_FOR_c" stoichiometry="1"/>
<speciesReference species="M_KYN_c" stoichiometry="1"/>
</listOfProducts>
</reaction>
<reaction id ="R_347" metaid="metaid_1226" name="R_L-Kynurenine hydrolase" reversible="False">
<notes>
<html:p>GENE_ASSOCIATION: </html:p>
<html:p>PROTEIN_ASSOCIATION: </html:p>
<html:p>SUBSYSTEM: </html:p>
<html:p>PROTEIN_CLASS: </html:p>
</notes>
<annotation>
</annotation>
<listOfReactants>
<speciesReference species="M_KYN_c" stoichiometry="1"/>
<speciesReference species="M_WATER_c" stoichiometry="1"/>
</listOfReactants>
<listOfProducts>
<speciesReference species="M_ALA_c" stoichiometry="1"/>
<speciesReference species="M_AN_c" stoichiometry="1"/>
</listOfProducts>
</reaction>
<reaction id ="R_348" metaid="metaid_1227" name="R_Formylkynurenine hydrolase" reversible="False">
<notes>
<html:p>GENE_ASSOCIATION: </html:p>
<html:p>PROTEIN_ASSOCIATION: </html:p>
<html:p>SUBSYSTEM: </html:p>
<html:p>PROTEIN_CLASS: </html:p>
</notes>
<annotation>
</annotation>
<listOfReactants>
<speciesReference species="M_FKYN_c" stoichiometry="1"/>
<speciesReference species="M_WATER_c" stoichiometry="1"/>
</listOfReactants>
<listOfProducts>
<speciesReference species="M_FAN_c" stoichiometry="1"/>
<speciesReference species="M_ALA_c" stoichiometry="1"/>
</listOfProducts>
</reaction>
<reaction id ="R_349" metaid="metaid_1228" name="R_N-Formylanthranilate amidohydrolase" reversible="False">
<notes>
<html:p>GENE_ASSOCIATION: </html:p>
<html:p>PROTEIN_ASSOCIATION: </html:p>
<html:p>SUBSYSTEM: </html:p>
<html:p>PROTEIN_CLASS: </html:p>
</notes>
<annotation>
</annotation>
<listOfReactants>
<speciesReference species="M_FAN_c" stoichiometry="1"/>
<speciesReference species="M_WATER_c" stoichiometry="1"/>
</listOfReactants>
<listOfProducts>
<speciesReference species="M_FOR_c" stoichiometry="1"/>
<speciesReference species="M_AN_c" stoichiometry="1"/>
</listOfProducts>
</reaction>
<reaction id ="R_350" metaid="metaid_1229" name="R_Tyrosine aminotransferase" reversible="True">
<notes>
<html:p>GENE_ASSOCIATION: </html:p>
<html:p>PROTEIN_ASSOCIATION: </html:p>
<html:p>SUBSYSTEM: </html:p>
<html:p>PROTEIN_CLASS: </html:p>
</notes>
<annotation>
</annotation>
<listOfReactants>
<speciesReference species="M_TYR_c" stoichiometry="1"/>
<speciesReference species="M_AKG_c" stoichiometry="1"/>
</listOfReactants>
<listOfProducts>
<speciesReference species="M_GLT_c" stoichiometry="1"/>
<speciesReference species="M_PHPPYR_c" stoichiometry="1"/>
</listOfProducts>
</reaction>
<reaction id ="R_351" metaid="metaid_1230" name="R_4-hydroxyphenylpyruvate dioxygenase" reversible="False">
<notes>
<html:p>GENE_ASSOCIATION: </html:p>
<html:p>PROTEIN_ASSOCIATION: </html:p>
<html:p>SUBSYSTEM: </html:p>
<html:p>PROTEIN_CLASS: </html:p>
</notes>
<annotation>
</annotation>
<listOfReactants>
<speciesReference species="M_PHPPYR_c" stoichiometry="1"/>
<speciesReference species="M_O2_c" stoichiometry="1"/>
</listOfReactants>
<listOfProducts>
<speciesReference species="M_CO2_c" stoichiometry="1"/>
<speciesReference species="M_HOMOGENTISATE_c" stoichiometry="1"/>
</listOfProducts>
</reaction>
<reaction id ="R_352" metaid="metaid_1231" name="R_Homogentisate 1,2-dioxygenase" reversible="False">
<notes>
<html:p>GENE_ASSOCIATION: </html:p>
<html:p>PROTEIN_ASSOCIATION: </html:p>
<html:p>SUBSYSTEM: </html:p>
<html:p>PROTEIN_CLASS: </html:p>
</notes>
<annotation>
</annotation>
<listOfReactants>
<speciesReference species="M_O2_c" stoichiometry="1"/>
<speciesReference species="M_HOMOGENTISATE_c" stoichiometry="1"/>
</listOfReactants>
<listOfProducts>
<speciesReference species="M_MACETOACETATE_c" stoichiometry="1"/>
</listOfProducts>
</reaction>
<reaction id ="R_353" metaid="metaid_1232" name="R_maleylacetoacetate isomerase" reversible="True">
<notes>
<html:p>GENE_ASSOCIATION: </html:p>
<html:p>PROTEIN_ASSOCIATION: </html:p>
<html:p>SUBSYSTEM: </html:p>
<html:p>PROTEIN_CLASS: </html:p>
</notes>
<annotation>
</annotation>
<listOfReactants>
<speciesReference species="M_MACETOACETATE_c" stoichiometry="1"/>
</listOfReactants>
<listOfProducts>
<speciesReference species="M_FACETOACETATE_c" stoichiometry="1"/>
</listOfProducts>
</reaction>
<reaction id ="R_354" metaid="metaid_1233" name="R_Fumarylacetoacetase" reversible="False">
<notes>
<html:p>GENE_ASSOCIATION: </html:p>
<html:p>PROTEIN_ASSOCIATION: </html:p>
<html:p>SUBSYSTEM: </html:p>
<html:p>PROTEIN_CLASS: </html:p>
</notes>
<annotation>
</annotation>
<listOfReactants>
<speciesReference species="M_FACETOACETATE_c" stoichiometry="1"/>
<speciesReference species="M_WATER_c" stoichiometry="1"/>
</listOfReactants>
<listOfProducts>
<speciesReference species="M_FUM_c" stoichiometry="1"/>
<speciesReference species="M_KBUT_c" stoichiometry="1"/>
</listOfProducts>
</reaction>
<reaction id ="R_355" metaid="metaid_1234" name="R_aspartate transaminase" reversible="True">
<notes>
<html:p>GENE_ASSOCIATION: </html:p>
<html:p>PROTEIN_ASSOCIATION: </html:p>
<html:p>SUBSYSTEM: </html:p>
<html:p>PROTEIN_CLASS: </html:p>
</notes>
<annotation>
</annotation>
<listOfReactants>
<speciesReference species="M_PHE_c" stoichiometry="1"/>
<speciesReference species="M_AKG_c" stoichiometry="1"/>
</listOfReactants>
<listOfProducts>
<speciesReference species="M_PHPYR_c" stoichiometry="1"/>
<speciesReference species="M_GLT_c" stoichiometry="1"/>
</listOfProducts>
</reaction>
<reaction id ="R_356" metaid="metaid_1235" name="R_phenylpyruvate decarboxylase" reversible="False">
<notes>
<html:p>GENE_ASSOCIATION: </html:p>
<html:p>PROTEIN_ASSOCIATION: </html:p>
<html:p>SUBSYSTEM: </html:p>
<html:p>PROTEIN_CLASS: </html:p>
</notes>
<annotation>
</annotation>
<listOfReactants>
<speciesReference species="M_PHPYR_c" stoichiometry="1"/>
</listOfReactants>
<listOfProducts>
<speciesReference species="M_PHAC_c" stoichiometry="1"/>
<speciesReference species="M_CO2_c" stoichiometry="1"/>
</listOfProducts>
</reaction>
<reaction id ="R_357" metaid="metaid_1236" name="R_phenylpyruvate decarboxylase" reversible="False">
<notes>
<html:p>GENE_ASSOCIATION: </html:p>
<html:p>PROTEIN_ASSOCIATION: </html:p>
<html:p>SUBSYSTEM: </html:p>
<html:p>PROTEIN_CLASS: </html:p>
</notes>
<annotation>
</annotation>
<listOfReactants>
<speciesReference species="M_PHAC_c" stoichiometry="1"/>
<speciesReference species="M_NAD_c" stoichiometry="1"/>
<speciesReference species="M_WATER_c" stoichiometry="1"/>
</listOfReactants>
<listOfProducts>
<speciesReference species="M_PAC_c" stoichiometry="1"/>
<speciesReference species="M_NADH_c" stoichiometry="1"/>
<speciesReference species="M_H_c" stoichiometry="1"/>
</listOfProducts>
</reaction>
<reaction id ="R_358" metaid="metaid_1237" name="R_Phenylacetate--CoA ligase" reversible="False">
<notes>
<html:p>GENE_ASSOCIATION: </html:p>
<html:p>PROTEIN_ASSOCIATION: </html:p>
<html:p>SUBSYSTEM: </html:p>
<html:p>PROTEIN_CLASS: </html:p>
</notes>
<annotation>
</annotation>
<listOfReactants>
<speciesReference species="M_COA_c" stoichiometry="1"/>
<speciesReference species="M_PAC_c" stoichiometry="1"/>
<speciesReference species="M_ATP_c" stoichiometry="1"/>
</listOfReactants>
<listOfProducts>
<speciesReference species="M_PACCOA_c" stoichiometry="1"/>
<speciesReference species="M_PPI_c" stoichiometry="1"/>
<speciesReference species="M_AMP_c" stoichiometry="1"/>
</listOfProducts>
</reaction>
<reaction id ="R_359" metaid="metaid_1238" name="R_Arginine deiminase" reversible="False">
<notes>
<html:p>GENE_ASSOCIATION: </html:p>
<html:p>PROTEIN_ASSOCIATION: </html:p>
<html:p>SUBSYSTEM: </html:p>
<html:p>PROTEIN_CLASS: </html:p>
</notes>
<annotation>
</annotation>
<listOfReactants>
<speciesReference species="M_ARG_c" stoichiometry="1"/>
<speciesReference species="M_WATER_c" stoichiometry="1"/>
</listOfReactants>
<listOfProducts>
<speciesReference species="M_NH3_c" stoichiometry="1"/>
<speciesReference species="M_CITR_c" stoichiometry="1"/>
</listOfProducts>
</reaction>
<reaction id ="R_360" metaid="metaid_1239" name="R_Urease" reversible="False">
<notes>
<html:p>GENE_ASSOCIATION: </html:p>
<html:p>PROTEIN_ASSOCIATION: </html:p>
<html:p>SUBSYSTEM: </html:p>
<html:p>PROTEIN_CLASS: </html:p>
</notes>
<annotation>
</annotation>
<listOfReactants>
<speciesReference species="M_UREA_c" stoichiometry="1"/>
<speciesReference species="M_WATER_c" stoichiometry="1"/>
</listOfReactants>
<listOfProducts>
<speciesReference species="M_NH3_c" stoichiometry="2"/>
<speciesReference species="M_CO2_c" stoichiometry="1"/>
</listOfProducts>
</reaction>
<reaction id ="R_361" metaid="metaid_1240" name="R_Arginine decarboxylase" reversible="False">
<notes>
<html:p>GENE_ASSOCIATION: </html:p>
<html:p>PROTEIN_ASSOCIATION: </html:p>
<html:p>SUBSYSTEM: </html:p>
<html:p>PROTEIN_CLASS: </html:p>
</notes>
<annotation>
</annotation>
<listOfReactants>
<speciesReference species="M_ARG_c" stoichiometry="1"/>
</listOfReactants>
<listOfProducts>
<speciesReference species="M_CO2_c" stoichiometry="1"/>
<speciesReference species="M_AGMATHINE_c" stoichiometry="1"/>
</listOfProducts>
</reaction>
<reaction id ="R_362" metaid="metaid_1241" name="R_Agmatinase" reversible="False">
<notes>
<html:p>GENE_ASSOCIATION: </html:p>
<html:p>PROTEIN_ASSOCIATION: </html:p>
<html:p>SUBSYSTEM: </html:p>
<html:p>PROTEIN_CLASS: </html:p>
</notes>
<annotation>
</annotation>
<listOfReactants>
<speciesReference species="M_AGMATHINE_c" stoichiometry="1"/>
<speciesReference species="M_WATER_c" stoichiometry="1"/>
</listOfReactants>
<listOfProducts>
<speciesReference species="M_UREA_c" stoichiometry="1"/>
<speciesReference species="M_PUTRESCINE_c" stoichiometry="1"/>
</listOfProducts>
</reaction>
<reaction id ="R_363" metaid="metaid_1242" name="R_Ornithine--oxo-acid aminotransferase" reversible="False">
<notes>
<html:p>GENE_ASSOCIATION: </html:p>
<html:p>PROTEIN_ASSOCIATION: </html:p>
<html:p>SUBSYSTEM: </html:p>
<html:p>PROTEIN_CLASS: </html:p>
</notes>
<annotation>
</annotation>
<listOfReactants>
<speciesReference species="M_ORN_c" stoichiometry="1"/>
<speciesReference species="M_AKG_c" stoichiometry="1"/>
</listOfReactants>
<listOfProducts>
<speciesReference species="M_GLT_c" stoichiometry="1"/>
<speciesReference species="M_GGSALD_c" stoichiometry="1"/>
</listOfProducts>
</reaction>
<reaction id ="R_364" metaid="metaid_1243" name="R_pyrroline-5-carboxylate reductase" reversible="False">
<notes>
<html:p>GENE_ASSOCIATION: </html:p>
<html:p>PROTEIN_ASSOCIATION: </html:p>
<html:p>SUBSYSTEM: </html:p>
<html:p>PROTEIN_CLASS: </html:p>
</notes>
<annotation>
</annotation>
<listOfReactants>
<speciesReference species="M_P35C_c" stoichiometry="1"/>
<speciesReference species="M_NADPH_c" stoichiometry="1"/>
<speciesReference species="M_NADH_c" stoichiometry="1"/>
</listOfReactants>
<listOfProducts>
<speciesReference species="M_HPRO_c" stoichiometry="1"/>
<speciesReference species="M_NADP_c" stoichiometry="1"/>
<speciesReference species="M_NAD_c" stoichiometry="1"/>
</listOfProducts>
</reaction>
<reaction id ="R_365" metaid="metaid_1244" name="R_4-hydroxy-2-oxoglutarate aldolase" reversible="False">
<notes>
<html:p>GENE_ASSOCIATION: </html:p>
<html:p>PROTEIN_ASSOCIATION: </html:p>
<html:p>SUBSYSTEM: </html:p>
<html:p>PROTEIN_CLASS: </html:p>
</notes>
<annotation>
</annotation>
<listOfReactants>
<speciesReference species="M_HYDROXYAKG_c" stoichiometry="1"/>
</listOfReactants>
<listOfProducts>
<speciesReference species="M_GLYOX_c" stoichiometry="1"/>
<speciesReference species="M_PYR_c" stoichiometry="1"/>
</listOfProducts>
</reaction>
<reaction id ="R_366" metaid="metaid_1245" name="R_Aspartate aminotransferase" reversible="True">
<notes>
<html:p>GENE_ASSOCIATION: </html:p>
<html:p>PROTEIN_ASSOCIATION: </html:p>
<html:p>SUBSYSTEM: </html:p>
<html:p>PROTEIN_CLASS: </html:p>
</notes>
<annotation>
</annotation>
<listOfReactants>
<speciesReference species="M_HYDROXYAKG_c" stoichiometry="1"/>
<speciesReference species="M_GLT_c" stoichiometry="1"/>
</listOfReactants>
<listOfProducts>
<speciesReference species="M_L4HG_c" stoichiometry="1"/>
<speciesReference species="M_AKG_c" stoichiometry="1"/>
</listOfProducts>
</reaction>
<reaction id ="R_367" metaid="metaid_1246" name="R_1-pyrroline-5-carboxylate dehydrogenase" reversible="False">
<notes>
<html:p>GENE_ASSOCIATION: </html:p>
<html:p>PROTEIN_ASSOCIATION: </html:p>
<html:p>SUBSYSTEM: </html:p>
<html:p>PROTEIN_CLASS: </html:p>
</notes>
<annotation>
</annotation>
<listOfReactants>
<speciesReference species="M_P35C_c" stoichiometry="1"/>
<speciesReference species="M_NAD_c" stoichiometry="1"/>
<speciesReference species="M_WATER_c" stoichiometry="2"/>
</listOfReactants>
<listOfProducts>
<speciesReference species="M_NADH_c" stoichiometry="1"/>
<speciesReference species="M_E4HG_c" stoichiometry="1"/>
<speciesReference species="M_H_c" stoichiometry="1"/>
</listOfProducts>
</reaction>
<reaction id ="R_368" metaid="metaid_1247" name="R_1-pyrroline-5-carboxylate dehydrogenase" reversible="False">
<notes>
<html:p>GENE_ASSOCIATION: </html:p>
<html:p>PROTEIN_ASSOCIATION: </html:p>
<html:p>SUBSYSTEM: </html:p>
<html:p>PROTEIN_CLASS: </html:p>
</notes>
<annotation>
</annotation>
<listOfReactants>
<speciesReference species="M_P35C_c" stoichiometry="1"/>
<speciesReference species="M_NADP_c" stoichiometry="1"/>
<speciesReference species="M_WATER_c" stoichiometry="2"/>
</listOfReactants>
<listOfProducts>
<speciesReference species="M_NADPH_c" stoichiometry="1"/>
<speciesReference species="M_E4HG_c" stoichiometry="1"/>
<speciesReference species="M_H_c" stoichiometry="1"/>
</listOfProducts>
</reaction>
<reaction id ="R_369" metaid="metaid_1248" name="R_1-pyrroline-5-carboxylate dehydrogenase" reversible="False">
<notes>
<html:p>GENE_ASSOCIATION: </html:p>
<html:p>PROTEIN_ASSOCIATION: </html:p>
<html:p>SUBSYSTEM: </html:p>
<html:p>PROTEIN_CLASS: </html:p>
</notes>
<annotation>
</annotation>
<listOfReactants>
<speciesReference species="M_NADH_c" stoichiometry="1"/>
<speciesReference species="M_E4HG_c" stoichiometry="1"/>
<speciesReference species="M_H_c" stoichiometry="1"/>
</listOfReactants>
<listOfProducts>
<speciesReference species="M_L4HGSA_c" stoichiometry="1"/>
<speciesReference species="M_NAD_c" stoichiometry="1"/>
<speciesReference species="M_WATER_c" stoichiometry="1"/>
</listOfProducts>
</reaction>
<reaction id ="R_370" metaid="metaid_1249" name="R_1-pyrroline-5-carboxylate dehydrogenase" reversible="False">
<notes>
<html:p>GENE_ASSOCIATION: </html:p>
<html:p>PROTEIN_ASSOCIATION: </html:p>
<html:p>SUBSYSTEM: </html:p>
<html:p>PROTEIN_CLASS: </html:p>
</notes>
<annotation>
</annotation>
<listOfReactants>
<speciesReference species="M_P5C_c" stoichiometry="1"/>
<speciesReference species="M_NAD_c" stoichiometry="1"/>
<speciesReference species="M_WATER_c" stoichiometry="2"/>
</listOfReactants>
<listOfProducts>
<speciesReference species="M_NADH_c" stoichiometry="1"/>
<speciesReference species="M_GLT_c" stoichiometry="1"/>
<speciesReference species="M_H_c" stoichiometry="1"/>
</listOfProducts>
</reaction>
<reaction id ="R_371" metaid="metaid_1250" name="R_1-pyrroline-5-carboxylate dehydrogenase" reversible="False">
<notes>
<html:p>GENE_ASSOCIATION: </html:p>
<html:p>PROTEIN_ASSOCIATION: </html:p>
<html:p>SUBSYSTEM: </html:p>
<html:p>PROTEIN_CLASS: </html:p>
</notes>
<annotation>
</annotation>
<listOfReactants>
<speciesReference species="M_GGSALD_c" stoichiometry="1"/>
<speciesReference species="M_NAD_c" stoichiometry="1"/>
<speciesReference species="M_WATER_c" stoichiometry="1"/>
</listOfReactants>
<listOfProducts>
<speciesReference species="M_NADH_c" stoichiometry="1"/>
<speciesReference species="M_GLT_c" stoichiometry="1"/>
<speciesReference species="M_H_c" stoichiometry="1"/>
</listOfProducts>
</reaction>
<reaction id ="R_372" metaid="metaid_1251" name="R_asparagine synthetase (glutamine-hydrolysing)" reversible="False">
<notes>
<html:p>GENE_ASSOCIATION: </html:p>
<html:p>PROTEIN_ASSOCIATION: </html:p>
<html:p>SUBSYSTEM: </html:p>
<html:p>PROTEIN_CLASS: </html:p>
</notes>
<annotation>
</annotation>
<listOfReactants>
<speciesReference species="M_GLN_c" stoichiometry="1"/>
<speciesReference species="M_ASP_c" stoichiometry="1"/>
<speciesReference species="M_ATP_c" stoichiometry="1"/>
<speciesReference species="M_WATER_c" stoichiometry="1"/>
</listOfReactants>
<listOfProducts>
<speciesReference species="M_GLT_c" stoichiometry="1"/>
<speciesReference species="M_ASN_c" stoichiometry="1"/>
<speciesReference species="M_PPI_c" stoichiometry="1"/>
<speciesReference species="M_AMP_c" stoichiometry="1"/>
</listOfProducts>
</reaction>
<reaction id ="R_373" metaid="metaid_1252" name="R_Methionine adenosyltransferase" reversible="False">
<notes>
<html:p>GENE_ASSOCIATION: </html:p>
<html:p>PROTEIN_ASSOCIATION: </html:p>
<html:p>SUBSYSTEM: </html:p>
<html:p>PROTEIN_CLASS: </html:p>
</notes>
<annotation>
</annotation>
<listOfReactants>
<speciesReference species="M_ATP_c" stoichiometry="1"/>
<speciesReference species="M_MET_c" stoichiometry="1"/>
<speciesReference species="M_WATER_c" stoichiometry="1"/>
</listOfReactants>
<listOfProducts>
<speciesReference species="M_PI_c" stoichiometry="1"/>
<speciesReference species="M_PPI_c" stoichiometry="1"/>
<speciesReference species="M_SAMET_c" stoichiometry="1"/>
</listOfProducts>
</reaction>
<reaction id ="R_374" metaid="metaid_1253" name="R_Adenosylhomocysteinase" reversible="True">
<notes>
<html:p>GENE_ASSOCIATION: </html:p>
<html:p>PROTEIN_ASSOCIATION: </html:p>
<html:p>SUBSYSTEM: </html:p>
<html:p>PROTEIN_CLASS: </html:p>
</notes>
<annotation>
</annotation>
<listOfReactants>
<speciesReference species="M_AHOMOCYC_c" stoichiometry="1"/>
<speciesReference species="M_WATER_c" stoichiometry="1"/>
</listOfReactants>
<listOfProducts>
<speciesReference species="M_HOMOCYC_c" stoichiometry="1"/>
<speciesReference species="M_ADN_c" stoichiometry="1"/>
</listOfProducts>
</reaction>
<reaction id ="R_375" metaid="metaid_1254" name="R_SAM-dependent methyltransferase" reversible="False">
<notes>
<html:p>GENE_ASSOCIATION: </html:p>
<html:p>PROTEIN_ASSOCIATION: </html:p>
<html:p>SUBSYSTEM: </html:p>
<html:p>PROTEIN_CLASS: </html:p>
</notes>
<annotation>
</annotation>
<listOfReactants>
<speciesReference species="M_SAMET_c" stoichiometry="1"/>
<speciesReference species="M_CYTOSINE_c" stoichiometry="1"/>
</listOfReactants>
<listOfProducts>
<speciesReference species="M_AHOMOCYC_c" stoichiometry="1"/>
<speciesReference species="M_M5CSN_c" stoichiometry="1"/>
</listOfProducts>
</reaction>
<reaction id ="R_376" metaid="metaid_1255" name="R_5-Methylcytosine aminohydrolase" reversible="False">
<notes>
<html:p>GENE_ASSOCIATION: </html:p>
<html:p>PROTEIN_ASSOCIATION: </html:p>
<html:p>SUBSYSTEM: </html:p>
<html:p>PROTEIN_CLASS: </html:p>
</notes>
<annotation>
</annotation>
<listOfReactants>
<speciesReference species="M_M5CSN_c" stoichiometry="1"/>
<speciesReference species="M_WATER_c" stoichiometry="1"/>
</listOfReactants>
<listOfProducts>
<speciesReference species="M_NH3_c" stoichiometry="1"/>
<speciesReference species="M_THYMINE_c" stoichiometry="1"/>
</listOfProducts>
</reaction>
<reaction id ="R_377" metaid="metaid_1256" name="R_Spermidine synthase" reversible="False">
<notes>
<html:p>GENE_ASSOCIATION: </html:p>
<html:p>PROTEIN_ASSOCIATION: </html:p>
<html:p>SUBSYSTEM: </html:p>
<html:p>PROTEIN_CLASS: </html:p>
</notes>
<annotation>
</annotation>
<listOfReactants>
<speciesReference species="M_SPERMINE_c" stoichiometry="1"/>
<speciesReference species="M_MTADENOSINE_c" stoichiometry="1"/>
<speciesReference species="M_H_c" stoichiometry="1"/>
</listOfReactants>
<listOfProducts>
<speciesReference species="M_SPERMIDINE_c" stoichiometry="1"/>
<speciesReference species="M_SAMETA_c" stoichiometry="1"/>
</listOfProducts>
</reaction>
<reaction id ="R_378" metaid="metaid_1257" name="R_methylthio-D-ribosyltransferase" reversible="False">
<notes>
<html:p>GENE_ASSOCIATION: </html:p>
<html:p>PROTEIN_ASSOCIATION: </html:p>
<html:p>SUBSYSTEM: </html:p>
<html:p>PROTEIN_CLASS: </html:p>
</notes>
<annotation>
</annotation>
<listOfReactants>
<speciesReference species="M_PI_c" stoichiometry="1"/>
<speciesReference species="M_MTADENOSINE_c" stoichiometry="1"/>
</listOfReactants>
<listOfProducts>
<speciesReference species="M_AD_c" stoichiometry="1"/>
<speciesReference species="M_MTRP_c" stoichiometry="1"/>
</listOfProducts>
</reaction>
<reaction id ="R_379" metaid="metaid_1258" name="R_Spermidine synthase" reversible="False">
<notes>
<html:p>GENE_ASSOCIATION: </html:p>
<html:p>PROTEIN_ASSOCIATION: </html:p>
<html:p>SUBSYSTEM: </html:p>
<html:p>PROTEIN_CLASS: </html:p>
</notes>
<annotation>
</annotation>
<listOfReactants>
<speciesReference species="M_MTRP_c" stoichiometry="1"/>
</listOfReactants>
<listOfProducts>
<speciesReference species="M_MTRIP_c" stoichiometry="1"/>
</listOfProducts>
</reaction>
<reaction id ="R_380" metaid="metaid_1259" name="R_L-serine ammonia-lyase" reversible="False">
<notes>
<html:p>GENE_ASSOCIATION: </html:p>
<html:p>PROTEIN_ASSOCIATION: </html:p>
<html:p>SUBSYSTEM: </html:p>
<html:p>PROTEIN_CLASS: </html:p>
</notes>
<annotation>
</annotation>
<listOfReactants>
<speciesReference species="M_SER_c" stoichiometry="1"/>
</listOfReactants>
<listOfProducts>
<speciesReference species="M_PYR_c" stoichiometry="1"/>
<speciesReference species="M_NH3_c" stoichiometry="1"/>
</listOfProducts>
</reaction>
<reaction id ="R_381" metaid="metaid_1260" name="R_alanine dehydrogenase" reversible="True">
<notes>
<html:p>GENE_ASSOCIATION: </html:p>
<html:p>PROTEIN_ASSOCIATION: </html:p>
<html:p>SUBSYSTEM: </html:p>
<html:p>PROTEIN_CLASS: </html:p>
</notes>
<annotation>
</annotation>
<listOfReactants>
<speciesReference species="M_ALA_c" stoichiometry="1"/>
<speciesReference species="M_NAD_c" stoichiometry="1"/>
<speciesReference species="M_WATER_c" stoichiometry="1"/>
</listOfReactants>
<listOfProducts>
<speciesReference species="M_PYR_c" stoichiometry="1"/>
<speciesReference species="M_NH3_c" stoichiometry="1"/>
<speciesReference species="M_NADH_c" stoichiometry="1"/>
<speciesReference species="M_H_c" stoichiometry="1"/>
</listOfProducts>
</reaction>
<reaction id ="R_382" metaid="metaid_1261" name="R_Glutamate decarboxylase" reversible="False">
<notes>
<html:p>GENE_ASSOCIATION: </html:p>
<html:p>PROTEIN_ASSOCIATION: </html:p>
<html:p>SUBSYSTEM: </html:p>
<html:p>PROTEIN_CLASS: </html:p>
</notes>
<annotation>
</annotation>
<listOfReactants>
<speciesReference species="M_GLT_c" stoichiometry="1"/>
</listOfReactants>
<listOfProducts>
<speciesReference species="M_CO2_c" stoichiometry="1"/>
<speciesReference species="M_GABA_c" stoichiometry="1"/>
</listOfProducts>
</reaction>
<reaction id ="R_383" metaid="metaid_1262" name="R_4-aminobutyrate aminotransferase" reversible="False">
<notes>
<html:p>GENE_ASSOCIATION: </html:p>
<html:p>PROTEIN_ASSOCIATION: </html:p>
<html:p>SUBSYSTEM: </html:p>
<html:p>PROTEIN_CLASS: </html:p>
</notes>
<annotation>
</annotation>
<listOfReactants>
<speciesReference species="M_AKG_c" stoichiometry="1"/>
<speciesReference species="M_GABA_c" stoichiometry="1"/>
</listOfReactants>
<listOfProducts>
<speciesReference species="M_GLT_c" stoichiometry="1"/>
<speciesReference species="M_SUCCALD_c" stoichiometry="1"/>
</listOfProducts>
</reaction>
<reaction id ="R_384" metaid="metaid_1263" name="R_4-aminobutyrate aminotransferase" reversible="False">
<notes>
<html:p>GENE_ASSOCIATION: </html:p>
<html:p>PROTEIN_ASSOCIATION: </html:p>
<html:p>SUBSYSTEM: </html:p>
<html:p>PROTEIN_CLASS: </html:p>
</notes>
<annotation>
</annotation>
<listOfReactants>
<speciesReference species="M_GABA_c" stoichiometry="1"/>
<speciesReference species="M_PYR_c" stoichiometry="1"/>
</listOfReactants>
<listOfProducts>
<speciesReference species="M_SUCCALD_c" stoichiometry="1"/>
<speciesReference species="M_ALA_c" stoichiometry="1"/>
</listOfProducts>
</reaction>
<reaction id ="R_385" metaid="metaid_1264" name="R_Succinate-semialdehyde dehydrogenase (NAD(P)+)" reversible="False">
<notes>
<html:p>GENE_ASSOCIATION: </html:p>
<html:p>PROTEIN_ASSOCIATION: </html:p>
<html:p>SUBSYSTEM: </html:p>
<html:p>PROTEIN_CLASS: </html:p>
</notes>
<annotation>
</annotation>
<listOfReactants>
<speciesReference species="M_SUCCALD_c" stoichiometry="1"/>
<speciesReference species="M_NAD_c" stoichiometry="1"/>
<speciesReference species="M_WATER_c" stoichiometry="1"/>
</listOfReactants>
<listOfProducts>
<speciesReference species="M_NADH_c" stoichiometry="1"/>
<speciesReference species="M_SUCC_c" stoichiometry="1"/>
<speciesReference species="M_H_c" stoichiometry="1"/>
</listOfProducts>
</reaction>
<reaction id ="R_386" metaid="metaid_1265" name="R_Glycine C-acetyltransferase" reversible="False">
<notes>
<html:p>GENE_ASSOCIATION: </html:p>
<html:p>PROTEIN_ASSOCIATION: </html:p>
<html:p>SUBSYSTEM: </html:p>
<html:p>PROTEIN_CLASS: </html:p>
</notes>
<annotation>
</annotation>
<listOfReactants>
<speciesReference species="M_AOXOBUT_c" stoichiometry="1"/>
<speciesReference species="M_COA_c" stoichiometry="1"/>
</listOfReactants>
<listOfProducts>
<speciesReference species="M_GLY_c" stoichiometry="1"/>
<speciesReference species="M_ACOA_c" stoichiometry="1"/>
</listOfProducts>
</reaction>
<reaction id ="R_387" metaid="metaid_1266" name="R_Dihydrolipoamide dehydrogenase" reversible="False">
<notes>
<html:p>GENE_ASSOCIATION: </html:p>
<html:p>PROTEIN_ASSOCIATION: </html:p>
<html:p>SUBSYSTEM: </html:p>
<html:p>PROTEIN_CLASS: </html:p>
</notes>
<annotation>
</annotation>
<listOfReactants>
<speciesReference species="M_DDLGCVH_c" stoichiometry="1"/>
<speciesReference species="M_NAD_c" stoichiometry="1"/>
</listOfReactants>
<listOfProducts>
<speciesReference species="M_NADH_c" stoichiometry="1"/>
<speciesReference species="M_PLIPOYLLYSINE_c" stoichiometry="1"/>
<speciesReference species="M_H_c" stoichiometry="1"/>
</listOfProducts>
</reaction>
<reaction id ="R_388" metaid="metaid_1267" name="R_Glycine dehydrogenase (decarboxylating)" reversible="False">
<notes>
<html:p>GENE_ASSOCIATION: </html:p>
<html:p>PROTEIN_ASSOCIATION: </html:p>
<html:p>SUBSYSTEM: </html:p>
<html:p>PROTEIN_CLASS: </html:p>
</notes>
<annotation>
</annotation>
<listOfReactants>
<speciesReference species="M_PLIPOYLLYSINE_c" stoichiometry="1"/>
<speciesReference species="M_GLY_c" stoichiometry="1"/>
</listOfReactants>
<listOfProducts>
<speciesReference species="M_AMDLGCVH_c" stoichiometry="1"/>
<speciesReference species="M_CO2_c" stoichiometry="1"/>
</listOfProducts>
</reaction>
<reaction id ="R_389" metaid="metaid_1268" name="R_Aminomethyltransferase" reversible="False">
<notes>
<html:p>GENE_ASSOCIATION: </html:p>
<html:p>PROTEIN_ASSOCIATION: </html:p>
<html:p>SUBSYSTEM: </html:p>
<html:p>PROTEIN_CLASS: </html:p>
</notes>
<annotation>
</annotation>
<listOfReactants>
<speciesReference species="M_AMDLGCVH_c" stoichiometry="1"/>
<speciesReference species="M_THF_c" stoichiometry="1"/>
</listOfReactants>
<listOfProducts>
<speciesReference species="M_DDLGCVH_c" stoichiometry="1"/>
<speciesReference species="M_METHTHF_c" stoichiometry="1"/>
<speciesReference species="M_NH3_c" stoichiometry="1"/>
</listOfProducts>
</reaction>
<reaction id ="R_390" metaid="metaid_1269" name="R_Aminomethyltransferase" reversible="False">
<notes>
<html:p>GENE_ASSOCIATION: </html:p>
<html:p>PROTEIN_ASSOCIATION: </html:p>
<html:p>SUBSYSTEM: </html:p>
<html:p>PROTEIN_CLASS: </html:p>
</notes>
<annotation>
</annotation>
<listOfReactants>
<speciesReference species="M_GLY_c" stoichiometry="1"/>
<speciesReference species="M_THF_c" stoichiometry="1"/>
<speciesReference species="M_NAD_c" stoichiometry="1"/>
</listOfReactants>
<listOfProducts>
<speciesReference species="M_CO2_c" stoichiometry="1"/>
<speciesReference species="M_METHTHF_c" stoichiometry="1"/>
<speciesReference species="M_NH3_c" stoichiometry="1"/>
<speciesReference species="M_NADH_c" stoichiometry="1"/>
<speciesReference species="M_H_c" stoichiometry="1"/>
</listOfProducts>
</reaction>
<reaction id ="R_391" metaid="metaid_1270" name="R_Dihydrolipoamide dehydrogenase" reversible="True">
<notes>
<html:p>GENE_ASSOCIATION: </html:p>
<html:p>PROTEIN_ASSOCIATION: </html:p>
<html:p>SUBSYSTEM: </html:p>
<html:p>PROTEIN_CLASS: </html:p>
</notes>
<annotation>
</annotation>
<listOfReactants>
<speciesReference species="M_DHLAMIDE_c" stoichiometry="1"/>
<speciesReference species="M_NAD_c" stoichiometry="1"/>
</listOfReactants>
<listOfProducts>
<speciesReference species="M_LIPOAMIDE_c" stoichiometry="1"/>
<speciesReference species="M_NADH_c" stoichiometry="1"/>
<speciesReference species="M_H_c" stoichiometry="2"/>
</listOfProducts>
</reaction>
<reaction id ="R_392" metaid="metaid_1271" name="R_Histidine ammonia-lyase" reversible="False">
<notes>
<html:p>GENE_ASSOCIATION: </html:p>
<html:p>PROTEIN_ASSOCIATION: </html:p>
<html:p>SUBSYSTEM: </html:p>
<html:p>PROTEIN_CLASS: </html:p>
</notes>
<annotation>
</annotation>
<listOfReactants>
<speciesReference species="M_HIS_c" stoichiometry="1"/>
</listOfReactants>
<listOfProducts>
<speciesReference species="M_NH3_c" stoichiometry="1"/>
<speciesReference species="M_UROCANATE_c" stoichiometry="1"/>
</listOfProducts>
</reaction>
<reaction id ="R_393" metaid="metaid_1272" name="R_Urocanate hydratase" reversible="False">
<notes>
<html:p>GENE_ASSOCIATION: </html:p>
<html:p>PROTEIN_ASSOCIATION: </html:p>
<html:p>SUBSYSTEM: </html:p>
<html:p>PROTEIN_CLASS: </html:p>
</notes>
<annotation>
</annotation>
<listOfReactants>
<speciesReference species="M_UROCANATE_c" stoichiometry="1"/>
<speciesReference species="M_WATER_c" stoichiometry="1"/>
</listOfReactants>
<listOfProducts>
<speciesReference species="M_IMI5PROP_c" stoichiometry="1"/>
</listOfProducts>
</reaction>
<reaction id ="R_394" metaid="metaid_1273" name="R_Imidazolonepropionase" reversible="False">
<notes>
<html:p>GENE_ASSOCIATION: </html:p>
<html:p>PROTEIN_ASSOCIATION: </html:p>
<html:p>SUBSYSTEM: </html:p>
<html:p>PROTEIN_CLASS: </html:p>
</notes>
<annotation>
</annotation>
<listOfReactants>
<speciesReference species="M_IMI5PROP_c" stoichiometry="1"/>
<speciesReference species="M_WATER_c" stoichiometry="1"/>
</listOfReactants>
<listOfProducts>
<speciesReference species="M_NFORMIGLU_c" stoichiometry="1"/>
</listOfProducts>
</reaction>
<reaction id ="R_395" metaid="metaid_1274" name="R_formimidoylglutamase" reversible="False">
<notes>
<html:p>GENE_ASSOCIATION: </html:p>
<html:p>PROTEIN_ASSOCIATION: </html:p>
<html:p>SUBSYSTEM: </html:p>
<html:p>PROTEIN_CLASS: </html:p>
</notes>
<annotation>
</annotation>
<listOfReactants>
<speciesReference species="M_NFORMIGLU_c" stoichiometry="1"/>
<speciesReference species="M_WATER_c" stoichiometry="1"/>
</listOfReactants>
<listOfProducts>
<speciesReference species="M_GLT_c" stoichiometry="1"/>
<speciesReference species="M_FORMAMIDE_c" stoichiometry="1"/>
</listOfProducts>
</reaction>
<reaction id ="R_396" metaid="metaid_1275" name="R_Cystathionine gamma-lyase" reversible="False">
<notes>
<html:p>GENE_ASSOCIATION: </html:p>
<html:p>PROTEIN_ASSOCIATION: </html:p>
<html:p>SUBSYSTEM: </html:p>
<html:p>PROTEIN_CLASS: </html:p>
</notes>
<annotation>
</annotation>
<listOfReactants>
<speciesReference species="M_CYS_c" stoichiometry="1"/>
<speciesReference species="M_WATER_c" stoichiometry="1"/>
</listOfReactants>
<listOfProducts>
<speciesReference species="M_H2S_c" stoichiometry="1"/>
<speciesReference species="M_PYR_c" stoichiometry="1"/>
<speciesReference species="M_NH3_c" stoichiometry="1"/>
</listOfProducts>
</reaction>
<reaction id ="R_397" metaid="metaid_1276" name="R_lysine decarboxylase" reversible="False">
<notes>
<html:p>GENE_ASSOCIATION: </html:p>
<html:p>PROTEIN_ASSOCIATION: </html:p>
<html:p>SUBSYSTEM: </html:p>
<html:p>PROTEIN_CLASS: </html:p>
</notes>
<annotation>
</annotation>
<listOfReactants>
<speciesReference species="M_LYS_c" stoichiometry="1"/>
</listOfReactants>
<listOfProducts>
<speciesReference species="M_CADA_c" stoichiometry="1"/>
<speciesReference species="M_CO2_c" stoichiometry="1"/>
</listOfProducts>
</reaction>
<reaction id ="R_398" metaid="metaid_1277" name="R_cadaverine aminotransferase" reversible="False">
<notes>
<html:p>GENE_ASSOCIATION: </html:p>
<html:p>PROTEIN_ASSOCIATION: </html:p>
<html:p>SUBSYSTEM: </html:p>
<html:p>PROTEIN_CLASS: </html:p>
</notes>
<annotation>
</annotation>
<listOfReactants>
<speciesReference species="M_CADA_c" stoichiometry="1"/>
<speciesReference species="M_AKG_c" stoichiometry="1"/>
</listOfReactants>
<listOfProducts>
<speciesReference species="M_PIPER_c" stoichiometry="1"/>
<speciesReference species="M_GLT_c" stoichiometry="1"/>
<speciesReference species="M_WATER_c" stoichiometry="1"/>
</listOfProducts>
</reaction>
<reaction id ="R_399" metaid="metaid_1278" name="R_piperideine dehydrogenase" reversible="False">
<notes>
<html:p>GENE_ASSOCIATION: </html:p>
<html:p>PROTEIN_ASSOCIATION: </html:p>
<html:p>SUBSYSTEM: </html:p>
<html:p>PROTEIN_CLASS: </html:p>
</notes>
<annotation>
</annotation>
<listOfReactants>
<speciesReference species="M_PIPER_c" stoichiometry="1"/>
<speciesReference species="M_NAD_c" stoichiometry="1"/>
<speciesReference species="M_WATER_c" stoichiometry="2"/>
</listOfReactants>
<listOfProducts>
<speciesReference species="M_AMINOVAL_c" stoichiometry="1"/>
<speciesReference species="M_NADH_c" stoichiometry="1"/>
<speciesReference species="M_H_c" stoichiometry="1"/>
</listOfProducts>
</reaction>
<reaction id ="R_400" metaid="metaid_1279" name="R_5-aminovalerate transaminase" reversible="False">
<notes>
<html:p>GENE_ASSOCIATION: </html:p>
<html:p>PROTEIN_ASSOCIATION: </html:p>
<html:p>SUBSYSTEM: </html:p>
<html:p>PROTEIN_CLASS: </html:p>
</notes>
<annotation>
</annotation>
<listOfReactants>
<speciesReference species="M_AMINOVAL_c" stoichiometry="1"/>
<speciesReference species="M_AKG_c" stoichiometry="1"/>
</listOfReactants>
<listOfProducts>
<speciesReference species="M_GLUTSEMI_c" stoichiometry="1"/>
<speciesReference species="M_GLT_c" stoichiometry="1"/>
</listOfProducts>
</reaction>
<reaction id ="R_401" metaid="metaid_1280" name="R_glutarate-semialdehyde dehydrogenase" reversible="False">
<notes>
<html:p>GENE_ASSOCIATION: </html:p>
<html:p>PROTEIN_ASSOCIATION: </html:p>
<html:p>SUBSYSTEM: </html:p>
<html:p>PROTEIN_CLASS: </html:p>
</notes>
<annotation>
</annotation>
<listOfReactants>
<speciesReference species="M_GLUTSEMI_c" stoichiometry="1"/>
<speciesReference species="M_NAD_c" stoichiometry="1"/>
<speciesReference species="M_WATER_c" stoichiometry="1"/>
</listOfReactants>
<listOfProducts>
<speciesReference species="M_GLUT_c" stoichiometry="1"/>
<speciesReference species="M_NADH_c" stoichiometry="1"/>
<speciesReference species="M_H_c" stoichiometry="1"/>
</listOfProducts>
</reaction>
<reaction id ="R_402" metaid="metaid_1281" name="R_glutarate:CoA ligase (ADP-forming)" reversible="True">
<notes>
<html:p>GENE_ASSOCIATION: </html:p>
<html:p>PROTEIN_ASSOCIATION: </html:p>
<html:p>SUBSYSTEM: </html:p>
<html:p>PROTEIN_CLASS: </html:p>
</notes>
<annotation>
</annotation>
<listOfReactants>
<speciesReference species="M_GLUT_c" stoichiometry="1"/>
<speciesReference species="M_ATP_c" stoichiometry="1"/>
<speciesReference species="M_COA_c" stoichiometry="1"/>
</listOfReactants>
<listOfProducts>
<speciesReference species="M_GLUTCOA_c" stoichiometry="1"/>
<speciesReference species="M_ADP_c" stoichiometry="1"/>
<speciesReference species="M_PI_c" stoichiometry="1"/>
</listOfProducts>
</reaction>
<reaction id ="R_403" metaid="metaid_1282" name="R_Oxoglutarate dehydrogenase (lipoamide)" reversible="False">
<notes>
<html:p>GENE_ASSOCIATION: </html:p>
<html:p>PROTEIN_ASSOCIATION: </html:p>
<html:p>SUBSYSTEM: </html:p>
<html:p>PROTEIN_CLASS: </html:p>
</notes>
<annotation>
</annotation>
<listOfReactants>
<speciesReference species="M_OADIPATE_c" stoichiometry="1"/>
<speciesReference species="M_COA_c" stoichiometry="1"/>
<speciesReference species="M_NAD_c" stoichiometry="1"/>
</listOfReactants>
<listOfProducts>
<speciesReference species="M_GLUTCOA_c" stoichiometry="1"/>
<speciesReference species="M_CO2_c" stoichiometry="1"/>
<speciesReference species="M_NADH_c" stoichiometry="1"/>
<speciesReference species="M_H_c" stoichiometry="1"/>
</listOfProducts>
</reaction>
<reaction id ="R_404" metaid="metaid_1283" name="R_glutaryl-CoA dehydrogenase" reversible="False">
<notes>
<html:p>GENE_ASSOCIATION: </html:p>
<html:p>PROTEIN_ASSOCIATION: </html:p>
<html:p>SUBSYSTEM: </html:p>
<html:p>PROTEIN_CLASS: </html:p>
</notes>
<annotation>
</annotation>
<listOfReactants>
<speciesReference species="M_GLUTCOA_c" stoichiometry="1"/>
<speciesReference species="M_NAD_c" stoichiometry="2"/>
</listOfReactants>
<listOfProducts>
<speciesReference species="M_CROTCOA_c" stoichiometry="1"/>
<speciesReference species="M_NADH_c" stoichiometry="2"/>
<speciesReference species="M_CO2_c" stoichiometry="1"/>
</listOfProducts>
</reaction>
<reaction id ="R_405" metaid="metaid_1284" name="R_Enoyl-CoA hydratase" reversible="False">
<notes>
<html:p>GENE_ASSOCIATION: </html:p>
<html:p>PROTEIN_ASSOCIATION: </html:p>
<html:p>SUBSYSTEM: </html:p>
<html:p>PROTEIN_CLASS: </html:p>
</notes>
<annotation>
</annotation>
<listOfReactants>
<speciesReference species="M_CROTCOA_c" stoichiometry="1"/>
<speciesReference species="M_WATER_c" stoichiometry="1"/>
</listOfReactants>
<listOfProducts>
<speciesReference species="M_H3BUTCOA_c" stoichiometry="1"/>
</listOfProducts>
</reaction>
<reaction id ="R_406" metaid="metaid_1285" name="R_3-hydroxybutyryl-CoA dehydrogenase" reversible="False">
<notes>
<html:p>GENE_ASSOCIATION: </html:p>
<html:p>PROTEIN_ASSOCIATION: </html:p>
<html:p>SUBSYSTEM: </html:p>
<html:p>PROTEIN_CLASS: </html:p>
</notes>
<annotation>
</annotation>
<listOfReactants>
<speciesReference species="M_NAD_c" stoichiometry="1"/>
<speciesReference species="M_H3BUTCOA_c" stoichiometry="1"/>
</listOfReactants>
<listOfProducts>
<speciesReference species="M_NADH_c" stoichiometry="1"/>
<speciesReference species="M_AACETYLCOA_c" stoichiometry="1"/>
<speciesReference species="M_H_c" stoichiometry="1"/>
</listOfProducts>
</reaction>
<reaction id ="R_407" metaid="metaid_1286" name="R_3-hydroxybutyryl-CoA dehydrogenase" reversible="False">
<notes>
<html:p>GENE_ASSOCIATION: </html:p>
<html:p>PROTEIN_ASSOCIATION: </html:p>
<html:p>SUBSYSTEM: </html:p>
<html:p>PROTEIN_CLASS: </html:p>
</notes>
<annotation>
</annotation>
<listOfReactants>
<speciesReference species="M_NADP_c" stoichiometry="1"/>
<speciesReference species="M_H3BUTCOA_c" stoichiometry="1"/>
</listOfReactants>
<listOfProducts>
<speciesReference species="M_NADPH_c" stoichiometry="1"/>
<speciesReference species="M_AACETYLCOA_c" stoichiometry="1"/>
<speciesReference species="M_H_c" stoichiometry="1"/>
</listOfProducts>
</reaction>
<reaction id ="R_408" metaid="metaid_1287" name="R_3-hydroxybutyryl-CoA epimerase" reversible="False">
<notes>
<html:p>GENE_ASSOCIATION: </html:p>
<html:p>PROTEIN_ASSOCIATION: </html:p>
<html:p>SUBSYSTEM: </html:p>
<html:p>PROTEIN_CLASS: </html:p>
</notes>
<annotation>
</annotation>
<listOfReactants>
<speciesReference species="M_H3BUTCOA_c" stoichiometry="1"/>
</listOfReactants>
<listOfProducts>
<speciesReference species="M_RH3BUTCOA_c" stoichiometry="1"/>
</listOfProducts>
</reaction>
<reaction id ="R_409" metaid="metaid_1288" name="R_3-hydroxybutyrate dehydrogenase" reversible="True">
<notes>
<html:p>GENE_ASSOCIATION: </html:p>
<html:p>PROTEIN_ASSOCIATION: </html:p>
<html:p>SUBSYSTEM: </html:p>
<html:p>PROTEIN_CLASS: </html:p>
</notes>
<annotation>
</annotation>
<listOfReactants>
<speciesReference species="M_RH3BUT_c" stoichiometry="1"/>
<speciesReference species="M_NAD_c" stoichiometry="1"/>
</listOfReactants>
<listOfProducts>
<speciesReference species="M_KBUT_c" stoichiometry="1"/>
<speciesReference species="M_NADH_c" stoichiometry="1"/>
<speciesReference species="M_H_c" stoichiometry="1"/>
</listOfProducts>
</reaction>
<reaction id ="R_410" metaid="metaid_1289" name="R_Acetoacetate--CoA ligase" reversible="False">
<notes>
<html:p>GENE_ASSOCIATION: </html:p>
<html:p>PROTEIN_ASSOCIATION: </html:p>
<html:p>SUBSYSTEM: </html:p>
<html:p>PROTEIN_CLASS: </html:p>
</notes>
<annotation>
</annotation>
<listOfReactants>
<speciesReference species="M_COA_c" stoichiometry="1"/>
<speciesReference species="M_KBUT_c" stoichiometry="1"/>
<speciesReference species="M_ATP_c" stoichiometry="1"/>
</listOfReactants>
<listOfProducts>
<speciesReference species="M_AACETYLCOA_c" stoichiometry="1"/>
<speciesReference species="M_PPI_c" stoichiometry="1"/>
<speciesReference species="M_AMP_c" stoichiometry="1"/>
</listOfProducts>
</reaction>
<reaction id ="R_411" metaid="metaid_1290" name="R_3-oxoacid CoA-transferase scoA, scoB" reversible="True">
<notes>
<html:p>GENE_ASSOCIATION: </html:p>
<html:p>PROTEIN_ASSOCIATION: </html:p>
<html:p>SUBSYSTEM: </html:p>
<html:p>PROTEIN_CLASS: </html:p>
</notes>
<annotation>
</annotation>
<listOfReactants>
<speciesReference species="M_SUCCOA_c" stoichiometry="1"/>
<speciesReference species="M_KBUT_c" stoichiometry="1"/>
</listOfReactants>
<listOfProducts>
<speciesReference species="M_SUCC_c" stoichiometry="1"/>
<speciesReference species="M_AACETYLCOA_c" stoichiometry="1"/>
</listOfProducts>
</reaction>
<reaction id ="R_412" metaid="metaid_1291" name="R_3-methyl-2-oxobutanoate dehydrogenase (lipoamide)" reversible="False">
<notes>
<html:p>GENE_ASSOCIATION: </html:p>
<html:p>PROTEIN_ASSOCIATION: </html:p>
<html:p>SUBSYSTEM: </html:p>
<html:p>PROTEIN_CLASS: </html:p>
</notes>
<annotation>
</annotation>
<listOfReactants>
<speciesReference species="M_KMVALERATE_c" stoichiometry="1"/>
<speciesReference species="M_COA_c" stoichiometry="1"/>
<speciesReference species="M_FERI_c" stoichiometry="2"/>
</listOfReactants>
<listOfProducts>
<speciesReference species="M_2MBCOA_c" stoichiometry="1"/>
<speciesReference species="M_CO2_c" stoichiometry="1"/>
<speciesReference species="M_FERO_c" stoichiometry="2"/>
<speciesReference species="M_H_c" stoichiometry="2"/>
</listOfProducts>
</reaction>
<reaction id ="R_413" metaid="metaid_1292" name="R_Butyryl-CoA dehydrogenase" reversible="False">
<notes>
<html:p>GENE_ASSOCIATION: </html:p>
<html:p>PROTEIN_ASSOCIATION: </html:p>
<html:p>SUBSYSTEM: </html:p>
<html:p>PROTEIN_CLASS: </html:p>
</notes>
<annotation>
</annotation>
<listOfReactants>
<speciesReference species="M_2MBCOA_c" stoichiometry="1"/>
<speciesReference species="M_MK_c" stoichiometry="1"/>
</listOfReactants>
<listOfProducts>
<speciesReference species="M_TIGCOA_c" stoichiometry="1"/>
<speciesReference species="M_MKH2_c" stoichiometry="1"/>
</listOfProducts>
</reaction>
<reaction id ="R_414" metaid="metaid_1293" name="R_Enoyl-CoA hydratase" reversible="False">
<notes>
<html:p>GENE_ASSOCIATION: </html:p>
<html:p>PROTEIN_ASSOCIATION: </html:p>
<html:p>SUBSYSTEM: </html:p>
<html:p>PROTEIN_CLASS: </html:p>
</notes>
<annotation>
</annotation>
<listOfReactants>
<speciesReference species="M_TIGCOA_c" stoichiometry="1"/>
<speciesReference species="M_WATER_c" stoichiometry="1"/>
</listOfReactants>
<listOfProducts>
<speciesReference species="M_MHBUTCOA_c" stoichiometry="1"/>
</listOfProducts>
</reaction>
<reaction id ="R_415" metaid="metaid_1294" name="R_3-hydroxyacyl-CoA dehydrogenase" reversible="False">
<notes>
<html:p>GENE_ASSOCIATION: </html:p>
<html:p>PROTEIN_ASSOCIATION: </html:p>
<html:p>SUBSYSTEM: </html:p>
<html:p>PROTEIN_CLASS: </html:p>
</notes>
<annotation>
</annotation>
<listOfReactants>
<speciesReference species="M_NAD_c" stoichiometry="1"/>
<speciesReference species="M_MHBUTCOA_c" stoichiometry="1"/>
</listOfReactants>
<listOfProducts>
<speciesReference species="M_NADH_c" stoichiometry="1"/>
<speciesReference species="M_MAACOA_c" stoichiometry="1"/>
<speciesReference species="M_H_c" stoichiometry="1"/>
</listOfProducts>
</reaction>
<reaction id ="R_416" metaid="metaid_1295" name="R_Acetyl-CoA C-acyltransferase" reversible="False">
<notes>
<html:p>GENE_ASSOCIATION: </html:p>
<html:p>PROTEIN_ASSOCIATION: </html:p>
<html:p>SUBSYSTEM: </html:p>
<html:p>PROTEIN_CLASS: </html:p>
</notes>
<annotation>
</annotation>
<listOfReactants>
<speciesReference species="M_COA_c" stoichiometry="1"/>
<speciesReference species="M_MAACOA_c" stoichiometry="1"/>
</listOfReactants>
<listOfProducts>
<speciesReference species="M_PROPIONYLCOA_c" stoichiometry="1"/>
<speciesReference species="M_ACOA_c" stoichiometry="1"/>
</listOfProducts>
</reaction>
<reaction id ="R_417" metaid="metaid_1296" name="R_Propionyl-CoA carboxylase" reversible="False">
<notes>
<html:p>GENE_ASSOCIATION: </html:p>
<html:p>PROTEIN_ASSOCIATION: </html:p>
<html:p>SUBSYSTEM: </html:p>
<html:p>PROTEIN_CLASS: </html:p>
</notes>
<annotation>
</annotation>
<listOfReactants>
<speciesReference species="M_PROPIONYLCOA_c" stoichiometry="1"/>
<speciesReference species="M_ATP_c" stoichiometry="1"/>
<speciesReference species="M_HCO3_c" stoichiometry="1"/>
</listOfReactants>
<listOfProducts>
<speciesReference species="M_SMMCOA_c" stoichiometry="1"/>
<speciesReference species="M_PI_c" stoichiometry="1"/>
<speciesReference species="M_ADP_c" stoichiometry="1"/>
</listOfProducts>
</reaction>
<reaction id ="R_418" metaid="metaid_1297" name="R_methylmalonyl-CoA epimerase" reversible="True">
<notes>
<html:p>GENE_ASSOCIATION: </html:p>
<html:p>PROTEIN_ASSOCIATION: </html:p>
<html:p>SUBSYSTEM: </html:p>
<html:p>PROTEIN_CLASS: </html:p>
</notes>
<annotation>
</annotation>
<listOfReactants>
<speciesReference species="M_SMMCOA_c" stoichiometry="1"/>
</listOfReactants>
<listOfProducts>
<speciesReference species="M_MMCOA_c" stoichiometry="1"/>
</listOfProducts>
</reaction>
<reaction id ="R_419" metaid="metaid_1298" name="R_Methylmalonyl-CoA mutase" reversible="False">
<notes>
<html:p>GENE_ASSOCIATION: </html:p>
<html:p>PROTEIN_ASSOCIATION: </html:p>
<html:p>SUBSYSTEM: </html:p>
<html:p>PROTEIN_CLASS: </html:p>
</notes>
<annotation>
</annotation>
<listOfReactants>
<speciesReference species="M_MMCOA_c" stoichiometry="1"/>
</listOfReactants>
<listOfProducts>
<speciesReference species="M_SUCCOA_c" stoichiometry="1"/>
</listOfProducts>
</reaction>
<reaction id ="R_420" metaid="metaid_1299" name="R_3-methyl-2-oxobutanoate dehydrogenase (lipoamide)" reversible="False">
<notes>
<html:p>GENE_ASSOCIATION: </html:p>
<html:p>PROTEIN_ASSOCIATION: </html:p>
<html:p>SUBSYSTEM: </html:p>
<html:p>PROTEIN_CLASS: </html:p>
</notes>
<annotation>
</annotation>
<listOfReactants>
<speciesReference species="M_MPENTANOATE_c" stoichiometry="1"/>
<speciesReference species="M_COA_c" stoichiometry="1"/>
<speciesReference species="M_FERI_c" stoichiometry="2"/>
</listOfReactants>
<listOfProducts>
<speciesReference species="M_3MBCOA_c" stoichiometry="1"/>
<speciesReference species="M_CO2_c" stoichiometry="1"/>
<speciesReference species="M_FERO_c" stoichiometry="2"/>
<speciesReference species="M_H_c" stoichiometry="2"/>
</listOfProducts>
</reaction>
<reaction id ="R_421" metaid="metaid_1300" name="R_Butyryl-CoA dehydrogenase" reversible="False">
<notes>
<html:p>GENE_ASSOCIATION: </html:p>
<html:p>PROTEIN_ASSOCIATION: </html:p>
<html:p>SUBSYSTEM: </html:p>
<html:p>PROTEIN_CLASS: </html:p>
</notes>
<annotation>
</annotation>
<listOfReactants>
<speciesReference species="M_3MBCOA_c" stoichiometry="1"/>
<speciesReference species="M_MK_c" stoichiometry="1"/>
</listOfReactants>
<listOfProducts>
<speciesReference species="M_MCROTCOA_c" stoichiometry="1"/>
<speciesReference species="M_MKH2_c" stoichiometry="1"/>
</listOfProducts>
</reaction>
<reaction id ="R_422" metaid="metaid_1301" name="R_Enoyl-CoA hydratase" reversible="False">
<notes>
<html:p>GENE_ASSOCIATION: </html:p>
<html:p>PROTEIN_ASSOCIATION: </html:p>
<html:p>SUBSYSTEM: </html:p>
<html:p>PROTEIN_CLASS: </html:p>
</notes>
<annotation>
</annotation>
<listOfReactants>
<speciesReference species="M_MCROTCOA_c" stoichiometry="1"/>
<speciesReference species="M_WATER_c" stoichiometry="1"/>
</listOfReactants>
<listOfProducts>
<speciesReference species="M_ISOVALCOA_c" stoichiometry="1"/>
</listOfProducts>
</reaction>
<reaction id ="R_423" metaid="metaid_1302" name="R_Methylcrotonyl-CoA carboxylase" reversible="False">
<notes>
<html:p>GENE_ASSOCIATION: </html:p>
<html:p>PROTEIN_ASSOCIATION: </html:p>
<html:p>SUBSYSTEM: </html:p>
<html:p>PROTEIN_CLASS: </html:p>
</notes>
<annotation>
</annotation>
<listOfReactants>
<speciesReference species="M_HCO3_c" stoichiometry="1"/>
<speciesReference species="M_MCROTCOA_c" stoichiometry="1"/>
<speciesReference species="M_ATP_c" stoichiometry="1"/>
</listOfReactants>
<listOfProducts>
<speciesReference species="M_PI_c" stoichiometry="1"/>
<speciesReference species="M_T3METGLUCOA_c" stoichiometry="1"/>
<speciesReference species="M_ADP_c" stoichiometry="1"/>
</listOfProducts>
</reaction>
<reaction id ="R_424" metaid="metaid_1303" name="R_putative enoyl-CoA hydratase" reversible="False">
<notes>
<html:p>GENE_ASSOCIATION: </html:p>
<html:p>PROTEIN_ASSOCIATION: </html:p>
<html:p>SUBSYSTEM: </html:p>
<html:p>PROTEIN_CLASS: </html:p>
</notes>
<annotation>
</annotation>
<listOfReactants>
<speciesReference species="M_T3METGLUCOA_c" stoichiometry="1"/>
<speciesReference species="M_WATER_c" stoichiometry="1"/>
</listOfReactants>
<listOfProducts>
<speciesReference species="M_HMGCOA_c" stoichiometry="1"/>
</listOfProducts>
</reaction>
<reaction id ="R_425" metaid="metaid_1304" name="R_Hydroxymethylglutaryl-CoA lyase" reversible="False">
<notes>
<html:p>GENE_ASSOCIATION: </html:p>
<html:p>PROTEIN_ASSOCIATION: </html:p>
<html:p>SUBSYSTEM: </html:p>
<html:p>PROTEIN_CLASS: </html:p>
</notes>
<annotation>
</annotation>
<listOfReactants>
<speciesReference species="M_HMGCOA_c" stoichiometry="1"/>
</listOfReactants>
<listOfProducts>
<speciesReference species="M_KBUT_c" stoichiometry="1"/>
<speciesReference species="M_ACOA_c" stoichiometry="1"/>
</listOfProducts>
</reaction>
<reaction id ="R_426" metaid="metaid_1305" name="R_3-methyl-2-oxobutanoate dehydrogenase (lipoamide)" reversible="False">
<notes>
<html:p>GENE_ASSOCIATION: </html:p>
<html:p>PROTEIN_ASSOCIATION: </html:p>
<html:p>SUBSYSTEM: </html:p>
<html:p>PROTEIN_CLASS: </html:p>
</notes>
<annotation>
</annotation>
<listOfReactants>
<speciesReference species="M_KISOVALERATE_c" stoichiometry="1"/>
<speciesReference species="M_COA_c" stoichiometry="1"/>
<speciesReference species="M_FERI_c" stoichiometry="2"/>
</listOfReactants>
<listOfProducts>
<speciesReference species="M_ISOBUTCOA_c" stoichiometry="1"/>
<speciesReference species="M_CO2_c" stoichiometry="1"/>
<speciesReference species="M_FERO_c" stoichiometry="2"/>
<speciesReference species="M_H_c" stoichiometry="1"/>
</listOfProducts>
</reaction>
<reaction id ="R_427" metaid="metaid_1306" name="R_Butyryl-CoA dehydrogenase" reversible="False">
<notes>
<html:p>GENE_ASSOCIATION: </html:p>
<html:p>PROTEIN_ASSOCIATION: </html:p>
<html:p>SUBSYSTEM: </html:p>
<html:p>PROTEIN_CLASS: </html:p>
</notes>
<annotation>
</annotation>
<listOfReactants>
<speciesReference species="M_ISOBUTCOA_c" stoichiometry="1"/>
<speciesReference species="M_MK_c" stoichiometry="1"/>
</listOfReactants>
<listOfProducts>
<speciesReference species="M_MCCOA_c" stoichiometry="1"/>
<speciesReference species="M_MKH2_c" stoichiometry="1"/>
</listOfProducts>
</reaction>
<reaction id ="R_428" metaid="metaid_1307" name="R_Enoyl-CoA hydratase" reversible="False">
<notes>
<html:p>GENE_ASSOCIATION: </html:p>
<html:p>PROTEIN_ASSOCIATION: </html:p>
<html:p>SUBSYSTEM: </html:p>
<html:p>PROTEIN_CLASS: </html:p>
</notes>
<annotation>
</annotation>
<listOfReactants>
<speciesReference species="M_MCCOA_c" stoichiometry="1"/>
<speciesReference species="M_WATER_c" stoichiometry="1"/>
</listOfReactants>
<listOfProducts>
<speciesReference species="M_HISOBUTCOA_c" stoichiometry="1"/>
</listOfProducts>
</reaction>
<reaction id ="R_429" metaid="metaid_1308" name="R_3-hydroxyisobutyryl-CoA hydrolase" reversible="False">
<notes>
<html:p>GENE_ASSOCIATION: </html:p>
<html:p>PROTEIN_ASSOCIATION: </html:p>
<html:p>SUBSYSTEM: </html:p>
<html:p>PROTEIN_CLASS: </html:p>
</notes>
<annotation>
</annotation>
<listOfReactants>
<speciesReference species="M_HISOBUTCOA_c" stoichiometry="1"/>
<speciesReference species="M_WATER_c" stoichiometry="1"/>
</listOfReactants>
<listOfProducts>
<speciesReference species="M_HISOBUT_c" stoichiometry="1"/>
<speciesReference species="M_COA_c" stoichiometry="1"/>
</listOfProducts>
</reaction>
<reaction id ="R_430" metaid="metaid_1309" name="R_3-hydroxyacyl-CoA dehydrogenase" reversible="False">
<notes>
<html:p>GENE_ASSOCIATION: </html:p>
<html:p>PROTEIN_ASSOCIATION: </html:p>
<html:p>SUBSYSTEM: </html:p>
<html:p>PROTEIN_CLASS: </html:p>
</notes>
<annotation>
</annotation>
<listOfReactants>
<speciesReference species="M_NAD_c" stoichiometry="1"/>
<speciesReference species="M_HISOBUT_c" stoichiometry="1"/>
</listOfReactants>
<listOfProducts>
<speciesReference species="M_NADH_c" stoichiometry="1"/>
<speciesReference species="M_MMALONATEALD_c" stoichiometry="1"/>
<speciesReference species="M_H_c" stoichiometry="1"/>
</listOfProducts>
</reaction>
<reaction id ="R_431" metaid="metaid_1310" name="R_Methylmalonate-semialdehyde dehydrogenase (acylating)" reversible="False">
<notes>
<html:p>GENE_ASSOCIATION: </html:p>
<html:p>PROTEIN_ASSOCIATION: </html:p>
<html:p>SUBSYSTEM: </html:p>
<html:p>PROTEIN_CLASS: </html:p>
</notes>
<annotation>
</annotation>
<listOfReactants>
<speciesReference species="M_NAD_c" stoichiometry="1"/>
<speciesReference species="M_COA_c" stoichiometry="1"/>
<speciesReference species="M_MMALONATEALD_c" stoichiometry="1"/>
</listOfReactants>
<listOfProducts>
<speciesReference species="M_NADH_c" stoichiometry="1"/>
<speciesReference species="M_CO2_c" stoichiometry="1"/>
<speciesReference species="M_PROPIONYLCOA_c" stoichiometry="1"/>
<speciesReference species="M_H_c" stoichiometry="1"/>
</listOfProducts>
</reaction>
<reaction id ="R_432" metaid="metaid_1311" name="R_Aldehyde dehydrogenase (NAD+)" reversible="False">
<notes>
<html:p>GENE_ASSOCIATION: </html:p>
<html:p>PROTEIN_ASSOCIATION: </html:p>
<html:p>SUBSYSTEM: </html:p>
<html:p>PROTEIN_CLASS: </html:p>
</notes>
<annotation>
</annotation>
<listOfReactants>
<speciesReference species="M_MMALONATEALD_c" stoichiometry="1"/>
<speciesReference species="M_NAD_c" stoichiometry="1"/>
<speciesReference species="M_WATER_c" stoichiometry="1"/>
</listOfReactants>
<listOfProducts>
<speciesReference species="M_MMAL_c" stoichiometry="1"/>
<speciesReference species="M_NADH_c" stoichiometry="1"/>
<speciesReference species="M_H_c" stoichiometry="1"/>
</listOfProducts>
</reaction>
<reaction id ="R_433" metaid="metaid_1312" name="R_Aldehyde dehydrogenase (NAD+)" reversible="False">
<notes>
<html:p>GENE_ASSOCIATION: </html:p>
<html:p>PROTEIN_ASSOCIATION: </html:p>
<html:p>SUBSYSTEM: </html:p>
<html:p>PROTEIN_CLASS: </html:p>
</notes>
<annotation>
</annotation>
<listOfReactants>
<speciesReference species="M_MMAL_c" stoichiometry="1"/>
<speciesReference species="M_COA_c" stoichiometry="1"/>
</listOfReactants>
<listOfProducts>
<speciesReference species="M_MMCOA_c" stoichiometry="1"/>
<speciesReference species="M_WATER_c" stoichiometry="1"/>
</listOfProducts>
</reaction>
<reaction id ="R_434" metaid="metaid_1313" name="R_L-threonine 3-dehydrogenase" reversible="False">
<notes>
<html:p>GENE_ASSOCIATION: </html:p>
<html:p>PROTEIN_ASSOCIATION: </html:p>
<html:p>SUBSYSTEM: </html:p>
<html:p>PROTEIN_CLASS: </html:p>
</notes>
<annotation>
</annotation>
<listOfReactants>
<speciesReference species="M_THR_c" stoichiometry="1"/>
<speciesReference species="M_NAD_c" stoichiometry="1"/>
</listOfReactants>
<listOfProducts>
<speciesReference species="M_AOXOBUT_c" stoichiometry="1"/>
<speciesReference species="M_NADH_c" stoichiometry="1"/>
<speciesReference species="M_H_c" stoichiometry="1"/>
</listOfProducts>
</reaction>
<reaction id ="R_435" metaid="metaid_1314" name="R_spontaneous" reversible="False">
<notes>
<html:p>GENE_ASSOCIATION: </html:p>
<html:p>PROTEIN_ASSOCIATION: </html:p>
<html:p>SUBSYSTEM: </html:p>
<html:p>PROTEIN_CLASS: </html:p>
</notes>
<annotation>
</annotation>
<listOfReactants>
<speciesReference species="M_AOXOBUT_c" stoichiometry="1"/>
</listOfReactants>
<listOfProducts>
<speciesReference species="M_AACETONE_c" stoichiometry="1"/>
<speciesReference species="M_CO2_c" stoichiometry="1"/>
</listOfProducts>
</reaction>
<reaction id ="R_436" metaid="metaid_1315" name="R_(R)-aminopropanol dehydrogenase" reversible="False">
<notes>
<html:p>GENE_ASSOCIATION: </html:p>
<html:p>PROTEIN_ASSOCIATION: </html:p>
<html:p>SUBSYSTEM: </html:p>
<html:p>PROTEIN_CLASS: </html:p>
</notes>
<annotation>
</annotation>
<listOfReactants>
<speciesReference species="M_AACETONE_c" stoichiometry="1"/>
<speciesReference species="M_NADH_c" stoichiometry="1"/>
<speciesReference species="M_H_c" stoichiometry="1"/>
</listOfReactants>
<listOfProducts>
<speciesReference species="M_APROPANOL_c" stoichiometry="1"/>
<speciesReference species="M_NAD_c" stoichiometry="1"/>
</listOfProducts>
</reaction>
<reaction id ="R_437" metaid="metaid_1316" name="R_Ornithine decarboxylase" reversible="False">
<notes>
<html:p>GENE_ASSOCIATION: </html:p>
<html:p>PROTEIN_ASSOCIATION: </html:p>
<html:p>SUBSYSTEM: </html:p>
<html:p>PROTEIN_CLASS: </html:p>
</notes>
<annotation>
</annotation>
<listOfReactants>
<speciesReference species="M_ORN_c" stoichiometry="1"/>
</listOfReactants>
<listOfProducts>
<speciesReference species="M_CO2_c" stoichiometry="1"/>
<speciesReference species="M_PUTRESCINE_c" stoichiometry="1"/>
</listOfProducts>
</reaction>
<reaction id ="R_438" metaid="metaid_1317" name="R_Spermidine synthase" reversible="False">
<notes>
<html:p>GENE_ASSOCIATION: </html:p>
<html:p>PROTEIN_ASSOCIATION: </html:p>
<html:p>SUBSYSTEM: </html:p>
<html:p>PROTEIN_CLASS: </html:p>
</notes>
<annotation>
</annotation>
<listOfReactants>
<speciesReference species="M_PUTRESCINE_c" stoichiometry="1"/>
<speciesReference species="M_SAMETA_c" stoichiometry="1"/>
</listOfReactants>
<listOfProducts>
<speciesReference species="M_SPERMIDINE_c" stoichiometry="1"/>
<speciesReference species="M_MTADENOSINE_c" stoichiometry="1"/>
<speciesReference species="M_H_c" stoichiometry="1"/>
</listOfProducts>
</reaction>
<reaction id ="R_439" metaid="metaid_1318" name="R_Adenosylmethionine decarboxylase" reversible="True">
<notes>
<html:p>GENE_ASSOCIATION: </html:p>
<html:p>PROTEIN_ASSOCIATION: </html:p>
<html:p>SUBSYSTEM: </html:p>
<html:p>PROTEIN_CLASS: </html:p>
</notes>
<annotation>
</annotation>
<listOfReactants>
<speciesReference species="M_SAMET_c" stoichiometry="1"/>
<speciesReference species="M_H_c" stoichiometry="1"/>
</listOfReactants>
<listOfProducts>
<speciesReference species="M_SAMETA_c" stoichiometry="1"/>
<speciesReference species="M_CO2_c" stoichiometry="1"/>
</listOfProducts>
</reaction>
<reaction id ="R_440" metaid="metaid_1319" name="R_Diaminobutyrate--pyruvate aminotransferase" reversible="False">
<notes>
<html:p>GENE_ASSOCIATION: </html:p>
<html:p>PROTEIN_ASSOCIATION: </html:p>
<html:p>SUBSYSTEM: </html:p>
<html:p>PROTEIN_CLASS: </html:p>
</notes>
<annotation>
</annotation>
<listOfReactants>
<speciesReference species="M_ASPSALD_c" stoichiometry="1"/>
<speciesReference species="M_ALA_c" stoichiometry="1"/>
</listOfReactants>
<listOfProducts>
<speciesReference species="M_PYR_c" stoichiometry="1"/>
<speciesReference species="M_LIBUTANOATE_c" stoichiometry="1"/>
</listOfProducts>
</reaction>
<reaction id ="R_441" metaid="metaid_1320" name="R_Diaminobutyrate--pyruvate aminotransferase" reversible="False">
<notes>
<html:p>GENE_ASSOCIATION: </html:p>
<html:p>PROTEIN_ASSOCIATION: </html:p>
<html:p>SUBSYSTEM: </html:p>
<html:p>PROTEIN_CLASS: </html:p>
</notes>
<annotation>
</annotation>
<listOfReactants>
<speciesReference species="M_ASPSALD_c" stoichiometry="1"/>
<speciesReference species="M_GLT_c" stoichiometry="1"/>
</listOfReactants>
<listOfProducts>
<speciesReference species="M_LIBUTANOATE_c" stoichiometry="1"/>
<speciesReference species="M_AKG_c" stoichiometry="1"/>
</listOfProducts>
</reaction>
<reaction id ="R_442" metaid="metaid_1321" name="R_acetyltransferase" reversible="False">
<notes>
<html:p>GENE_ASSOCIATION: </html:p>
<html:p>PROTEIN_ASSOCIATION: </html:p>
<html:p>SUBSYSTEM: </html:p>
<html:p>PROTEIN_CLASS: </html:p>
</notes>
<annotation>
</annotation>
<listOfReactants>
<speciesReference species="M_LIBUTANOATE_c" stoichiometry="1"/>
<speciesReference species="M_ACOA_c" stoichiometry="1"/>
</listOfReactants>
<listOfProducts>
<speciesReference species="M_NADBUT_c" stoichiometry="1"/>
<speciesReference species="M_COA_c" stoichiometry="1"/>
</listOfProducts>
</reaction>
<reaction id ="R_443" metaid="metaid_1322" name="R_L-ectoine synthase" reversible="False">
<notes>
<html:p>GENE_ASSOCIATION: </html:p>
<html:p>PROTEIN_ASSOCIATION: </html:p>
<html:p>SUBSYSTEM: </html:p>
<html:p>PROTEIN_CLASS: </html:p>
</notes>
<annotation>
</annotation>
<listOfReactants>
<speciesReference species="M_NADBUT_c" stoichiometry="1"/>
</listOfReactants>
<listOfProducts>
<speciesReference species="M_ECTOINE_c" stoichiometry="1"/>
<speciesReference species="M_WATER_c" stoichiometry="1"/>
</listOfProducts>
</reaction>
<reaction id ="R_444" metaid="metaid_1323" name="R_Aspartate kinase" reversible="True">
<notes>
<html:p>GENE_ASSOCIATION: </html:p>
<html:p>PROTEIN_ASSOCIATION: </html:p>
<html:p>SUBSYSTEM: </html:p>
<html:p>PROTEIN_CLASS: </html:p>
</notes>
<annotation>
</annotation>
<listOfReactants>
<speciesReference species="M_ASP_c" stoichiometry="1"/>
<speciesReference species="M_ATP_c" stoichiometry="1"/>
</listOfReactants>
<listOfProducts>
<speciesReference species="M_BASPARTYLP_c" stoichiometry="1"/>
<speciesReference species="M_ADP_c" stoichiometry="1"/>
</listOfProducts>
</reaction>
<reaction id ="R_445" metaid="metaid_1324" name="R_Aspartate-semialdehyde dehydrogenase" reversible="True">
<notes>
<html:p>GENE_ASSOCIATION: </html:p>
<html:p>PROTEIN_ASSOCIATION: </html:p>
<html:p>SUBSYSTEM: </html:p>
<html:p>PROTEIN_CLASS: </html:p>
</notes>
<annotation>
</annotation>
<listOfReactants>
<speciesReference species="M_NADPH_c" stoichiometry="1"/>
<speciesReference species="M_BASPARTYLP_c" stoichiometry="1"/>
<speciesReference species="M_H_c" stoichiometry="1"/>
</listOfReactants>
<listOfProducts>
<speciesReference species="M_NADP_c" stoichiometry="1"/>
<speciesReference species="M_PI_c" stoichiometry="1"/>
<speciesReference species="M_ASPSALD_c" stoichiometry="1"/>
</listOfProducts>
</reaction>
<reaction id ="R_446" metaid="metaid_1325" name="R_Homoserine dehydrogenase" reversible="True">
<notes>
<html:p>GENE_ASSOCIATION: </html:p>
<html:p>PROTEIN_ASSOCIATION: </html:p>
<html:p>SUBSYSTEM: </html:p>
<html:p>PROTEIN_CLASS: </html:p>
</notes>
<annotation>
</annotation>
<listOfReactants>
<speciesReference species="M_NADPH_c" stoichiometry="1"/>
<speciesReference species="M_ASPSALD_c" stoichiometry="1"/>
<speciesReference species="M_H_c" stoichiometry="1"/>
</listOfReactants>
<listOfProducts>
<speciesReference species="M_NADP_c" stoichiometry="1"/>
<speciesReference species="M_HOMOSER_c" stoichiometry="1"/>
</listOfProducts>
</reaction>
<reaction id ="R_447" metaid="metaid_1326" name="R_Glycerophosphodiester glycerophosphohydrolase" reversible="False">
<notes>
<html:p>GENE_ASSOCIATION: </html:p>
<html:p>PROTEIN_ASSOCIATION: </html:p>
<html:p>SUBSYSTEM: </html:p>
<html:p>PROTEIN_CLASS: </html:p>
</notes>
<annotation>
</annotation>
<listOfReactants>
<speciesReference species="M_G3PI_c" stoichiometry="1"/>
<speciesReference species="M_WATER_c" stoichiometry="1"/>
</listOfReactants>
<listOfProducts>
<speciesReference species="M_MYOINOSITOL_c" stoichiometry="1"/>
<speciesReference species="M_GL3P_c" stoichiometry="1"/>
</listOfProducts>
</reaction>
<reaction id ="R_448" metaid="metaid_1327" name="R_Myo-inositol-1(or 4)-monophosphatase" reversible="False">
<notes>
<html:p>GENE_ASSOCIATION: </html:p>
<html:p>PROTEIN_ASSOCIATION: </html:p>
<html:p>SUBSYSTEM: </html:p>
<html:p>PROTEIN_CLASS: </html:p>
</notes>
<annotation>
</annotation>
<listOfReactants>
<speciesReference species="M_MINO1P_c" stoichiometry="1"/>
<speciesReference species="M_WATER_c" stoichiometry="1"/>
</listOfReactants>
<listOfProducts>
<speciesReference species="M_PI_c" stoichiometry="1"/>
<speciesReference species="M_MYOINOSITOL_c" stoichiometry="1"/>
</listOfProducts>
</reaction>
<reaction id ="R_449" metaid="metaid_1328" name="R_Myo-inositol 2-dehydrogenase" reversible="False">
<notes>
<html:p>GENE_ASSOCIATION: </html:p>
<html:p>PROTEIN_ASSOCIATION: </html:p>
<html:p>SUBSYSTEM: </html:p>
<html:p>PROTEIN_CLASS: </html:p>
</notes>
<annotation>
</annotation>
<listOfReactants>
<speciesReference species="M_NAD_c" stoichiometry="1"/>
<speciesReference species="M_MYOINOSITOL_c" stoichiometry="1"/>
</listOfReactants>
<listOfProducts>
<speciesReference species="M_NADH_c" stoichiometry="1"/>
<speciesReference species="M_K2MINOSITOL_c" stoichiometry="1"/>
<speciesReference species="M_H_c" stoichiometry="1"/>
</listOfProducts>
</reaction>
<reaction id ="R_450" metaid="metaid_1329" name="R_myo-inositol catabolism protein IolE" reversible="False">
<notes>
<html:p>GENE_ASSOCIATION: </html:p>
<html:p>PROTEIN_ASSOCIATION: </html:p>
<html:p>SUBSYSTEM: </html:p>
<html:p>PROTEIN_CLASS: </html:p>
</notes>
<annotation>
</annotation>
<listOfReactants>
<speciesReference species="M_K2MINOSITOL_c" stoichiometry="1"/>
</listOfReactants>
<listOfProducts>
<speciesReference species="M_DKDI_c" stoichiometry="1"/>
<speciesReference species="M_WATER_c" stoichiometry="1"/>
</listOfProducts>
</reaction>
<reaction id ="R_451" metaid="metaid_1330" name="R_myo-inositol catabolism protein IolD" reversible="False">
<notes>
<html:p>GENE_ASSOCIATION: </html:p>
<html:p>PROTEIN_ASSOCIATION: </html:p>
<html:p>SUBSYSTEM: </html:p>
<html:p>PROTEIN_CLASS: </html:p>
</notes>
<annotation>
</annotation>
<listOfReactants>
<speciesReference species="M_DKDI_c" stoichiometry="1"/>
<speciesReference species="M_WATER_c" stoichiometry="1"/>
</listOfReactants>
<listOfProducts>
<speciesReference species="M_DGA_c" stoichiometry="1"/>
</listOfProducts>
</reaction>
<reaction id ="R_452" metaid="metaid_1331" name="R_myo-inositol catabolism protein IolB" reversible="False">
<notes>
<html:p>GENE_ASSOCIATION: </html:p>
<html:p>PROTEIN_ASSOCIATION: </html:p>
<html:p>SUBSYSTEM: </html:p>
<html:p>PROTEIN_CLASS: </html:p>
</notes>
<annotation>
</annotation>
<listOfReactants>
<speciesReference species="M_DGA_c" stoichiometry="1"/>
</listOfReactants>
<listOfProducts>
<speciesReference species="M_DKH_c" stoichiometry="1"/>
</listOfProducts>
</reaction>
<reaction id ="R_453" metaid="metaid_1332" name="R_5-dehydro-2-deoxygluconokinase" reversible="False">
<notes>
<html:p>GENE_ASSOCIATION: </html:p>
<html:p>PROTEIN_ASSOCIATION: </html:p>
<html:p>SUBSYSTEM: </html:p>
<html:p>PROTEIN_CLASS: </html:p>
</notes>
<annotation>
</annotation>
<listOfReactants>
<speciesReference species="M_DKH_c" stoichiometry="1"/>
<speciesReference species="M_ATP_c" stoichiometry="1"/>
</listOfReactants>
<listOfProducts>
<speciesReference species="M_DKHP_c" stoichiometry="1"/>
<speciesReference species="M_ADP_c" stoichiometry="1"/>
</listOfProducts>
</reaction>
<reaction id ="R_454" metaid="metaid_1333" name="R_2-Deoxy-5-keto-D-gluconic acid 6-phosphate Dihydroxyacetone phosphate lyase" reversible="False">
<notes>
<html:p>GENE_ASSOCIATION: </html:p>
<html:p>PROTEIN_ASSOCIATION: </html:p>
<html:p>SUBSYSTEM: </html:p>
<html:p>PROTEIN_CLASS: </html:p>
</notes>
<annotation>
</annotation>
<listOfReactants>
<speciesReference species="M_DKHP_c" stoichiometry="1"/>
</listOfReactants>
<listOfProducts>
<speciesReference species="M_MSALD_c" stoichiometry="1"/>
<speciesReference species="M_GAP_c" stoichiometry="1"/>
</listOfProducts>
</reaction>
<reaction id ="R_455" metaid="metaid_1334" name="R_methylmalonic acid semialdehyde dehydrogenase" reversible="False">
<notes>
<html:p>GENE_ASSOCIATION: </html:p>
<html:p>PROTEIN_ASSOCIATION: </html:p>
<html:p>SUBSYSTEM: </html:p>
<html:p>PROTEIN_CLASS: </html:p>
</notes>
<annotation>
</annotation>
<listOfReactants>
<speciesReference species="M_MSALD_c" stoichiometry="1"/>
<speciesReference species="M_COA_c" stoichiometry="1"/>
<speciesReference species="M_NAD_c" stoichiometry="1"/>
</listOfReactants>
<listOfProducts>
<speciesReference species="M_ACOA_c" stoichiometry="1"/>
<speciesReference species="M_CO2_c" stoichiometry="1"/>
<speciesReference species="M_NADH_c" stoichiometry="1"/>
<speciesReference species="M_H_c" stoichiometry="1"/>
</listOfProducts>
</reaction>
<reaction id ="R_456" metaid="metaid_1335" name="R_Glucosamine--fructose-6-phosphate aminotransferase (isomerizing)" reversible="False">
<notes>
<html:p>GENE_ASSOCIATION: </html:p>
<html:p>PROTEIN_ASSOCIATION: </html:p>
<html:p>SUBSYSTEM: </html:p>
<html:p>PROTEIN_CLASS: </html:p>
</notes>
<annotation>
</annotation>
<listOfReactants>
<speciesReference species="M_F6P_c" stoichiometry="1"/>
<speciesReference species="M_GLN_c" stoichiometry="1"/>
</listOfReactants>
<listOfProducts>
<speciesReference species="M_GA6P_c" stoichiometry="1"/>
<speciesReference species="M_GLT_c" stoichiometry="1"/>
</listOfProducts>
</reaction>
<reaction id ="R_457" metaid="metaid_1336" name="R_Glucosamine-6-phosphate isomerase" reversible="False">
<notes>
<html:p>GENE_ASSOCIATION: </html:p>
<html:p>PROTEIN_ASSOCIATION: </html:p>
<html:p>SUBSYSTEM: </html:p>
<html:p>PROTEIN_CLASS: </html:p>
</notes>
<annotation>
</annotation>
<listOfReactants>
<speciesReference species="M_GA6P_c" stoichiometry="1"/>
<speciesReference species="M_WATER_c" stoichiometry="1"/>
</listOfReactants>
<listOfProducts>
<speciesReference species="M_NH3_c" stoichiometry="1"/>
<speciesReference species="M_F6P_c" stoichiometry="1"/>
</listOfProducts>
</reaction>
<reaction id ="R_458" metaid="metaid_1337" name="R_N-acetylglucosamine-6-phosphate deacetylase" reversible="False">
<notes>
<html:p>GENE_ASSOCIATION: </html:p>
<html:p>PROTEIN_ASSOCIATION: </html:p>
<html:p>SUBSYSTEM: </html:p>
<html:p>PROTEIN_CLASS: </html:p>
</notes>
<annotation>
</annotation>
<listOfReactants>
<speciesReference species="M_NADGLUCOSA6P_c" stoichiometry="1"/>
<speciesReference species="M_WATER_c" stoichiometry="1"/>
</listOfReactants>
<listOfProducts>
<speciesReference species="M_GA6P_c" stoichiometry="1"/>
<speciesReference species="M_AC_c" stoichiometry="1"/>
</listOfProducts>
</reaction>
<reaction id ="R_459" metaid="metaid_1338" name="R_phosphoglucosamine mutase" reversible="True">
<notes>
<html:p>GENE_ASSOCIATION: </html:p>
<html:p>PROTEIN_ASSOCIATION: </html:p>
<html:p>SUBSYSTEM: </html:p>
<html:p>PROTEIN_CLASS: </html:p>
</notes>
<annotation>
</annotation>
<listOfReactants>
<speciesReference species="M_GA6P_c" stoichiometry="1"/>
</listOfReactants>
<listOfProducts>
<speciesReference species="M_GLUCOSAMINE1P_c" stoichiometry="1"/>
</listOfProducts>
</reaction>
<reaction id ="R_460" metaid="metaid_1339" name="R_Glucosamine-1-phosphate N-acetyltransferase" reversible="False">
<notes>
<html:p>GENE_ASSOCIATION: </html:p>
<html:p>PROTEIN_ASSOCIATION: </html:p>
<html:p>SUBSYSTEM: </html:p>
<html:p>PROTEIN_CLASS: </html:p>
</notes>
<annotation>
</annotation>
<listOfReactants>
<speciesReference species="M_GLUCOSAMINE1P_c" stoichiometry="1"/>
<speciesReference species="M_ACOA_c" stoichiometry="1"/>
</listOfReactants>
<listOfProducts>
<speciesReference species="M_NADGLUCOSA1P_c" stoichiometry="1"/>
<speciesReference species="M_COA_c" stoichiometry="1"/>
</listOfProducts>
</reaction>
<reaction id ="R_461" metaid="metaid_1340" name="R_UDP-N-acetylglucosamine pyrophosphorylase" reversible="False">
<notes>
<html:p>GENE_ASSOCIATION: </html:p>
<html:p>PROTEIN_ASSOCIATION: </html:p>
<html:p>SUBSYSTEM: </html:p>
<html:p>PROTEIN_CLASS: </html:p>
</notes>
<annotation>
</annotation>
<listOfReactants>
<speciesReference species="M_NADGLUCOSA1P_c" stoichiometry="1"/>
<speciesReference species="M_UTP_c" stoichiometry="1"/>
</listOfReactants>
<listOfProducts>
<speciesReference species="M_UDPNAG_c" stoichiometry="1"/>
<speciesReference species="M_PPI_c" stoichiometry="1"/>
</listOfProducts>
</reaction>
<reaction id ="R_462" metaid="metaid_1341" name="R_UDP-N-acetylglucosamine 1-carboxyvinyltransferase" reversible="False">
<notes>
<html:p>GENE_ASSOCIATION: </html:p>
<html:p>PROTEIN_ASSOCIATION: </html:p>
<html:p>SUBSYSTEM: </html:p>
<html:p>PROTEIN_CLASS: </html:p>
</notes>
<annotation>
</annotation>
<listOfReactants>
<speciesReference species="M_UDPNAG_c" stoichiometry="1"/>
<speciesReference species="M_PEP_c" stoichiometry="1"/>
</listOfReactants>
<listOfProducts>
<speciesReference species="M_UDPACCVGLUCOS_c" stoichiometry="1"/>
<speciesReference species="M_PI_c" stoichiometry="1"/>
</listOfProducts>
</reaction>
<reaction id ="R_463" metaid="metaid_1342" name="R_UDP-N-acetylmuramate dehydrogenase" reversible="False">
<notes>
<html:p>GENE_ASSOCIATION: </html:p>
<html:p>PROTEIN_ASSOCIATION: </html:p>
<html:p>SUBSYSTEM: </html:p>
<html:p>PROTEIN_CLASS: </html:p>
</notes>
<annotation>
</annotation>
<listOfReactants>
<speciesReference species="M_NADPH_c" stoichiometry="1"/>
<speciesReference species="M_UDPACCVGLUCOS_c" stoichiometry="1"/>
<speciesReference species="M_H_c" stoichiometry="1"/>
</listOfReactants>
<listOfProducts>
<speciesReference species="M_NADP_c" stoichiometry="1"/>
<speciesReference species="M_UDPNAM_c" stoichiometry="1"/>
</listOfProducts>
</reaction>
<reaction id ="R_464" metaid="metaid_1343" name="R_UDP-N-acetylmuramate--alanine ligase" reversible="False">
<notes>
<html:p>GENE_ASSOCIATION: </html:p>
<html:p>PROTEIN_ASSOCIATION: </html:p>
<html:p>SUBSYSTEM: </html:p>
<html:p>PROTEIN_CLASS: </html:p>
</notes>
<annotation>
</annotation>
<listOfReactants>
<speciesReference species="M_ALA_c" stoichiometry="1"/>
<speciesReference species="M_UDPNAM_c" stoichiometry="1"/>
<speciesReference species="M_ATP_c" stoichiometry="1"/>
</listOfReactants>
<listOfProducts>
<speciesReference species="M_UDPACMURALA_c" stoichiometry="1"/>
<speciesReference species="M_PI_c" stoichiometry="1"/>
<speciesReference species="M_ADP_c" stoichiometry="1"/>
</listOfProducts>
</reaction>
<reaction id ="R_465" metaid="metaid_1344" name="R_Glutamate racemase" reversible="True">
<notes>
<html:p>GENE_ASSOCIATION: </html:p>
<html:p>PROTEIN_ASSOCIATION: </html:p>
<html:p>SUBSYSTEM: </html:p>
<html:p>PROTEIN_CLASS: </html:p>
</notes>
<annotation>
</annotation>
<listOfReactants>
<speciesReference species="M_GLT_c" stoichiometry="1"/>
</listOfReactants>
<listOfProducts>
<speciesReference species="M_GLU_c" stoichiometry="1"/>
</listOfProducts>
</reaction>
<reaction id ="R_466" metaid="metaid_1345" name="R_UDP-N-acetylmuramoylalanine--D-glutamate ligase" reversible="False">
<notes>
<html:p>GENE_ASSOCIATION: </html:p>
<html:p>PROTEIN_ASSOCIATION: </html:p>
<html:p>SUBSYSTEM: </html:p>
<html:p>PROTEIN_CLASS: </html:p>
</notes>
<annotation>
</annotation>
<listOfReactants>
<speciesReference species="M_UDPACMURALA_c" stoichiometry="1"/>
<speciesReference species="M_GLT_c" stoichiometry="1"/>
<speciesReference species="M_ATP_c" stoichiometry="1"/>
</listOfReactants>
<listOfProducts>
<speciesReference species="M_UDPAAGLU_c" stoichiometry="1"/>
<speciesReference species="M_PI_c" stoichiometry="1"/>
<speciesReference species="M_ADP_c" stoichiometry="1"/>
</listOfProducts>
</reaction>
<reaction id ="R_467" metaid="metaid_1346" name="R_UDP-N-acetylmuramoylalanyl-D-glutamate--2,6-diaminopimelate ligase" reversible="False">
<notes>
<html:p>GENE_ASSOCIATION: </html:p>
<html:p>PROTEIN_ASSOCIATION: </html:p>
<html:p>SUBSYSTEM: </html:p>
<html:p>PROTEIN_CLASS: </html:p>
</notes>
<annotation>
</annotation>
<listOfReactants>
<speciesReference species="M_UDPAAGLU_c" stoichiometry="1"/>
<speciesReference species="M_MDAPIM_c" stoichiometry="1"/>
<speciesReference species="M_ATP_c" stoichiometry="1"/>
</listOfReactants>
<listOfProducts>
<speciesReference species="M_UDPAAGMDHDIOATE_c" stoichiometry="1"/>
<speciesReference species="M_PI_c" stoichiometry="1"/>
<speciesReference species="M_ADP_c" stoichiometry="1"/>
<speciesReference species="M_H_c" stoichiometry="1"/>
</listOfProducts>
</reaction>
<reaction id ="R_468" metaid="metaid_1347" name="R_Alanine racemase" reversible="True">
<notes>
<html:p>GENE_ASSOCIATION: </html:p>
<html:p>PROTEIN_ASSOCIATION: </html:p>
<html:p>SUBSYSTEM: </html:p>
<html:p>PROTEIN_CLASS: </html:p>
</notes>
<annotation>
</annotation>
<listOfReactants>
<speciesReference species="M_DALA_c" stoichiometry="1"/>
</listOfReactants>
<listOfProducts>
<speciesReference species="M_ALA_c" stoichiometry="1"/>
</listOfProducts>
</reaction>
<reaction id ="R_469" metaid="metaid_1348" name="R_D-alanine--D-alanine ligase" reversible="True">
<notes>
<html:p>GENE_ASSOCIATION: </html:p>
<html:p>PROTEIN_ASSOCIATION: </html:p>
<html:p>SUBSYSTEM: </html:p>
<html:p>PROTEIN_CLASS: </html:p>
</notes>
<annotation>
</annotation>
<listOfReactants>
<speciesReference species="M_DALA_c" stoichiometry="2"/>
<speciesReference species="M_ATP_c" stoichiometry="1"/>
</listOfReactants>
<listOfProducts>
<speciesReference species="M_ALAALA_c" stoichiometry="1"/>
<speciesReference species="M_PI_c" stoichiometry="1"/>
<speciesReference species="M_ADP_c" stoichiometry="1"/>
</listOfProducts>
</reaction>
<reaction id ="R_470" metaid="metaid_1349" name="R_Pantothenate kinase" reversible="False">
<notes>
<html:p>GENE_ASSOCIATION: </html:p>
<html:p>PROTEIN_ASSOCIATION: </html:p>
<html:p>SUBSYSTEM: </html:p>
<html:p>PROTEIN_CLASS: </html:p>
</notes>
<annotation>
</annotation>
<listOfReactants>
<speciesReference species="M_PANT_c" stoichiometry="1"/>
<speciesReference species="M_ATP_c" stoichiometry="1"/>
</listOfReactants>
<listOfProducts>
<speciesReference species="M_PANTOTHENP_c" stoichiometry="1"/>
<speciesReference species="M_ADP_c" stoichiometry="1"/>
</listOfProducts>
</reaction>
<reaction id ="R_471" metaid="metaid_1350" name="R_Phosphopantothenate--cysteine ligase" reversible="False">
<notes>
<html:p>GENE_ASSOCIATION: </html:p>
<html:p>PROTEIN_ASSOCIATION: </html:p>
<html:p>SUBSYSTEM: </html:p>
<html:p>PROTEIN_CLASS: </html:p>
</notes>
<annotation>
</annotation>
<listOfReactants>
<speciesReference species="M_PANTOTHENP_c" stoichiometry="1"/>
<speciesReference species="M_CYS_c" stoichiometry="1"/>
<speciesReference species="M_CTP_c" stoichiometry="1"/>
</listOfReactants>
<listOfProducts>
<speciesReference species="M_R4PPTCYC_c" stoichiometry="1"/>
<speciesReference species="M_PPI_c" stoichiometry="1"/>
<speciesReference species="M_CMP_c" stoichiometry="1"/>
</listOfProducts>
</reaction>
<reaction id ="R_472" metaid="metaid_1351" name="R_Phosphopantothenoylcysteine decarboxylase" reversible="False">
<notes>
<html:p>GENE_ASSOCIATION: </html:p>
<html:p>PROTEIN_ASSOCIATION: </html:p>
<html:p>SUBSYSTEM: </html:p>
<html:p>PROTEIN_CLASS: </html:p>
</notes>
<annotation>
</annotation>
<listOfReactants>
<speciesReference species="M_R4PPTCYC_c" stoichiometry="1"/>
</listOfReactants>
<listOfProducts>
<speciesReference species="M_PANTP_c" stoichiometry="1"/>
<speciesReference species="M_CO2_c" stoichiometry="1"/>
</listOfProducts>
</reaction>
<reaction id ="R_473" metaid="metaid_1352" name="R_Pantetheine-phosphate adenylyltransferase" reversible="False">
<notes>
<html:p>GENE_ASSOCIATION: </html:p>
<html:p>PROTEIN_ASSOCIATION: </html:p>
<html:p>SUBSYSTEM: </html:p>
<html:p>PROTEIN_CLASS: </html:p>
</notes>
<annotation>
</annotation>
<listOfReactants>
<speciesReference species="M_PANTP_c" stoichiometry="1"/>
<speciesReference species="M_ATP_c" stoichiometry="1"/>
</listOfReactants>
<listOfProducts>
<speciesReference species="M_DPCOA_c" stoichiometry="1"/>
<speciesReference species="M_PPI_c" stoichiometry="1"/>
</listOfProducts>
</reaction>
<reaction id ="R_474" metaid="metaid_1353" name="R_Dephospho-CoA kinase" reversible="False">
<notes>
<html:p>GENE_ASSOCIATION: </html:p>
<html:p>PROTEIN_ASSOCIATION: </html:p>
<html:p>SUBSYSTEM: </html:p>
<html:p>PROTEIN_CLASS: </html:p>
</notes>
<annotation>
</annotation>
<listOfReactants>
<speciesReference species="M_DPCOA_c" stoichiometry="1"/>
<speciesReference species="M_ATP_c" stoichiometry="1"/>
</listOfReactants>
<listOfProducts>
<speciesReference species="M_COA_c" stoichiometry="1"/>
<speciesReference species="M_ADP_c" stoichiometry="1"/>
</listOfProducts>
</reaction>
<reaction id ="R_475" metaid="metaid_1354" name="R_Holo-[acyl-carrier protein] synthase" reversible="False">
<notes>
<html:p>GENE_ASSOCIATION: </html:p>
<html:p>PROTEIN_ASSOCIATION: </html:p>
<html:p>SUBSYSTEM: </html:p>
<html:p>PROTEIN_CLASS: </html:p>
</notes>
<annotation>
</annotation>
<listOfReactants>
<speciesReference species="M_COA_c" stoichiometry="1"/>
</listOfReactants>
<listOfProducts>
<speciesReference species="M_PAP_c" stoichiometry="1"/>
<speciesReference species="M_ACP_c" stoichiometry="1"/>
</listOfProducts>
</reaction>
<reaction id ="R_476" metaid="metaid_1355" name="R_3',5'-bisphosphate nucleotidase" reversible="False">
<notes>
<html:p>GENE_ASSOCIATION: </html:p>
<html:p>PROTEIN_ASSOCIATION: </html:p>
<html:p>SUBSYSTEM: </html:p>
<html:p>PROTEIN_CLASS: </html:p>
</notes>
<annotation>
</annotation>
<listOfReactants>
<speciesReference species="M_PAP_c" stoichiometry="1"/>
<speciesReference species="M_WATER_c" stoichiometry="1"/>
</listOfReactants>
<listOfProducts>
<speciesReference species="M_PI_c" stoichiometry="1"/>
<speciesReference species="M_AMP_c" stoichiometry="1"/>
</listOfProducts>
</reaction>
<reaction id ="R_477" metaid="metaid_1356" name="R_nicotinamidase" reversible="False">
<notes>
<html:p>GENE_ASSOCIATION: </html:p>
<html:p>PROTEIN_ASSOCIATION: </html:p>
<html:p>SUBSYSTEM: </html:p>
<html:p>PROTEIN_CLASS: </html:p>
</notes>
<annotation>
</annotation>
<listOfReactants>
<speciesReference species="M_NICOTINAMIDE_c" stoichiometry="1"/>
<speciesReference species="M_WATER_c" stoichiometry="1"/>
</listOfReactants>
<listOfProducts>
<speciesReference species="M_NAC_c" stoichiometry="1"/>
<speciesReference species="M_NH3_c" stoichiometry="1"/>
</listOfProducts>
</reaction>
<reaction id ="R_478" metaid="metaid_1357" name="R_Purine-nucleoside phosphorylase" reversible="False">
<notes>
<html:p>GENE_ASSOCIATION: </html:p>
<html:p>PROTEIN_ASSOCIATION: </html:p>
<html:p>SUBSYSTEM: </html:p>
<html:p>PROTEIN_CLASS: </html:p>
</notes>
<annotation>
</annotation>
<listOfReactants>
<speciesReference species="M_R1P_c" stoichiometry="1"/>
<speciesReference species="M_NAC_c" stoichiometry="1"/>
</listOfReactants>
<listOfProducts>
<speciesReference species="M_PI_c" stoichiometry="1"/>
<speciesReference species="M_NTNUCS_c" stoichiometry="1"/>
</listOfProducts>
</reaction>
<reaction id ="R_479" metaid="metaid_1358" name="R_Nicotinate phosphoribosyltransferase" reversible="False">
<notes>
<html:p>GENE_ASSOCIATION: </html:p>
<html:p>PROTEIN_ASSOCIATION: </html:p>
<html:p>SUBSYSTEM: </html:p>
<html:p>PROTEIN_CLASS: </html:p>
</notes>
<annotation>
</annotation>
<listOfReactants>
<speciesReference species="M_NAC_c" stoichiometry="1"/>
<speciesReference species="M_PRPP_c" stoichiometry="1"/>
</listOfReactants>
<listOfProducts>
<speciesReference species="M_NTNUC_c" stoichiometry="1"/>
<speciesReference species="M_PPI_c" stoichiometry="1"/>
</listOfProducts>
</reaction>
<reaction id ="R_480" metaid="metaid_1359" name="R_Nicotinate D-ribonucleotide phosphohydrolase" reversible="False">
<notes>
<html:p>GENE_ASSOCIATION: </html:p>
<html:p>PROTEIN_ASSOCIATION: </html:p>
<html:p>SUBSYSTEM: </html:p>
<html:p>PROTEIN_CLASS: </html:p>
</notes>
<annotation>
</annotation>
<listOfReactants>
<speciesReference species="M_NTNUCS_c" stoichiometry="1"/>
<speciesReference species="M_PI_c" stoichiometry="1"/>
</listOfReactants>
<listOfProducts>
<speciesReference species="M_NTNUC_c" stoichiometry="1"/>
<speciesReference species="M_WATER_c" stoichiometry="1"/>
</listOfProducts>
</reaction>
<reaction id ="R_481" metaid="metaid_1360" name="R_Deamino-NAD+ nucleotidohydrolase" reversible="False">
<notes>
<html:p>GENE_ASSOCIATION: </html:p>
<html:p>PROTEIN_ASSOCIATION: </html:p>
<html:p>SUBSYSTEM: </html:p>
<html:p>PROTEIN_CLASS: </html:p>
</notes>
<annotation>
</annotation>
<listOfReactants>
<speciesReference species="M_WATER_c" stoichiometry="1"/>
<speciesReference species="M_DEAMIDONAD_c" stoichiometry="1"/>
</listOfReactants>
<listOfProducts>
<speciesReference species="M_AMP_c" stoichiometry="1"/>
<speciesReference species="M_NTNUC_c" stoichiometry="1"/>
</listOfProducts>
</reaction>
[truncated: 326,946 more chars]
