# Supplementary material for: Metabolic modeling and analysis of the metabolic switch in Streptomyces coelicolor
Source: BMC Genomics. 2010 Mar 26;11:202. doi: 10.1186/1471-2164-11-202 (PMC2853524; doi:10.1186/1471-2164-11-202)
Supplement: Additional file 3 — Table of metabolites. Excel table defining all metabolites used in the metabolic model. [file 1471-2164-11-202-S3.XLS]

## Sheet: TableOfMetabolites
Short-ID	NAME	CHEMICALFORMULA
2MBCOA	(S)-2-Methylbutanoyl-CoA	C26H44N7O17P3S
2PG	2-phosphoglycerate	C3H7O7P1
3MBCOA	3-Methylbutanoyl-CoA	C26H44N7O17P3S
A5LEVULINATE	5-Aminolevulinate	C5H9N1O3
A6PRsylAU	5-amino-6-(5'-phosphoribosylamino)uracil	C9H15N4O9P1
A6PRtylAU	5-amino-6-(5'-phosphoribitylamino)uracil	C9H17N4O9P1
A8OXO7NONANOATE	8-amino-7-oxononanoate	C9H17N1O3
AACETONE	aminoacetone	C3H7N1O1
AACETYLCOA	acetoacetyl-CoA	C25H40N7O18P3S1
AC	acetate	C2H4O2
ACACDIM	adenosyl-cobyrinic acid a,c-diamide	C55H73N11O15COBALT1
ACACP	Acyl-[acyl-carrier protein]	C3H4OSR2
ACAL	acetaldehyde	C2H4O1
ACARB	Apo-[carboxylase]	C7H13N3O2R2
ACETYLEP	acetylphosphate	C2H5O5P1
ACOA	acetyl-CoA	C23H38N7O17P3S1
ACOBALAMIN	coenzyme B2	C72H109N18O17P1COBALT1
ACOBINAMIDE	adenosylcobinamide	C58H84N16O11COBALT1
ACOBINAMIDEGDP	adenosylcobinamide-GDP	C68H95N21O21P2COBALT1
ACOBINAMIDEP	adenosylcobinamide-P	C58H83N16O14P1COBALT1
ACOBYRATE	adenosyl-cobyrate	C55H77N15O11COBALT1
ACP	Acyl-carrier protein	H1S1R
ACRCOA	Acryloyl-CoA	C24H38N7O17P3S1
ACT	Actinorhodin	C32H26O14
AD	adenine	C5H5N5
ADCHOR	4-amino-4-deoxychorismate	C10H11N1O5
ADENYLOSUCC	adenylo-succinate	C14H18N5O11P1
ADHAP	Dihydroxyacetone phosphate	C4H6O7P1R
ADLIPO	6-S-Acetyldihydrolipoamide	C10H18N1O2S2R1
ADN	adenosine	C10H13N5O4
ADP	ADP	C10H15N5O10P2
AGL3P	1-Acyl-sn-glycerol 3-phosphate	C4H8O7P1R1
AGLU	N-acetyl-L-glutamate	C7H11N1O5
AGMATHINE	agmatine	C5H14N4
AHBUT	2-aceto-2-hydroxy-butyrate	C6H10O4
AHMDPTERIDINE	6-hydroxymethyl-dehydropterin	C7H9N5O2
AHMMPYRP	hydroxymethylpyrimidine phosphate	C6H10N3O4P1
AHMMPYRPP	4-amino-5-hydroxymethyl-2-methylpyrimidine-pyrophosphate	C6H11N3O7P2
AHOMOCYC	S-adenosyl-homocysteine	C14H20N6O5S1
AIC	5-Amino-4-imidazolecarboxyamide	C4H6N4O1
AICAR	AICAR	C9H15N4O8P1
AKG	&alpha;-ketoglutarate	C5H6O5
ALA	L-alanine	C3H7N1O2
ALAALA	D-alanyl-D-alanine	C6H12N2O3
ALAC	2-acetolactate	C5H8O4
ALLANTOATE	allantoate	C4H8N4O4
ALLANTOIN	allantoin	C4H6N4O3
AMDLGCVH	S-Aminomethyldihydrolipoylprotein	C9H19N2OS2R
AMINOVAL	5-Aminovaleric acid	C5H11N1O2
AMP	AMP	C10H14N5O7P1
AN	anthranilate	C7H7N1O2
AOXOBUT	2-amino-3-oxobutanoate	C4H7N1O3
APROPANOL	1-amino-propan-2-ol	C3H9N1O1
APS	APS	C10H14N5O10P1S1
ARA1H3HPYRDIONE	5-amino-6-ribitylamino-2,4(1H,3H)-pyrimidinedione	C9H16N4O6
ARABITOL	L-Arabitol	C5H12O5
ARG	L-arginine	C6H14N4O2
ARGSUCC	L-arginino-succinate	C10H18N4O6
ARIBAZOLE	&alpha;-ribazole	C14H18N2O4
ARIBAZOLE5P	&alpha;-ribazole-5'-P	C14H19N2O7P1
ASER	O-acetyl-L-serine	C5H9N1O4
ASN	L-asparagine	C4H8N2O3
ASP	L-aspartate	C4H7N1O4
ASPSALD	L-aspartate-semialdehyde	C4H7N1O3
ATP	ATP	C10H16N5O13P3
B5AMP	Biotinyl-5'-AMP	C20H28N7O9P1S1
BALA	&beta;-alanine	C3H7N1O2
BASPARTYLP	L-aspartyl-4-phosphate	C4H8N1O7P1
BCCP	Holo-[carboxylase]	C17H27N5O4S1R2
BETAINE	glycine betaine	C5H11N1O2
BETAINEALD	betaine aldehyde	C5H12N1O1
bGLC	&beta;-D-glucose	C6H12O6
bGLC6P	&beta;-D-glucose-6-phosphate	C6H13O9P1
BIOTIN	biotin	C10H16N2O3S1
BRIBAMINP	5-phospho-&beta;-D-ribosyl-amine	C5H12N1O7P1
C040ACP	Butyryl-[acyl-carrier protein]	C4H7OS1R
C040COA	Butanoyl-CoA	C25H42N7O18P3S1
C060ACP	Hexanoyl-[acyl-carrier protein]	C6H11OS1R
C060COA	Hexanoyl-CoA	C27H46N7O18P3S1
C080ACP	Octanoyl-[acyl-carrier protein]	C8H15OS1R
C080COA	Octanoyl-CoA	C29H50N7O18P3S
C100ACP	Decanoyl-[acyl-carrier protein]	C10H19OS1R
C100COA	Decanoyl-CoA	C31H54N7O18P3S1
C120ACP	Dodecanoyl-[acyl-carrier protein]	C12H23OS1R
C120COA	dodecanoyl-CoA	C33H58N7O18P3S1
C140ACP	Tetradecanoyl-[acp]	C14H27OS1R
C140COA	Tetradecanoyl-CoA	C35H62N7O18P3S1
C150ACP	Pentadecanoyl-[acyl-carrier protein]	C15H29OS1R
C160ACP	Hexadecanoyl-[acyl-carrier protein]	C16H31OS1R
C160COA	Hexadecanoyl-CoA	C37H66N7O18P3S1
C16H14O5	Actinorhodin intermediate	C16H14O5
C16H14O6	Actinorhodin intermediate	C16H14O6
C16H14O6_1	Actinorhodin intermediate	C16H14O6
C16H16O5	Actinorhodin intermediate	C16H16O5
C16H16O7	Actinorhodin intermediate	C16H16O7
C16H17O8	Actinorhodin intermediate	C16H17O8
C16H19O8	Actinorhodin intermediate	C16H19O8
C16H20O9	Actinorhodin intermediate	C16H20O9
C170ACP	Heptadecanoyl-[acyl-carrier protein]	C17H33OS1R
C170COA	Heptadecanoyl-[acyl-carrier protein]	C170COA
C181ACP	Oleoyl-[acyl-carrier protein]	C29H53N2O8P1R1S1
C2DOF5ACET	2-carboxy-2,5-dihydro-5-oxofuran-2-acetate	C7H6O6
C32H26O12	Actinorhodin intermediate	C32H26O12
C3MUCO	3-carboxy-cis,cis-muconate	C7H6O6
CAACDIM1	cob(I)yrinic acid a,c-diamide	C45H61N6O12COBALT1
CAACDIM2	cob(II)yrinic acid a,c-diamide	C45H61N6O12COBALT1
CACONITATE	cis-aconitate	C6H6O6
CADA	Cadaverine	C5H14N2
CAMP	cyclic-AMP	C10H12N5O6P1
CARBAMOYLP	carbamoyl-phosphate	C1H4N1O5P1
CARBAMYULASP	carbamoyl-L-aspartate	C5H8N2O5
CARBOHYDRATE	CARBOHYDRATE (Biomass component)	Biomass component
CATECHOL	CATECHOL	C6H6O2
CCCP	Carboxybiotin-carboxyl-carrier protein	C18H26N5O6S1R2
CDA	CDA
CDL	cardiolipin	C13H20O17R4P2
CDP	CDP	C9H15N3O11P2
CDPDIACYLGLYCEROL	CDP-diacylglycerol	C14H19N3O15P2R2
CDPGL	CDP-glycerol	C12H21N3O13P2
CELB	cellobiose	C12H22O11
CGMP	cGMP	C10H12N5O7P1
CH33ADO	5'-Deoxyadenosine	C10H13N5O3
CHEXANOYLCOA	pimeloyl-CoA	C28H46N7O19P3S1
CHISOCARPOATE	3-carboxy-3-hydroxy-isocaproate	C7H10O4
CHOLINE	choline	C5H14N1O1
CHORISMATE	chorismate	C10H10O6
CIT	citrate	C6H8O7
CITR	citrulline	C6H13N3O3
CMO	3-Carboxy-4-methyl-2-oxopentanoate	C7H10O5
CMP	CMP	C9H14N3O8P1
CO2	CO2	C1O2
COA	coenzyme A	C21H36N7O16P3S1
COBALT	COBALT	COBALT1
COPROPORPHYRINOGEN3	COPROPORPHYRINOGEN3	C36H44N4O8
CPADRIBULOSEP	1-(o-carboxyphenylamino)-1'-deoxyribulose-5'-phosphate	C12H16N1O9P1
CROTCOA	crotonyl-CoA	C25H40N7O17P3S1
CTP	CTP	C9H16N3O14P3
CYS	L-cysteine	C3H7N1O2S1
CYSGLY	Cys-Gly	C5H10N2O3S1
CYSTATHIONINE	cystathionine	C7H14N2O4S1
CYTD	cytidine	C9H13N3O5
CYTOSINE	Cytosine (in DNA)	C9H14N3O7P(C5H8O5PR)n(C5H8O5PR)n
CYTS	cytosine	C4H5N3O1
D1PDICARBOXYLATE	L-2,3,4,5-tetrahydrodipicolinate	C7H9N1O4
D3IPENTYLPP	&Delta;3-isopentenyl-PP	C5H12O7P2
D6PGDLAC	D-glucono-&delta;-lactone-6-phosphate	C6H11O9P1
DA	deoxyadenosine	C10H13N5O3
DADP	dADP	C10H15N5O9P2
DAHP	3-deoxy-D-arabino-heptulosonate-7-phosphate	C7H13O10P1
DALA	D-alanine	C3H7N1O2
DAMP	Deoxyadenosine monophosphate	C10H14N5O6P1
DAPIM	L,L-diaminopimelate	C7H14N2O4
DARABINOSE	DARABINOSE	C5H10O5
DARABITOL	DARABITOL	C5H12O5
DATP	dATP	C10H16N5O12P3
DBENZIMIDAZOLE	dimethylbenzimidazole	C9H10N2
DC	deoxycytidine	C9H13N3O4
DCDP	dCDP	C9H15N3O10P2
DCMP	dCMP	C9H14N3O7P1
DCTP	dCTP	C9H16N3O13P3
DDCOL	L-2,3-dihydrodipicolinate	C7H7N1O4
DDG	2-Deoxy-D-gluconate	C6H12O6
DDLGCVH	Dihydrolipoylprotein	C8H16N1OS2R
DDMT	redL-KS-dodecanoyl-ACP2-malonyl thioester	C15H25O4S1R1Cys
DDPAN	2-dehydropantoate	C6H10O4
DEAMIDONAD	deamido-NAD	C21H27N6O15P2
DECANOATE	DECANOATE	C10H20O2
DEIGP	D-erythro-imidazole-glycerol-phosphate	C6H11N2O6P1
DETHIOBIOTIN	dethiobiotin	C10H18N2O3
DG	deoxyguanosine	C10H13N5O4
DGA	5-Deoxy glucuronic acid	C6H10O6
DGDP	dGDP	C10H15N5O10P2
DGLYCERATE	glycerate	C3H6O4
DGMP	dGMP	C10H14N5O7P1
DGTP	dGTP	C10H16N5O13P3
DHAP	dihydroxy-acetone-phosphate	C3H7O6P1
DHFOL	7,8-dihydrofolate	C19H21N7O6
DHLAMIDE	dihydrolipoamide	C8H17N1O1S2
DHN	1,4-Dihydroxy-2-naphthoate	C11H8O4
DIAMINONONANOATE	7,8-diaminononanoate	C9H20N2O2
DIBENZOATE	protocatechuate	C7H6O4
DIHOROT	dihydroorotate	C5H6N2O4
DIHTDROPTEROATE	7,8-dihydropteroate	C14H14N6O3
DIN	deoxyinosine	C10H12N4O4
DIVALER	2,3-dihydroxy-isovalerate	C5H10O4
DKDI	D-2,3-Diketo-4-deoxy-epi-inositol	C6H8O5
DKH	2-Deoxy-5-keto-D-gluconic acid	C6H10O6
DKHP	2-Deoxy-5-keto-D-gluconic acid 6-phosphate	C6H11O9P1
DLYXOSE	D-Lyxose	C5H10O5
DMK	2-Demethylmenaquinone	C50H70O2
DMPP	dimethylallyl-pyrophosphate	C5H12O7P2
DNA	DNA (Biomass component)	Biomass component
DNPTERIN	dihydro-neo-pterin	C9H13N5O4
DNPTERINP	Dihydroneopterin phosphate	C9H14N5O7P
DNPTERINP3	dihydroneopterin triphosphate	C9H16N5O13P3
DODECANOATE	DODECANOATE	C12H24O2
DP2CME	4-diphosphocytidyl-2-C-methylerythritol	C14H25N3O14P2
DP2CMEP	4-diphosphocytidyl-2-C-methylerythritol 2-phosphate	C14H26N3O17P3
DPCOA	dephospho-CoA	C21H35N7O13P2S1
DPG	1,3-diphosphateglycerate	C3H8O10P2
DPNTP	2,5-Diaminopyrimidine nucleoside triphosphate	C9H18N5O14P3
DPRAPYR	2,5-diamino-6-(ribosylamino)-4-(3H)-pyrimidinone 5'-phosphate	C9H16N5O8P1
DPTERINPP	2-amino-4-hydroxy-6-hydroxymethyl-7,8-dihydropteridine diphosphate	C7H11N5O8P2
DQUINATE	3-dehydroquinate	C7H10O6
DR1P	deoxyribose-1-phosphate	C5H11O7P1
DR5P	deoxyribose-5-phosphate	C5H11O7P1
DRIB	D-Ribose	C5H10O4
DRLUMAZINE	6,7-dimethyl-8-(1-D-ribityl)lumazine	C13H18N4O6
DSER	D-serine	C3H7N1O3
DSHCLORIN	dihydrosirohydrochlorin	C42H48N4O16
DSHIK	3-dehydro-shikimate	C7H8O5
DT	thymidine	C10H14N2O5
DTDP	dTDP	C10H16N2O11P2
DTMP	DTMP	C10H15N2O8P1
DTTOAO	2,5-Diamino-6-(5'-triphosphoryl-3',4'-trihydroxy-2'-oxopentyl)- amino-4-oxopyrimidine	C9H18N5O14P3
DTTP	dTTP	C10H17N2O14P3
DU	deoxyuridine	C9H12N2O5
DUDP	dUDP	C9H14N2O11P2
DUMP	dUMP	C9H13N2O8P1
DUTP	dUTP	C9H15N2O14P3
DX5P	1-deoxy-D-xylulose 5-phosphate	C5H11O7P1
DXYL	xylulose	C5H10O5
E4HG	L-erythro-4-Hydroxyglutamate	C5H9N1O5
ECTOINE	ectoine	C6H10N2O2
EHCOA	trans-2,3-epoxyhexanoyl-CoA	C27H46N7O18P3S1
EPM	Epimelibiose	C12H22O11
EPSHIKP	5-enolpyruvyl-shikimate-3-phosphate	C10H13O10P1
ERY4P	D-erythrose-4-phosphate	C4H9O7P1
ETH	ethanol	C2H6O1
F10THF	N10-formyl-THF	C20H23N7O7
F16DP	fructose-1,6-bisphosphate	C6H14O12P2
F1P	fructose-1-phosphate	C6H13O9P1
F5THF	Folinic acid	C20H23N7O7
F6P	D-fructose-6-phosphate	C6H13O9P1
FACETOACETATE	4-fumaryl-acetoacetate	C8H8O6
FAD	FAD	C27H33N9O15P2
FADH2	FADH2	C27H35N9O15P2
FAN	Formylanthranilate	C8H7N1O3
FARPP	trans, trans-farnesyl diphosphate	C15H28O7P2
FE	FE	FE
FERI	Oxidized ferredoxin
FERO	Reduced ferredoxin
FKYN	L-Formylkynurenine	C11H12N2O4
FMN	FMN	C17H21N4O9P1
FOR	formate	C1H2O2
FORMAL	formaldehyde	C1H2O1
FORMAMIDE	FORMAMIDE	C1H3N1O1
FPNTP	Formamidopyrimidine nucleoside triphosphate	C10H18N5O15P3
FRU	fructose	C6H12O6
FUM	fumarate	C4H4O4
G3P	3-phosphoglycerate	C3H7O7P1
G3PI	sn Glycero 3 phospho 1 inositol	C9H18O11P1
G4D6DMAN	GDP-4-dehydro-6-deoxy-D-mannose	C16H23N5O15P2
GA6P	D-glucosamine-6-phosphate	C6H14N1O8P1
GABA	4-aminobutyrate	C4H9N1O2
GALACTINOL	GALACTINOL	C12H22O11
GALC	D-Galactose	C6H12O6
GALC1P	&alpha;-D-galactose-1-phosphate	C6H13O9P1
GAP	D-glyceraldehyde-3-phosphate	C3H7O6P1
GDP	GDP	C10H15N5O11P2
GDPTP	guanosine 3'-diphosphate 5'-triphosphate	C10H18N5O20P5
GGL	Galactosylglycerol	C9H18O8
GGPP	geranylgeranyl-PP	C20H36O7P2
GGSALD	L-glutamate &gamma;-semialdehyde	C5H9N1O3
GL	glycerol	C3H8O3
GL3P	glycerol-3-phosphate	C3H9O6P1
GLAC	D-galactose	C6H12O6
GLC	D-glucose	C6H12O6
GLC1P	D-glucose-1-phosphate	C6H13O9P1
GLC6P	D-glucose-6-phosphate	C6H13O9P1
GLCLAC	glucono-&delta;-lactone	C6H10O6
GLN	L-glutamine	C5H10N2O3
GLT	L-glutamate	C5H9N1O4
GLU	D-Glutamate	C5H9N1O4
GLU5P	L-glutamate-5-phosphate	C5H10N1O7P1
GLUC	gluconate	C6H12O7
GLUCOSAMINE1P	glucosamine-1P	C6H14N1O8P1
GLUT	Glutarate	C5H8O4
GLUTCOA	Glutaryl-CoA	C26H42N7O19P3S1
GLUTSEMI	Glutarate semialdehyde	C5H8O3
GLY	glycine	C2H5N1O2
GLYCERON	Glycerone	C3H6O3
GLYCOLALD	glycolaldehyde	C2H4O2
GLYCOLATE	glycolate	C2H4O3
GLYOX	glyoxylate	C2H2O3
GMAN	GDP-mannose	C16H25N5O16P2
GMP	GMP	C10H14N5O8P1
GN	guanine	C5H5N5O1
GPP	geranyl-PP	C10H20O7P2
GSH	Glutathione	C10H17N3O6S
GSN	guanosine	C10H13N5O5
GSSG	Glutathione disulfide	C20H32N6O12S2
GTP	GTP	C10H16N5O14P3
GU5DP3DP	guanosine 5'-diphosphate,3'-diphosphate	C10H17N5O17P4
H	H	H1
H2CO3	H2CO3	C1H2O3
H2O2	H2O2	H2O2
H2S	H2S	H2S1
H2SO3	H2SO3	H2S1O3
H3BUTCOA	3-hydroxybutyryl-CoA	C25H42N7O18P3S1
HBC	4-hydroxy-2,2'-bipyrrole-5-carbaldehyde	C9H9N2O2
HBM	4-hydroxy-2,2'-bipyrrole-5-methanol	C9H10N2O2
HBUTP	3,4-dihydroxy-2-butanone-4-P	C4H9O6P1
HCO3	HCO3	C1H1O3
HEME	HEME	C34H32FeN4O4
HEMEO	Heme O	C49H58FeN4O5
HEPPP	all-trans-Heptaprenyl diphosphate	C35H60O7P2
HEPTADECANOATE	HEPTADECANOATE	C7H14O2
HEXADECANOATE	HEXADECANOATE	C16H32O2
HEXANOATE	HEXANOATE	C6H12O2
HGBYRINATE	hydrogenobyrinate	C45H60N4O14
HGBYRINATED	hydrogenobyrinate a,c-diamide	C45H62N6O12
HIS	L-histidine	C6H9N3O2
HISOBUT	3-hydroxy-isobutyrate	C4H8O3
HISOBUTCOA	3-hydroxy-isobutyryl-CoA	C25H42N7O18P3S1
HISTIDINOL	histidinol	C6H11N3O1
HISTIDINOLP	L-histidinol-phosphate	C6H12N3O4P1
HIU	5-Hydroxyisourate	C5H4N4O4
HKVALERATE	4-hydroxy-2-ketovalerate	C5H8O4
HMBDIP	1-hydroxy-2-methyl-2-(E)-butenyl 4-diphosphate	C5H12O8P2
HMGCOA	3-hydroxy-3-methyl-glutaryl-CoA	C27H44N7O20P3S1
HMP	hydroxymethylpyrimidine	C6H9N3O1
HOMOCYC	homocysteine	C4H9N1O2S1
HOMOGENTISATE	homogentisate	C8H8O4
HOMOSER	homoserine	C4H9N1O3
HPCOA	3-Hydroxypropanoyl coenzymeA	C24H40N7O18P3S1
HPGLYOXYLATE	4-hydroxyphenylglyoxylate (intermediate in CDA biosynthesis)	C8H6O4
HPPP	all-trans-Hexaprenyl diphosphate	C30H52O7P2
HPRO	trans-4-Hydroxy-L-proline	C5H9NO3
HPYRP	3-phospho-hydroxypyruvate	C3H5O7P1
HXMP	2-(Hydroxymethyl)phenol	C7H8O2
HYDROXYAKG	D-4-Hydroxy-2-oxoglutarate	C5H6O6
HYDROXYASN	3-hydroxyasparagine	C4H6N2O3
HYDROXYMETHYLBILANE	HYDROXYMETHYLBILANE	C40H46N4O17
HYDROXYPYRUVATE	HYDROXYPYRUVATE	C3H4O4
HYXN	hypoxanthine	C5H4N4O1
I3GLP	indole-3-glycerol-phosphate	C11H14N1O6P1
IACETOLP	imidazole acetol-phosphate	C6H9N2O5P1
ICHOR	Isochorismate	C10H10O6
IDP	Inosine diphosphate	C10H14N4O11P2
ILE	L-isoleucine	C6H13N1O2
IMI5PROP	4-imidazolone-5-propionate	C6H8N2O3
IMINOASPARTATE	iminoaspartate	C4H5N1O4
IMP	IMP	C10H13N4O8P1
INDOLE	indole	C8H7N1
INS	inosine	C10H12N4O5
ISOBUTCOA	isobutyryl-CoA	C25H42N7O17P3S1
ISOVALCOA	isovaleryl-CoA	C26H44N7O17P3S1
ITP	Inosine triphosphate	C10H15N4O14P3
K	potasium	K
K2MINOSITOL	2-keto-myo-inositol	C6H10O6
KADCOA	&beta;-ketoadipyl-CoA	C27H42N7O20P3S1
KADIPATE	&beta;-ketoadipate	C6H8O5
KBUT	acetoacetate	C4H6O3
KD6PGLUCONATE	2-keto-3-deoxy-6-phospho-gluconate	C6H11O9P1
KDG	2-dehydro-3-deoxy-D-gluconate	C6H10O6
KISOVALERATE	2-keto-isovalerate	C5H8O3
KMT	redL-ACP2-β-ketomyristoyl thioester	C14H25O2S1R1Cys
KMV	2,3-dihydroxy-3-methylvalerate	C6H12O4
KMVALERATE	2-keto-3-methyl-valerate	C6H10O3
KUDPYRROLE	4-keto-2-undecyl-4,5-dihydropyrrole	C14H25N1O1
KYN	L-Kynurenine	C10H12N2O3
L4HG	L-erythro-4-Hydroxyglutamate	C5H9NO5
L4HGSA	L-4-Hydroxyglutamate semialdehyde	C5H9N1O4
L4HMACID	L-4-hydroxymandelic acid (intermediate in CDA biosynthesis)	C8H8O4
LAC	D-lactate	C3H6O3
LACTAL	L-Lactaldehyde	C3H6O2
LACTOSE	lactose	C12H22O11
LARABINOSE	L-Arabinose	C5H10O5
LEU	L-leucine	C6H13N1O2
LHPG	D-4-hydroxyphenylglycine (non-ribosomal protein, CDA component)	C8H9O3N1
LIBUTANOATE	L-2,4-diaminobutanoate	C4H10N2O2
LIPOAMIDE	lipoamide	C8H14N1O1S2
LLAC	lactate	C3H6O3
LLYXOSE	LLYXOSE	C5H10O5
LRIBULOSE	L-Ribulose	C5H10O5
LRIBULOSE5P	L-Ribulose 5-phosphate	C5H11O8P1
LXYLULOSE	L-Xylulose	C5H10O5
LXYLULOSE5P	L-Xylulose 5-phosphate	C5H11O8P1
LYS	L-lysine	C6H14N2O2
M5CSN	5-Methylcytosine	C5H7N3O1
M5THTGLU	5-methyltetrahydropteroyltri-L-glutamate	C25H36N8O12
MAACOA	2-methylaceto-acetyl-CoA	C26H42N7O18P3S1
MACETOACETATE	4-maleyl-acetoacetate	C8H8O6
MAL	malate	C4H6O5
MALACP	Malonyl-[acyl-carrier protein]	C3H3O3S1R
MALCOA	malonyl-CoA	C24H38N7O19P3S1
MALONATE	Malonate	C3H4O4
MAN	mannose	C6H12O6
MAN1P	&alpha;-D-mannose 1-phosphate	C6H13O9P1
MAN6P	mannose-6-phosphate	C6H13O9P1
MANNITOL1P	D-Mannitol 1-phosphate	C6H13O9P
MBC	4-methoxy-2,2'-bipyrrole-5-carbaldehyde	C10H8N2O2
MCCOA	methacrylyl-CoA	C25H40N7O17P3S1
MCROTCOA	3-Methylcrotonyl-CoA	C26H42N7O17P3S1
MDAPIM	meso-diaminopimelate	C7H14N2O4
MECYCLOP	2-C-methyl-D-erythritol-2,4-cyclodiphosphate	C5H12O9P2
MELI	melibiose	C12H22O11
MELIT	Melibiitol	C12H24O11
MEP	2-C-methyl-D-erythritol-4-phosphate	C5H13O7P1
MET	L-methionine	C5H11N1O2S1
METH	Methanol	CH4O
METHENYLTHF	5,10-methenyl-THF	C20H22N7O6
METHTHF	5,10-methylene-THF	C20H23N7O6
MGLT	3-methyl-glutamate (non-ribosomal protein, CDA component)	C6H11O4N1
MHBUTCOA	2-methyl-3-hydroxybutyryl-CoA	C26H44N7O18P3S1
MINO1P	D-myo-inositol (3)-monophosphate	C6H11O9P1
MK	menaquinone	C51H72O2
MKH2	menaquinol	C51H74O2
MLT	maltose	C12H22O11
MLT6P	Maltose 6'-phosphate	C12H23O14P1
MMAL	Methylmalonate	C4H6O4
MMALONATEALD	methylmalonate-semialdehyde	C4H6O3
MMCOA	(R)-methylmalonyl-CoA	C25H40N7O19P3S1
MPENTANOATE	2-keto-4-methyl-pentanoate	C6H10O3
MSALD	Malonate semialdehyde	C3H4O3
MTADENOSINE	5'-methylthioadenosine	C11H15N5O3S1
MTHF	5-methyl-THF	C20H25N7O6
MTRIP	S-Methyl-5-thio-D-ribulose 1-phosphate	C6H13O7P1S1
MTRP	S-Methyl-5-thio-D-ribose 1-phosphate	C6H13O7P1S1
MYOINOSITOL	myo-inositol	C6H12O6
N5PRANTHRA	N-(5-Phospho-D-ribosyl)anthranilate	C12H16N1O9P1
Na	Na	NA1
NAACORN	N-&alpha;-acetylornithine	C7H14N2O3
NAC	nicotinate	C6H5N1O2
nACPPKT	redN-ACP-pyrrolyl-β-ketothioester	C7H5N1O2S1R1
NAD	NAD	C21H28N7O14P2
NADBUT	N-acetyl-L-2,4-diaminobutanoate	C6H12N2O3
NADGLUCOSA1P	N-acetyl-glucosamine-1-phosphate	C8H16N1O9P1
NADGLUCOSA6P	N-acetyl-D-glucosamine-6-phosphate	C8H16N1O9P1
NADH	NADH	C21H29N7O14P2
NADP	NADP	C21H29N7O17P3
NADPH	NADPH	C21H30N7O17P3
NAGLUP	N-acetylglutamyl-phosphate	C7H12N1O8P1
NAGLUSALD	N-acetylglutamate semialdehyde	C7H11N1O4
NFORMIGLU	N-formimino-L-glutamate	C6H10N2O4
NH3	ammonia	H3N1
NICOTINAMIDE	NICOTINAMIDE	C6H6N2O1
NMN	Nicotinamide nucleotide	C11H15N2O8P1
NO2	NO2	N1O2
NO3	NO3	N1O3
NPP	all-trans-Nonaprenyl diphosphate	C45H76O7P2
NSUC26DAP	N-succinyl-L,L-2,6-diaminopimelate	C11H18N2O7
NSUC2A6KP	N-succinyl-2-amino-6-ketopimelate	C11H15N1O8
NTNUC	nicotinate nucleotide	C11H15N1O9P1
NTNUCS	nicotinate nucleoside	C11H14N1O6
O2	O2	O2
OADIPATE	2-Oxoadipate	C6H8O5
OAELAC	&beta;-ketoadipate-enol-lactone	C6H6O4
OCTANOATE	OCTANOATE	C8H16O2
OPCOA	3-oxopropionyl-CoA	C3H6O3
OPHSER	O-phospho-L-homoserine	C4H10N1O6P1
OPP	all-trans-Octaprenyl diphosphate	C40H68O7P2
oPROCT	RedO-S-prolyl-2-carboxyl thioester	C5H8N1O1S1R1
oPYRROLECT	redO-prolyl-2-carboxyl thioester	C5H3N1O1S1R1
ORN	L-ornithine	C5H12N2O2
ORO5P	orotidine-5'-phosphate	C10H13N2O11P1
OROTATE	orotate	C5H4N2O4
OSB	O-succinylbenzoate	C11H10O5
OSBCOA	o-Succinylbenzoyl-CoA	C32H44N7O20P3S1
OSUCHSER	O-succinyl-L-homoserine	C8H13N1O6
OXACET	oxaloacetate	C4H4O5
OXOBUTANOATE	2-oxobutanoate	C4H6O3
OXOPENTENOATE	2-oxopent-4-enoate	C5H6O3
OXTHIOREDOXIN	Oxidized thioredoxin	C6H7NO2S2R2
P35C	L-1-Pyrroline-3-hydroxy-5-carboxylate	C5H7N1O3
P3I	PPPi	H5O10P3
P5C	1-pyrroline-5-carboxylate	C5H7N1O2
P6GLUCONATE	6-phospho-D-gluconate	C6H13O10P1
PABENZOATE	p-aminobenzoate	C7H7N1O2
PAC	phenylacetate	C8H8O2
PACCOA	phenylacetyl-CoA	C29H42N7O17P3S1
PADNLT	Propinol adenylate	C13H18N5O8P1
PANT	pantothenate	C9H17N1O5
PANTOATE	L-pantoate	C6H12O4
PANTOTHENP	D-4'-phosphopantothenate	C9H18N1O8P1
PANTP	pantetheine 4'-phosphate	C11H23N2O7P1S1
PAP	adenosine 3',5'-bisphosphate	C10H15N5O10P2
PAPS	PAPS	C10H15N5O13P2S1
PE	L-1-PHOSPHATIDYL-ETHANOLAMINE	C7H12N1O8P1R2
PEP	phosphoenolpyruvate	C3H5O6P1
PEPTIDOGLYCAN	PEPTIDOGLYCAN (Biomass componet)	Biomass component
PG	Phosphatidylglycerol	C8H13O10P1R2
PGP	Phosphatidylglycerophosphate	C8H14O13P2R2
PHAC	Phenylacetaldehyde	C8H8O1
PHE	L-phenylalanine	C9H11N1O2
PHOSPHATIDATE	Phosphatidate	C5H7O8P1R2
PHOSPHOLIPID	PHOSPHOLIPID (Biomass component)	Biomass component
PHPPYR	p-hydroxyphenylpyruvate	C9H8O4
PHPYR	phenylpyruvate	C9H8O3
PHYDROXYASN	D-3-phosphohydroxyasparagine (non-ribosomal protein, CDA component)	C4H7N2O6P1
PI	phosphate	H3O4P1
PIn	(Phosphate)n	P2H4O7(PHO3)n
PIn-1	(Phosphate)n-1	P2H4O7(PHO3)n-1
PIPER	Piperideine	C5H9N1
PLIPOYLLYSINE	Lipoylprotein	C8H14N1OS2R
POLYGP	Poly(glycerol phosphate)	C6H14O11P2
PORPHOBILINOGEN	PORPHOBILINOGEN	C10H14N2O4
PPI	pyrophosphate	H4O7P2
PPPP	all-trans-Pentaprenyl diphosphate	C25H44O7P2
PR4SAIMID	5'-phosphoribosyl-4-(N-succinocarboxamide)-5-aminoimidazole	C13H19N4O12P1
PRAIMIDAZOLE	5-aminoimidazole ribonucleotide	C8H14N3O7P1
PRCN	precorrin-6x	C44H54N4O16
PRECORRIN1	Precorrin 1	C41H46N4O16
PRECORRIN3A	precorrin-3A	C43H50N4O16
PRECORRIN3B	precorrin-3B	C43H50N4O17
PRECORRIN4B	precorrin-4B	C44H52N4O17
PRECORRIN5	precorrin-5	C45H54N4O17
PRECORRIN6B	precorrin-6y	C44H56N4O16
PRECORRIN8X	precorrin-8x	C45H60N4O14
PREPHENATE	prephenate	C10H10O6
PRFGLYCINEAMIDE	5-phosphoribosyl-N-formylglycineamidine	C8H16N3O8P1
PRGLYCINEAMIDE	5-phospho-ribosyl-glycineamide	C7H15N2O8P1
PRIBAMP	phosphoribosyl-AMP	C15H23N5O14P2
PRIBATP	phosphoribosyl-ATP	C15H25N5O20P4
PRIBCAIMID	4-carboxyaminoimidazole ribonucleotide	C9H14N3O9P1
PRIBFCARBOXAMIDE	phosphoribosyl-formamido-carboxamide	C10H15N4O9P1
PRIBOFAICARP	phosphoribosylformiminoAICAR-phosphate	C15H25N5O15P2
PRIBULOFAICARP	phosphoribulosylformimino-AICAR-P	C15H25N5O15P2
PRO	L-proline	C5H9N1O2
PROPANOATE	PROPANOATE	C3H6O2
PROPIONYLACP	PROPIONYLACP	C4H6OSR2
PROPIONYLCOA	propionyl-CoA	C24H40N7O17P3S1
PROPIONYLP	propionyl-P	C3H7O5P1
PROTEIN	Protein (biomass component)	Biomass component
PROTOHEME	protoheme	C34H32N4O4FE1
PROTOPORPHYRIN9	PROTOPORPHYRIN9	C34H34N4O4
PROTOPORPHYRINOGEN	Protoporphyrinogen IX	C34H40N4O4
PRPP	PRPP	C5H13O14P3
PSER	L-1-PHOSPHATIDYL-SERINE	C8H12N1O10P1R2
PUTRESCINE	putrescine	C4H12N2
PYR	pyruvate	C3H4O3
PYRAPCP	quinolinate	C7H5N1O4
qDDT	redQ-S-dodecanoyl thioester	C12H23O1S1R1
QUINOLINATE	ribose-1-phosphate	C5H11O8P1
R1P	R-4'-phosphopantothenoyl-L-cysteine	C12H23N2O9P1S1
R4PPTCYC	D-ribose-5-phosphate	C5H11O8P1
R5P	Raffinose	C18H32O16
RAF	Undecylprodigiosin	C5H6N1O1S1
RFGLYCINEAMIDEP	5'-phosphoribosyl-N-formylglycineamide	C8H15N2O9P1
RH3BUT	(R)-3-Hydroxybutanoate	C4H8O3
RH3BUTCOA	(R)-3-Hydroxybutanoyl-CoA	C25H42N7O18P3S1
RHAMN	L-Rhamnulose	C6H12O5
RHAMN1P	L-Rhamnulose 1-phosphate	C6H13O8P1
RIB	D-ribose	C5H10O5
RIBOFLAVIN	riboflavin	C17H20N4O6
RIBUL1P	D-ribulose-5-phosphate	C5H11O8P1
RMN	L-Rhamnose	C6H12O5
RNA	RNA (biomass component)	Biomass component
RNICOT	N-Ribosylnicotinamide	C11H15N2O5
RThioredoxin	Reduced thioredoxin	C6H9NO2S2R2
S	sulfur donor	S1
S17BP	D-Sedoheptulose1,7-bisphosphate	C7H16O13P2
SA4M2OXBUTANOATE	S-adenosyl-4-methylthio-2-oxobutanoate	C15H20N5O6S1
SAL6P	Salicin 6-phosphate	C13H19O10P1
SALICYLATE	salicylate	C7H6O3
SAMET	S-adenosyl-L-methionine	C15H22N6O5S1
SAMETA	S-Adenosylmethioninamine	C14H23N6O3S1
SER	L-serine	C3H7N1O3
SER3P	3-phospho-serine	C3H8N1O6P1
SHCHC	SHCHC	C11H12O6
SHEPTP	D-sedoheptulose-7-phosphate	C7H15O10P1
SHIKIMATE	shikimate	C7H10O5
SHIKIMATE5P	shikimate-3-phosphate	C7H11O8P1
SIROHEME	SIROHEME	C42H44FeN4O16
SIROHYDROCHLORIN	SIROHYDROCHLORIN	C42H46N4O16
SLF	SO42-	O4S1
SMALLMOLECULES	SMALLMOLECULES (biomass component)	Biomass component
SMMCOA	(S)-Methylmalonyl-CoA	C25H40N7O19P3S
SOT	D-Sorbitol	C6H14O6
SPERMIDINE	spermidine	C7H19N3
SPERMINE	SPERMINE	C10H26N4
SSUCDLIPOAMIDE	S-succinyl-dihydrolipoamide	C12H21N1O4S2
STACHYOSE	Stachyose	C24H42O21
SUCC	succinate	C4H6O4
SUCCALD	succinate semialdehyde	C4H6O3
SUCCOA	succinyl-CoA	C25H40N7O19P3S1
SUCROSE	sucrose	C12H22O11
SUPEROXIDE	SUPEROXIDE	O2
T3	glyceraldehyde	C3H6O3
T3METGLUCOA	trans-3-methylglutaconyl-CoA	C27H42N7O19P3S1
TAG	Triacylglycerols (biomass component)	Biomass component
TARTALD	tartronate semialdehyde	C3H4O4
TARTRATE	TARTRATE	C4H6O6
TDP	dTDP	C10H16N2O11P2
TDPDGLUCOSE	dTDP-glucose	C16H26N2O16P2
TDPGAL	dTDP-galactose	C16H26N2O16P2
TEICH	Teichoic acid (biomass component)	Biomass component
TETRADECANOATE	TETRADECANOATE	C14H28O2
THCISOCAPROATE	2-D-threo-hydroxy-3-carboxy-isocaproate	C7H12O5
THCOA	trans hexenoyl CoA (intermediate in CDA biosynthesis)	C27H44N7O17P3S1
THF	tetrahydrofolate	C19H23N7O6
THFGLU	THF-L-glutamate	C24H29N8O9
THIAMINE	thiamine	C12H17N4O1S1
THISOCIT	isocitrate	C6H8O7
THP	thiamine-phosphate	C12H18N4O4P1S1
THPP	thiamin diphosphate	C12H19N4O7P2S1
THR	L-threonine	C4H9N1O3
THTGLU	tetrahydropteroyltri-L-glutamate	C24H34N8O12
THYMINE	thymine	C5H6N2O2
THZP	4-methyl-5-(&beta;-hydroxyethyl)thiazole phosphate	C6H10N1O4P1S1
TIGCOA	tiglyl-CoA	C26H42N7O17P3S1
TMP	dTMP	C10H15N2O8P1
TOLUENE	toluene	C7H8
TOLUENECISDHDIOL	toluene-cis-1,2-dihydrodiol	C7H10O2
TRE	trehalose	C12H22O11
TRE6P	alpha,alpha'-Trehalose 6-phosphate	C12H23O14P1
trnaGLT	tRNA(GlT)	C15H21N5O10PR(C5H8O6PR)n
TRP	L-tryptophan	C11H12N2O2
TYR	L-tyrosine	C9H11N1O3
UBIQOL	ubiquinol-8	C49H76O4
UBIQON	ubiquinone-8	C49H74O4
UDP	UDP	C9H14N2O12P2
UDPAAGLU	UDP-N-acetylmuramoyl-L-alanyl-D-glutamate	C28H43N5O23P2
UDPAAGMDHDIOATE	UDP-N-acetylmuramoyl-L-alanyl-D-glutamyl-meso-2,6-diaminoheptanedioate	C35H54N7O26P2
UDPACCVGLUCOS	UDP-GlcNAc-pyruvate enol ether	C20H29N3O19P2
UDPACMURALA	UDP-N-acetylmuramoyl-L-alanine	C23H36N4O20P2
UDPGAL	UDP-galactose	C15H24N2O17P2
UDPGLU	UDP-D-glucose	C15H24N2O17P2
UDPGLUCUR	UDP-D-glucuronate	C15H22N2O18P2
UDPNAG	UDP-N-acetyl-D-glucosamine	C17H27N3O17P2
UDPNAM	UDP-N-acetylmuramate	C20H31N3O19P2
UDPYRROLE	2-undecylpyrrole	C14H25N1
UGLYCOLATE	(S)-ureidoglycolate	C3H6N2O4
UMP	UMP	C9H13N2O9P1
UP	undecylprodigiosin	C25H33N3O
URA	uracil	C4H4N2O2
URATE	urate	C5H4N4O3
UREA	urea	C1H4N2O1
URI	uridine	C9H12N2O6
UROCANATE	Urocanate	C6H6N2O2
UROPORPHYRINOGEN3	UROPORPHYRINOGEN3	C40H44N4O16
UTP	UTP	C9H15N2O15P3
VAL	L-valine	C5H11N1O2
VANILLATE	VANILLATE	C8H8O4
WATER	WATER	H2O1
XAN	xanthine	C5H4N4O2
xksPYRROLECT	redX-KS-pyrrole-2-carboxyl thioester	C5H3NORCys
XNSN	xanthosine	C10H12N4O6
XNSN5P	xanthosine-5-phosphate	C10H13N4O9P1
XYL	D-xylose	C5H10O5
XYL5P	D-xylulose-5-phosphate	C5H11O8P1
XYLITOL	Xylitol	C5H12O5
