# Supplementary material for: Metabolic modeling and analysis of the metabolic switch in Streptomyces coelicolor
Source: BMC Genomics. 2010 Mar 26;11:202. doi: 10.1186/1471-2164-11-202 (PMC2853524; doi:10.1186/1471-2164-11-202)
Supplement: Additional file 4 — Table of reactions. Excel table defining all reactions used in the metabolic model. [file 1471-2164-11-202-S4.XLS]

## Sheet: TableOfReactions
Reaction Number	Pathway	EC-number	Enzyme definition	Presence	Complex	Reversibility	Enzyme	SCO ID	Reaction
1	Glycolysis	2.7.1.2	glucokinase-glc	Cytosol	NO	IRR		( SCO2126 or SCO6260 or SCO1077 )	1 GLC + 1 ATP -> 1 GLC6P + 1 ADP
2	Glycolysis	2.7.1.2	glucokinase-bglc	Cytosol	NO	IRR		( SCO2126 or SCO6260 or SCO1077 )	1 bGLC + 1 ATP -> 1 bGLC6P + 1 ADP
3	Glycolysis	5.4.2.2	Phosphoglucomutase_g1p	Cytosol	NO	REV	pgm	SCO7443	1 GLC1P -> 1 GLC6P
4	Glycolysis	5.3.1.9	Glucose-6-phosphate isomerase_1	Cytosol	NO	REV	pgi2	( SCO1942 or SCO6659 )	1 GLC6P -> 1 F6P
5	Glycolysis	5.3.1.9	Glucose-6-phosphate isomerase_2	Cytosol	NO	REV	pgi2	( SCO1942 or SCO6659 )	1 bGLC6P -> 1 GLC6P
6	Glycolysis	5.3.1.9	Glucose-6-phosphate isomerase_3	Cytosol	NO	REV	pgi2	( SCO6659 or SCO1942 )	1 bGLC6P -> 1 F6P
7	Glycolysis	2.7.1.11	6-phosphofructokinase	Cytosol	NO	IRR	(pfkA3 OR pfkA OR pfkA2)	( SCO1214 or SCO2119 or SCO5426 )	1 ATP + 1 F6P -> 1 F16DP + 1 ADP
8	Glycolysis	3.1.3.11	Fructose-bisphosphatase	Cytosol	NO	IRR	glpX	SCO5047	1 F16DP + 1 WATER -> 1 F6P + 1 PI
9	Glycolysis	4.1.2.13	Fructose-bisphosphate aldolase	Cytosol	NO	REV	fba	SCO3649	1 F16DP -> 1 DHAP + 1 GAP
10	Glycolysis	1.2.1.12	Glyceraldehyde 3-phosphate dehydrogenase (phosphorylating)	Cytosol	NO	REV	(gap1 OR gap2 OR gap2)	( SCO1947 or SCO7040 or SCO7511 )	1 GAP + 1 PI + 1 NAD -> 1 DPG + 1 NADH + 1 H
11	Glycolysis	5.4.2.1	Phosphoglycerate mutase	Cytosol	NO	REV	(pgm2 OR pgm)	( SCO2576 or SCO4209 or SCO6818 )	1 G3P -> 1 2PG
12	Glycolysis	4.2.1.11	Phosphopyruvate hydratase	Cytosol	NO	REV	(eno OR eno2)	( SCO3096 or SCO7638 )	1 2PG -> 1 PEP + 1 WATER
13	Glycolysis	2.7.1.40	Pyruvate kinase	Cytosol	NO	IRR	(pyk1 OR pyk2)	( SCO2014 or SCO5423 )	1 PEP + 1 ADP -> 1 PYR + 1 ATP
14	Pyruvate metabolism	1.1.1.28	D-lactate dehydrogenase	Cytosol	NO	REV	(dldh2 OR dldh)	( SCO2118 or SCO3594 )	1 NADH + 1 PYR + 1 H -> 1 NAD + 1 LAC
15	Pyruvate metabolism	6.2.1.1	acetate--CoA ligase	Cytosol	NO	IRR	acsA	( SCO3563 or SCO5983 or SCO6195 )	1 COA + 1 AC + 1 ATP -> 1 ACOA + 1 PPI + 1 AMP
16	Pyruvate metabolism	1.1.1.38	Malate dehydrogenase (oxaloacetate decarboxylating)	Cytosol	NO	IRR		( SCO5261 or SCO2951 )	1 NAD + 1 MAL -> 1 NADH + 1 CO2 + 1 PYR + 1 H
17	Pyruvate metabolism	1.1.1.38	Malate dehydrogenase (oxaloacetate decarboxylating) (NADP+)	Cytosol	NO	IRR		( SCO5261 or SCO2951 )	1 NADP + 1 MAL -> 1 NADPH + 1 CO2 + 1 PYR + 1 H
18	Pyruvate metabolism	2.7.9.2	Pyruvate,water dikinase	Cytosol	NO	IRR		SCO0208	1 PYR + 1 ATP + 1 WATER -> 1 PI + 1 PEP + 1 AMP
19	Pyruvate metabolism	2.7.9.1	Pyruvate,phosphate dikinase	Cytosol	NO	IRR		( SCO0208 or SCO2994 )	1 PI + 1 PYR + 1 ATP -> 1 PPI + 1 PEP + 1 AMP
20	Pyruvate metabolism	4.1.1.31	Phosphoenolpyruvate carboxylase	Cytosol	NO	IRR	ppc	SCO3127	1 PEP + 1 CO2 + 1 WATER -> 1 PI + 1 OXACET
21	Pyruvate metabolism	4.1.1.49	Phosphoenolpyruvate carboxykinase (ATP)	Cytosol	NO	IRR		added	1 OXACET + 1 ATP -> 1 CO2 + 1 PEP + 1 ADP
22	Pyruvate metabolism	2.7.2.3	Phosphoglycerate kinase	Cytosol	NO	REV	pgk	SCO1946	1 G3P + 1 ATP -> 1 DPG + 1 ADP
23	Pyruvate metabolism	1.1.1.1	alcohol dehydrogenase	Cytosol	NO	REV		( SCO0199 or SCO0259 or SCO5262 )	1 ACAL + 1 NADH + 1 H -> 1 ETH + 1 NAD
24	Pyruvate metabolism	1.1.1.2	Alcohol dehydrogenase (NADP+)	Cytosol	NO	REV		SCO4945	1 NADP + 1 ETH -> 1 NADPH + 1 ACAL + 1 H
25	Pyruvate metabolism	1.2.2.2	Pyruvate dehydrogenase (cytochrome)	Cytosol	NO	IRR		( SCO6155 or SCO7412 )	1 PYR + 1 UBIQON + 1 WATER -> 1 UBIQOL + 1 AC + 1 CO2
26	Pyruvate metabolism	1.2.1.3	Aldehyde dehydrogenase (NAD+)	Cytosol	NO	IRR	thcA	( SCO1174 or SCO1706 or SCO3420 or SCO4913 or SCO5679 )	1 ACAL + 1 NAD + 1 WATER -> 1 AC + 1 NADH + 1 H
27	Pyruvate metabolism	6.4.1.2	putative acetyl CoA carboxylase (alpha and beta subunits)	Cytosol	NO	REV		SCO2445	1 HCO3 + 1 H + 1 ACOA + 1 ATP -> 1 MALCOA + 1 PI + 1 ADP
28	Pyruvate metabolism	6.4.1.2	putative acetyl CoA carboxylase (alpha and beta subunits)	Cytosol	NO	REV		SCO2445	1 CCCP + 1 ACOA + 1 H -> 1 MALCOA + 1 BCCP
29	TCA cycle	6.4.1.1	Pyruvate carboxylase	Cytosol	NO	IRR	pyc	SCO0546	1 HCO3 + 1 PYR + 1 ATP -> 1 PI + 1 OXACET + 1 ADP
30	TCA cycle	4.1.1.32	Phosphoenolpyruvate carboxykinase (GTP)	Cytosol	NO	IRR		SCO4979	1 CO2 + 1 PEP + 1 GDP -> 1 OXACET + 1 GTP
31	TCA cycle	2.3.3.1	Citrate (si)-synthase	Cytosol	NO	IRR	(citA OR citA OR citA OR citA OR citA)	( SCO2736 or SCO4388 or SCO5832 )	1 OXACET + 1 ACOA + 1 WATER -> 1 CIT + 1 COA
32	TCA cycle	4.1.3.6	Citrate lyase	Cytosol	NO	IRR		( SCO2033 or SCO6471 )	1 CIT -> 1 AC + 1 OXACET
33	TCA cycle	4.2.1.3	Citrate lyase	Cytosol	NO	REV	sacA	SCO5999	1 CIT -> 1 THISOCIT
34	TCA cycle	4.2.1.3	Aconitate hydratase_2	Cytosol	NO	REV	sacA	SCO5999	1 CIT -> 1 CACONITATE + WATER
35	TCA cycle	4.2.1.3	Aconitate hydratase_3	Cytosol	NO	REV	sacA	SCO5999	1 CACONITATE + 1 WATER -> 1 THISOCIT
36	TCA cycle	4.1.3.1	Isocitrate lyase	Cytosol	NO	IRR	aceA	SCO0982	1 THISOCIT -> 1 GLYOX + 1 SUCC
37	TCA cycle	1.1.1.42	Isocitrate dehydrogenase (NADP+)	Cytosol	NO	REV	idh	SCO7000	1 THISOCIT + 1 NADP -> 1 NADPH + 1 AKG + 1 CO2 + 1 H
38	TCA cycle	1.2.4.2	Oxoglutarate dehydrogenase (lipoamide)	Cytosol	NO	IRR	kgd	SCO5281	1 AKG + 1 LIPOAMIDE -> 1 SSUCDLIPOAMIDE + 1 CO2
39	TCA cycle	2.3.1.61	Dihydrolipoamide S-succinyltransferase	Cytosol	NO	IRR	sucB	( SCO2182 or SCO7123 )	1 COA + 1 SSUCDLIPOAMIDE -> 1 DHLAMIDE + 1 SUCCOA
40	TCA cycle	1.2.7.3	2-oxoglutarate synthase	Cytosol	YES	IRR		( ( SCO4594 and SCO4595 ) or ( SCO6269 and SCO6270 ) )	2 FERI + 1 COA + 1 AKG -> 2 FERO + 1 CO2 + 1 SUCCOA + 2 H
41	TCA cycle	6.2.1.5	Succinate--CoA ligase (ADP-forming)	Cytosol	YES	REV	((sucC AND sucD) OR (sucC AND sucD))	( ( SCO4808 and SCO4809 ) or ( SCO6585 and SCO6586 ) )	1 SUCCOA + 1 ADP + 1 PI -> 1 SUCC + 1 COA + 1 ATP
42	TCA cycle	1.3.99.1	Succinate dehydrogenase	Cytosol	YES	REV		( SCO0923 and SCO4856 and SCO5107 and SCO7109 and SCO0922 and SCO4855 and SCO5106 and SCO0924 and SCO4858 and SCO4857 )	1 FUM + 1 FADH2 -> 1 SUCC + 1 FAD
43	TCA cycle	1.3.99.1	Succinate dehydrogenase	Cytosol	YES	REV		( SCO0923 and SCO4856 and SCO5107 and SCO7109 and SCO0922 and SCO4855 and SCO5106 and SCO0924 and SCO4858 and SCO4857 )	1 FUM + 1 UBIQOL -> 1 SUCC + 1 UBIQON
44	TCA cycle	4.2.1.2	Fumarate hydratase	Cytosol	NO	REV	(fumC OR fumB)	( SCO5042 or SCO5044 )	1 FUM + 1 WATER -> 1 MAL
45	TCA cycle	1.1.1.37	Malate dehydrogenase	Cytosol	NO	REV	mdh	SCO4827	1 MAL + 1 NAD -> 1 OXACET + 1 NADH + 1 H
46	PPP	1.1.1.47	D-glucose dehydrogenase (NAD(P)+)	Cytosol	NO	IRR		SCO1335	1 GLC + 1 NAD -> 1 GLCLAC + 1 NADH
47	PPP	1.10.3.-	cytochrome bd oxidase	Cytosol	NO	IRR		added	1 MKH2 + 0.5 O2 + 4 H -> 1 MK + 4 Hxt + 1 WATER
48	PPP	1.10.3.-	cytochrome bc1-aa3 supercomplex	Cytosol	NO	IRR		added	1 MKH2 + 0.5 O2 + 2 H -> 1 MK + 2 Hxt + 1 WATER
49	PPP	3.1.1.17	Gluconolactonase	Cytosol	NO	IRR		SCO0524	1 GLCLAC + 1 WATER -> 1 GLUC
50	PPP	2.7.1.12	Gluconokinase	Cytosol	NO	IRR		SCO1679	1 ATP + 1 GLUC -> 1 P6GLUCONATE + 1 ADP
51	PPP	5.1.3.4	L-ribulose-5-phosphate 4-epimerase	Cytosol	NO	REV		added	1 LRIBULOSE5P -> 1 XYL5P
52	PPP	5.1.3.1	ribulose phosphate 3-epimerase	Cytosol	NO	REV	rpe	SCO1464	1 XYL5P -> 1 RIBUL1P
53	PPP	2.7.1.15	ribokinase	Cytosol	NO	IRR		SCO2748	1 RIB + 1 ATP -> 1 R5P + 1 ADP
54	PPP	2.7.1.15	Ribokinase	Cytosol	NO	IRR		SCO2748	1 DRIB + 1 ATP -> 1 DR5P + 1 ADP
55	PPP	4.1.2.4	Deoxyribose-phosphate aldolase	Cytosol	NO	IRR		SCO4914	1 DR5P -> 1 ACAL + 1 GAP
56	PPP	5.4.2.2	Phosphoglucomutase_dr1p	Cytosol	NO	REV	pgm	SCO7443	1 DR1P -> 1 R5P
57	PPP	5.4.2.2	Phosphoglucomutase_r1p	Cytosol	NO	REV	pgm	SCO7443	1 R1P -> 1 R5P
58	PPP	4.1.2.13	fructose-bisphosphate aldolase_2	Cytosol	NO	REV	fba	SCO3649	1 ERY4P + 1 GAP -> 1 S17BP
59	PPP	3.1.3.37	Phosphoric-monoester hydrolases	Cytosol	NO	IRR		added	1 S17BP + 1 WATER -> 1 SHEPTP + 1 PI
60	PPP	2.2.1.1	Transketolase	Cytosol	NO	REV		( SCO1935 or SCO6497 or SCO6663 )	1 R5P + 1 XYL5P -> 1 SHEPTP + 1 GAP
61	PPP	2.2.1.2	Transaldolase	Cytosol	NO	REV		( SCO1936 or SCO6662 )	1 GAP + 1 SHEPTP -> 1 F6P + 1 ERY4P
62	PPP	5.3.1.6	Ribose 5-phosphate epimerase	Cytosol	NO	REV		( SCO0579 or SCO1224 or SCO2627 )	1 RIBUL1P -> 1 R5P
63	PPP	2.2.1.1	Transketolase	Cytosol	NO	REV		( SCO1935 or SCO6497 or SCO6663 )	1 XYL5P + 1 ERY4P -> 1 F6P + 1 GAP
64	PPP	1.1.1.49	Glucose-6-phosphate 1-dehydrogenase	Cytosol	NO	REV	(zwf2 OR zwf)	( SCO1937 or SCO6661 )	1 GLC6P + 1 NAD -> 1 D6PGDLAC + 1 NADH + 1 H
65	PPP	1.1.1.49	Glucose-6-phosphate 1-dehydrogenase	Cytosol	NO	REV	(zwf2 OR zwf)	( SCO1937 or SCO6661 )	1 GLC6P + 1 NADP -> 1 D6PGDLAC + 1 NADPH + 1 H
66	PPP	3.1.1.31	6-phosphogluconolactonase	Cytosol	NO	IRR		SCO1939	1 D6PGDLAC + 1 WATER -> 1 P6GLUCONATE
67	PPP	1.1.1.44	phosphogluconate dehydrogenase	Cytosol	NO	IRR		( SCO0975 or SCO3877 or SCO6658 )	1 P6GLUCONATE + 1 NAD -> 1 RIBUL1P + 1 CO2 + 1 NADH + 1 H
68	Glyceraldehyde 3phosphate	1.1.1.125	2-deoxy-D-gluconate 3-dehydrogenase	Cytosol	NO	IRR		SCO3476	1 DDG + 1 NAD -> 1 KDG + 1 NADH + 1 H
69	Glyceraldehyde 3phosphate	2.7.1.45	2-dehydro-3-deoxygluconokinase	Cytosol	NO	IRR		( SCO0851 or SCO3494 )	1 KDG + 1 ATP -> 1 KD6PGLUCONATE + 1 ADP
70	Glyceraldehyde 3phosphate	4.1.2.14	2-dehydro-3-deoxyphosphogluconate aldolase	Cytosol	NO	IRR		( SCO0852 or SCO2298 or SCO3473 or SCO3495 )	1 KD6PGLUCONATE -> 1 GAP + 1 PYR
71	L-Arabinose synthesis	5.3.1.4	L-arabinose isomerase	Cytosol	NO	REV		added	1 LRIBULOSE -> 1 LARABINOSE
72	Arabitol biosynthesis	1.1.1.21	aldehyde reductase	Cytosol	NO	REV		added	1 LARABINOSE + 1 NADH + 1 H -> 1 ARABITOL + 1 NAD
73	L-ribulose biosynthesis	1.1.1.13	L-arabinitol 2-dehydrogenase	Cytosol	NO	REV		added	1 ARABITOL + 1 NAD -> 1 LRIBULOSE + 1 NADH + 1 H
74	L-Xylulose synthesis	1.1.1.12	L-arabinitol 4-dehydrogenase	Cytosol	NO	REV		added	1 ARABITOL + 1 NAD -> 1 LXYLULOSE + 1 NADH + 1 H
75	L-Xylulose synthesis	2.7.1.16	ribulokinase	Cytosol	NO	IRR		added	1 LRIBULOSE + 1 ATP -> 1 LRIBULOSE5P + 1 ADP
76	L-Xylulose synthesis	5.-.-.-	isomerase	Cytosol	NO	REV		added	1 LRIBULOSE5P -> 1 LXYLULOSE5P
77	L-Xylulose synthesis	2.7.1.53	L-xylulokinase	Cytosol	NO	REV		added	1 LXYLULOSE5P + 1 ADP -> 1 LXYLULOSE + 1 ATP
78	L-Xylulose synthesis	5.3.1.-	sugar isomerase	Cytosol	NO	REV		SCO0812	1 LLYXOSE -> 1 LXYLULOSE
79	Xylose synthesis	1.1.1.15	D-iditol 2-dehydrogenase	Cytosol	NO	IRR		added	1 XYLITOL + 1 NAD -> 1 LXYLULOSE + 1 NADH + 1 H
80	Xylose synthesis	1.1.1.21	aldehyde reductase	Cytosol	NO	REV		added	1 XYL + 1 NADH + 1 H -> 1 XYLITOL + 1 NAD
81	Xylulose synthesis	1.1.1.9	D-xylulose reductase	Cytosol	NO	IRR		added	1 XYLITOL + 1 NAD -> 1 DXYL + 1 NADH + 1 H
82	L-Lactate metabolism	5.3.1.14	L-rhamnose isomerase	Cytosol	NO	REV		added	1 RMN -> 1 RHAMN
83	L-Lactate metabolism	2.7.1.5	rhamnulokinase	Cytosol	NO	IRR		SCO0814	1 RHAMN + 1 ATP -> 1 ADP + 1 RHAMN1P
84	L-Lactate metabolism	4.1.2.19	rhamnulose-1-phosphate aldolase	Cytosol	NO	REV		added	1 RHAMN1P -> 1 DHAP + 1 LACTAL
85	L-Lactate metabolism	1.2.1.22	lactaldehyde dehydrogenase	Cytosol	NO	REV		SCO3486	1 LACTAL + 1 NAD + 1 WATER -> 1 LLAC + 1 NADH + 1 H
86	Cellobiose metabolism	3.2.1.21	beta-glucosidase	Cytosol	NO	IRR		( SCO0293 or SCO0458 or SCO1059 or SCO2531 or SCO2798 or SCO5685 or SCO6604 or SCO7031 or SCO7558 )	1 CELB + 1 WATER -> 2 GLC
87	trehalose biosynthesisII	3.1.3.12	trehalose phosphatase	Cytosol	NO	IRR		SCO4288	1 TRE6P + 1 WATER -> 1 TRE + 1 PI
88	trehalose biosynthesisII	3.2.1.28	alpha,alpha-trehalase	Cytosol	NO	IRR		added	1 TRE + 1 WATER -> 2 GLC
89	Mannose Metabolism	2.7.1.7	Mannokinase	Cytosol	NO	IRR		added	1 MAN + 1 ATP -> 1 MAN6P + 1 ADP
90	Mannose Metabolism	5.3.1.8	Mannose-6-phosphate isomerase	Cytosol	NO	REV	ManA	SCO3025	1 MAN6P -> 1 F6P
91	Mannose Metabolism	5.4.2.8	Phosphomannomutase	Cytosol	NO	REV		( SCO1388 or SCO3028 or SCO4916 )	1 MAN1P -> 1 MAN6P
92	Mannose Metabolism	2.7.7.13	Mannose-1-phosphate guanylyltransferase	Cytosol	NO	IRR		( SCO1388 or SCO3039 )	1 MAN1P + 1 GTP -> 1 GMAN + 1 PPI
93	Mannose Metabolism	4.2.1.47	GDP-mannose 4,6-dehydratase	Cytosol	NO	IRR	galE1	SCO3137	1 GMAN -> 1 G4D6DMAN + 1 WATER
94	Fructose metabolism	5.3.1.1	Triosephosphate isomerase	Cytosol	NO	REV	tpiA	( SCO0578 or SCO1945 )	1 GAP -> 1 DHAP
95	Fructose metabolism	2.7.1.13	D-fructose 1-phosphotransferase	Cytosol	NO	IRR		added	1 ATP + 1 FRU -> 1 ADP + 1 F1P
96	Fructose metabolism	2.7.1.56	1-phosphofructokinase	Cytosol	NO	IRR		SCO3197	1 ATP + 1 F1P -> 1 ADP + 1 F16DP
97	Fructose metabolism	4.1.2.13	Fructose-bisphosphate aldolase	Cytosol	NO	REV	fba	SCO3649	1 F1P -> 1 T3 + 1 GAP
98	Fructose metabolism	2.7.1.4	Fructokinase	Cytosol	NO	IRR		SCO1957	1 FRU + 1 ATP -> 1 F6P + 1 ADP
99	Fructose metabolism	5.3.1.5	Xylose isomerase	Cytosol	NO	REV		SCO1169	1 GLC -> 1 FRU
100	Melibiose metabolism	3.2.1.22	Alpha-galactosidase	Cytosol	NO	IRR		( SCO0274 or SCO0541 )	1 MELI + 1 WATER -> 1 GLC + 1 GLAC
101	Nucleotide Sugar Metabolism	2.7.7.33	glucose-1-phosphate cytidylyltransferase	Cytosol	NO	IRR	glgCI	SCO0393	1 GLC1P + 1 DTTP -> 1 TDPDGLUCOSE + 1 PPI
102	Nucleotide Sugar Metabolism	5.1.3.2	UDP-glucose 4-epimerase	Cytosol	NO	REV	(galE2 OR galE2 OR galE2 OR galE2)	( SCO2988 or SCO3137 or SCO3326 or SCO3739 )	1 TDPDGLUCOSE -> 1 TDPGAL
103	galactose metabolism	2.7.1.6	Galactokinase	Cytosol	NO	REV	galK	SCO3136	1 GALC + 1 ATP -> 1 GALC1P + 1 ADP
104	galactose metabolism	2.7.7.10	UTP--hexose-1-phosphate uridylyltransferase	Cytosol	NO	IRR	galT	SCO3138	1 GALC1P + 1 UTP -> 1 UDPGAL + 1 PPI
105	galactose metabolism	5.1.3.2	UDP-glucose 4-epimerase	Cytosol	NO	REV	galE2	( SCO2988 or SCO3137 or SCO3326 or SCO3739 )	1 UDPGAL -> 1 UDPGLU
106	galactose metabolism	1.1.1.22	UDP-glucose 6-dehydrogenase	Cytosol	NO	IRR		SCO3052	1 UDPGLU + 2 NAD + 1 WATER -> 1 UDPGLUCUR + 2 NADH + 2 H
107	galactose metabolism	2.7.7.9	UTP--glucose-1-phosphate uridylyltransferase	Cytosol	NO	REV	gtaB	SCO3182	1 GLC1P + 1 UTP -> 1 UDPGLU + 1 PPI
108	galactose metabolism	2.4.1.15	trehalose-phosphate synthase	Cytosol	NO	IRR		SCO4290	1 UDPGLU + 1 GLC6P -> 1 UDP + TRE6P
109	galactose metabolism	5.4.99.16	trehalose synthase treS (TreS Pathway)	Cytosol	NO	REV		SCO5442	1 MLT -> 1 TRE
110	galactose metabolism	3.2.1.23	Beta-galactosidase	Cytosol	NO	IRR		( SCO3479 or SCO5694 or SCO6347 or SCO6457 or SCO7407 )	1 LACTOSE + 1 WATER -> 1 GLAC + 1 GLC
111	galactose metabolism	3.2.1.22	Alpha-galactosidase	Cytosol	NO	IRR		( SCO0274 or SCO0541 )	1 GALACTINOL + 1 WATER -> 1 GLAC + 1 MYOINOSITOL
112	galactose metabolism	3.2.1.22	Alpha-galactosidase	Cytosol	NO	IRR		( SCO0274 or SCO0541 )	1 RAF + 1 WATER -> 1 GLAC + 1 SUCROSE
113	galactose metabolism	3.2.1.22	Alpha-galactosidase	Cytosol	NO	IRR		( SCO0274 or SCO0541 )	1 STACHYOSE + 1 WATER -> 1 RAF + 1 GLAC
114	galactose metabolism	3.2.1.22	Alpha-galactosidase	Cytosol	NO	IRR		( SCO0274 or SCO0541 )	1 EPM + 1 WATER -> 1 MAN + 1 GLAC
115	galactose metabolism	3.2.1.22	Alpha-galactosidase	Cytosol	NO	IRR		( SCO0274 or SCO0541 )	1 GGL + 1 WATER -> 1 GL + 1 GLAC
116	galactose metabolism	3.2.1.22	Alpha-galactosidase	Cytosol	NO	IRR		( SCO0274 or SCO0541 )	1 MELIT + 1 WATER -> 1 SOT + 1 GLAC
117	Maltose metabolism	3.2.1.20	Alpha-glucosidase	Cytosol	NO	IRR		( SCO1394 or SCO2228 or SCO3780 or SCO7010 )	1 MLT + 1 WATER -> 2 GLC
118	Sucrose metabolism	3.2.1.20	Alpha-glucosidase	Cytosol	NO	IRR		( SCO1394 or SCO2228 or SCO3780 or SCO7010 )	1 SUCROSE + 1 WATER -> 1 GLC + 1 FRU
119	Salicin metabolism	2.7.1.63	Polyphosphate-glucose phosphotransferase	Cytosol	NO	IRR	ppgK	SCO5059	1 bGLC + 1 PIn -> 1 bGLC6P + 1 PIn-1
120	Salicin metabolism	2.7.1.63	Polyphosphate-glucose phosphotransferase	Cytosol	NO	IRR	ppgK	SCO5059	1 GLC + 1 PIn -> 1 GLC6P + 1 PIn-1
121	Salicin metabolism	5.1.3.3	Aldose 1-epimerase	Cytosol	NO	REV		( SCO2393 or SCO2407 )	1 bGLC -> 1 GLC
122	Salicin metabolism	3.2.1.86	6-phospho-beta-glucosidase	Cytosol	NO	IRR		( SCO2661 or SCO6670 )	1 SAL6P + 1 WATER -> 1 GLC6P + 1 HXMP
123	Salicin metabolism	3.2.1.86	6-phospho-beta-glucosidase	Cytosol	NO	IRR		( SCO2661 or SCO6670 )	1 SAL6P + 1 WATER -> 1 bGLC6P + 1 HXMP
124	xylulose metabolism	5.3.1.5	Xylose isomerase	Cytosol	NO	REV	xylA	SCO1169	1 XYL -> 1 DXYL
125	xylulose metabolism	1.1.1.11	D-arabinitol 4-dehydrogenase	Cytosol	NO	IRR		added	1 DARABITOL + 1 NAD -> 1 DXYL + 1 NADH + 1 H
126	xylulose metabolism	5.3.1.15	D-lyxose ketol-isomerase	Cytosol	NO	REV		added	1 LLYXOSE -> 1 DLYXOSE
127	xylulose metabolism	5.3.1.15	D-lyxose ketol-isomerase	Cytosol	NO	REV		added	1 DXYL -> 1 DLYXOSE
128	xylulose metabolism	2.7.1.17	Xylulokinase	Cytosol	NO	IRR	xylB	( SCO1170 or SCO2462 )	1 DXYL + 1 ATP -> 1 XYL5P + 1 ADP
129	xylulose metabolism	2.7.4.1	Polyphosphate kinase	Cytosol	NO	REV	ppk	SCO4145	1 PIn-1 + 1 ATP -> 1 PIn + 1 ADP
130	Pyrimidines biosynthesis	6.3.5.5	carbamoylphosphate synthetase large chain/carbamoyl-phosphate synthase, pyrimidine-specific, small chain	Cytosol	YES	IRR	(pyrA,pyrAA)	( SCO1483 and SCO1484 )	1 HCO3 + 1 GLN + 2 ATP + 1 H + 1 WATER -> 1 CARBAMOYLP + 1 GLT + 1 PI + 2 ADP
131	Pyrimidines biosynthesis	2.1.3.2	Aspartate carbamoyltransferase	Cytosol	NO	IRR	pyrB	SCO1487	1 ASP + 1 CARBAMOYLP -> 1 CARBAMYULASP + 1 PI
132	Pyrimidines biosynthesis	3.5.2.3	Dihydroorotase	Cytosol	NO	REV	pyrC	SCO1486	1 CARBAMYULASP -> 1 DIHOROT + 1 WATER
133	Pyrimidines biosynthesis	1.3.3.1	Dihydroorotate oxidase	Cytosol	NO	IRR	pyrD	SCO1482	1 MK + 1 DIHOROT -> 1 MKH2 + 1 OROTATE
134	Pyrimidines biosynthesis	1.3.3.1	Dihydroorotate oxidase	Cytosol	NO	IRR	pyrD	SCO1482	1 O2 + 1 DIHOROT -> 1 H2O2 + 1 OROTATE
135	Pyrimidines biosynthesis	2.4.2.10	Orotate phosphoribosyltransferase	Cytosol	NO	REV	pyrE	SCO3650	1 PRPP + 1 OROTATE -> 1 ORO5P + 1 PPI
136	Pyrimidines biosynthesis	4.1.1.23	Orotidine-5'-phosphate decarboxylase	Cytosol	NO	IRR	pyrF	SCO1481	1 ORO5P -> 1 CO2 + 1 UMP
137	Pyrimidines biosynthesis	2.7.4.14	cytidylate kinase	Cytosol	NO	REV		SCO1760	1 ATP + 1 UMP -> 1 ADP + 1 UDP
138	Pyrimidines biosynthesis	2.7.1.48	ADDED	Cytosol	NO	IRR		added	1 GTP + 1 URI -> 1 GDP + 1 UMP
139	Pyrimidines biosynthesis	3.1.3.5	Adenosine kinase	Cytosol	NO	IRR		SCO4152	1 UMP + 1 WATER -> 1 URI + 1 PI
140	Pyrimidines biosynthesis	2.4.2.3	Uridine phosphorylase	Cytosol	NO	REV		added	1 PI + 1 URI -> 1 R1P + 1 URA
141	Pyrimidines biosynthesis	2.7.4.6	Nucleoside-diphosphate kinase	Cytosol	NO	REV	ndk	SCO2612	1 UDP + 1 ATP -> 1 UTP + 1 ADP
142	Pyrimidines biosynthesis	6.3.4.2	CTP synthetase	Cytosol	NO	IRR	pyrG	SCO1776	1 GLN + 1 UTP + 1 ATP + 1 WATER -> 1 CTP + 1 PI + 1 ADP + 1 GLT
143	Pyrimidines biosynthesis	6.3.4.2	CTP synthetase	Cytosol	NO	IRR	pyrG	SCO1776	1 ATP + 1 UTP + 1 NH3 -> 1 ADP + 1 PI + 1 CTP
144	Pyrimidines biosynthesis	2.7.4.6	nucleoside-diphosphate kinase	Cytosol	NO	REV	ndk	SCO2612	1 CTP + 1 ADP -> 1 CDP + 1 ATP
145	Pyrimidines biosynthesis	1.17.4.1	ribonucleoside-diphosphate reductase	Cytosol	NO	IRR		SCO5805 or ( SCO5225 and SCO5226 )	1 RThioredoxin + 1 CDP -> 1 OXTHIOREDOXIN + 1 DCDP + 1 WATER
146	Pyrimidines biosynthesis	3.1.3.5	Adenosine kinase	Cytosol	NO	IRR		SCO4152	1 DCMP + 1 WATER -> 1 DC + 1 PI
147	Pyrimidines biosynthesis	2.7.4.6	nucleoside-diphosphate kinase	Cytosol	NO	REV	ndk	SCO2612	1 DCDP + 1 ATP -> 1 DCTP + 1 ADP
148	Pyrimidines biosynthesis	2.7.1.21	thymidine kinase	Cytosol	NO	IRR		SCO5845	1 DU + 1 ATP -> 1 DUMP + 1 ADP
149	Pyrimidines biosynthesis	3.5.4.13	dCTP deaminase	Cytosol	NO	IRR		SCO3678	1 CTP + 1 WATER -> 1 NH3 + 1 UTP
150	Pyrimidines biosynthesis	3.5.4.13	dCTP deaminase	Cytosol	NO	IRR		SCO3678	1 DCTP + 1 WATER -> 1 NH3 + 1 DUTP
151	Pyrimidines biosynthesis	3.6.1.19	ucleoside triphosphate pyrophosphohydrolase	Cytosol	NO	IRR	dut	SCO3100	1 DTTP + 1 WATER -> 1 PPI + 1 DTMP
152	Pyrimidines biosynthesis	3.6.1.19	ucleoside triphosphate pyrophosphohydrolase	Cytosol	NO	IRR	dut	SCO3100	1 DGTP + 1 WATER -> 1 PPI + 1 DGMP
153	Pyrimidines biosynthesis	3.6.1.19	ucleoside triphosphate pyrophosphohydrolase	Cytosol	NO	IRR	dut	SCO3100	1 DCTP + 1 WATER -> 1 PPI + 1 DCMP
154	Pyrimidines biosynthesis	3.6.1.19	ucleoside triphosphate pyrophosphohydrolase	Cytosol	NO	IRR	dut	SCO3100	1 CTP + 1 WATER -> 1 PPI + 1 CMP
155	Pyrimidines biosynthesis	3.6.1.19	ucleoside triphosphate pyrophosphohydrolase	Cytosol	NO	IRR	dut	SCO3100	1 ATP + 1 WATER -> 1 PPI + 1 AMP
156	Pyrimidines biosynthesis	3.6.1.19	ucleoside triphosphate pyrophosphohydrolase	Cytosol	NO	IRR	dut	SCO3100	1 GTP + 1 WATER -> 1 PPI + 1 GMP
157	Pyrimidines biosynthesis	3.6.1.19	ucleoside triphosphate pyrophosphohydrolase	Cytosol	NO	IRR	dut	SCO3100	1 ITP + 1 WATER -> 1 PPI + 1 IMP
158	Pyrimidines biosynthesis	3.6.1.19	ucleoside triphosphate pyrophosphohydrolase	Cytosol	NO	IRR	dut	SCO3100	1 UTP + 1 WATER -> 1 PPI + 1 UMP
159	Pyrimidines biosynthesis	3.6.1.23AND3.6.1.19	dUTP pyrophosphatase	Cytosol	NO	IRR	dut	SCO5868	1 DUTP + 1 WATER -> 1 PPI + 1 DUMP
160	Pyrimidines biosynthesis	2.7.4.6	Nucleoside-diphosphate kinase	Cytosol	NO	REV	ndk	SCO2612	1 DTDP + 1 ATP -> 1 DTTP + 1 ADP
161	Pyrimidines biosynthesis	2.7.4.9	Thymidylate kinase	Cytosol	NO	REV		added	1 DTMP + 1 ATP -> 1 DTDP + 1 ADP
162	Pyrimidines biosynthesis	2.1.1.148	thymidylate synthase	Cytosol	NO	IRR		SCO5743	1 METHTHF + 1 DUMP + 1 FADH2 -> 1 THF + 1 DTMP + 1 FAD
163	Pyrimidines biosynthesis	2.7.4.9	Thymidylate kinase	Cytosol	NO	REV		added	1 TMP + 1 ATP -> 1 TDP + 1 ADP
164	Pyrimidines biosynthesis	2.7.4.14	Cytidylate kinase	Cytosol	NO	REV		SCO1760	1 DCMP + 1 ATP -> 1 DCDP + 1 ADP
165	Pyrimidines biosynthesis	2.7.4.14	Cytidylate kinase	Cytosol	NO	REV		SCO1760	1 CMP + 1 ATP -> 1 CDP + 1 ADP
166	Pyrimidines biosynthesis	3.1.3.5	Adenosine kinase	Cytosol	NO	IRR		SCO4152	1 DTMP + 1 WATER -> 1 DT + 1 PI
167	Pyrimidines biosynthesis	3.1.3.5	Adenosine kinase	Cytosol	NO	IRR		SCO4152	1 CMP + 1 WATER -> 1 CYTD + 1 PI
168	Pyrimidines biosynthesis	3.5.4.5	Cytidine deaminase	Cytosol	NO	IRR		( SCO4889 or SCO5680 )	1 DC + 1 WATER -> 1 NH3 + 1 DU
169	Pyrimidines biosynthesis	3.5.4.5	Cytidine deaminase	Cytosol	NO	IRR		( SCO4889 or SCO5680 )	1 CYTD + 1 WATER -> 1 NH3 + 1 URI
170	Pyrimidines biosynthesis	2.7.1.21	Thymidine kinase	Cytosol	NO	IRR		SCO5845	1 DT + 1 ATP -> 1 TMP + 1 ADP
171	Pyrimidines biosynthesis	2.4.2.4	Thymidine phosphorylase	Cytosol	NO	REV	deoA	SCO4890	1 PI + 1 DT -> 1 DR1P + 1 THYMINE
172	Pyrimidines biosynthesis	2.4.2.9	Uracil phosphoribosyltransferase	Cytosol	NO	IRR		( SCO1488 or SCO4041 )	1 PRPP + 1 URA -> 1 PPI + 1 UMP
173	Purine biosynthesis	2.7.6.1	ribose-phosphate diphosphokinase	Cytosol	NO	REV	prsA2	( SCO0782 or SCO3123 )	1 ATP + 1 R5P -> 1 PRPP + 1 AMP
174	Purine biosynthesis	2.4.2.14	Amidophosphoribosyltransferase	Cytosol	NO	IRR	purF	SCO4086	1 GLN + 1 PRPP + 1 WATER -> 1 BRIBAMINP + 1 PPI + 1 GLT
175	Purine biosynthesis	6.3.4.13	Phosphoribosylamine--glycine ligase	Cytosol	NO	REV	purD	SCO4068	1 BRIBAMINP + 1 ATP + 1 GLY -> 1 ADP + 1 PI + 1 PRGLYCINEAMIDE
176	Purine biosynthesis	6.3.5.3	phosphoribosylformylglycinamidine synthetase	Cytosol	YES	IRR	(purS,purQ,purL)	( SCO4077 and SCO4078 and SCO4079 )	1 ATP + 1 RFGLYCINEAMIDEP + 1 GLN + 1 WATER -> 1 ADP + 1 PI + 1 PRFGLYCINEAMIDE + 1 GLT
177	Purine biosynthesis	6.3.3.1	phosphoribosylformylglycinamidine cyclo-ligase	Cytosol	NO	IRR	purM	SCO4087	1 ATP + 1 PRFGLYCINEAMIDE -> 1 ADP + 1 PI + 1 PRAIMIDAZOLE
178	Purine biosynthesis	4.1.1.21	Phosphoribosylaminoimidazole carboxylase	Cytosol	YES	IRR	purE	( SCO3059 and SCO3060)	1 PRAIMIDAZOLE + 1 CO2 -> 1 PRIBCAIMID
179	Purine biosynthesis	6.3.2.6	Phosphoribosylaminoimidazole-succinocarboxamide synthetase	Cytosol	NO	REV	purC	SCO4071	1 ATP + 1 PRIBCAIMID + 1 ASP -> 1 ADP + 1 PI + 1 PR4SAIMID
180	Purine biosynthesis	4.3.2.2	Adenylosuccinate lyase	Cytosol	NO	REV	purB	SCO1254	1 PR4SAIMID -> 1 FUM + 1 AICAR
181	Purine biosynthesis	2.4.2.7	Adenine phosphoribosyltransferase	Cytosol	NO	IRR	apt	SCO1514	1 PRPP + 1 AIC -> 1 AICAR + 1 PPI
182	Purine biosynthesis	2.1.2.3	Phosphoribosylaminoimidazolecarboxamide formyltransferase	Cytosol	NO	REV	purH	SCO4814	1 F10THF + 1 AICAR -> 1 THF + 1 PRIBFCARBOXAMIDE
183	Purine biosynthesis	3.5.4.10	IMP cyclohydrolase	Cytosol	NO	REV	purH	SCO4814	1 PRIBFCARBOXAMIDE -> 1 IMP + 1 WATER
184	Purine biosynthesis	2.7.1.20	Adenosine kinase	Cytosol	NO	IRR		SCO2158	1 ADN + 1 ATP -> 1 AMP + 1 ADP
185	Purine biosynthesis	3.1.3.5	Adenosine kinase	Cytosol	NO	IRR		SCO4152	1 AMP + 1 WATER -> 1 ADN + 1 PI
186	Purine biosynthesis	3.1.3.5	Xanthenosine kinase	Cytosol	NO	IRR		SCO4152	1 XNSN5P + 1 WATER -> 1 XNSN + 1 PI
187	Purine biosynthesis	3.1.3.5	Guanosine kinase	Cytosol	NO	IRR		SCO4152	1 GMP + 1 WATER -> 1 GSN + 1 PI
188	Purine biosynthesis	3.1.3.5	Inosine kinase	Cytosol	NO	IRR		SCO4152	1 IMP + 1 WATER -> 1 INS + 1 PI
189	Purine biosynthesis	3.1.3.5	Adenosine kinase	Cytosol	NO	IRR		SCO4152	1 DAMP + 1 WATER -> 1 DA + 1 PI
190	Purine biosynthesis	3.1.3.5	Guanosine kinase	Cytosol	NO	IRR		SCO4152	1 DGMP + 1 WATER -> 1 DG + 1 PI
191	Purine biosynthesis	2.4.2.1	Thymidine phosphorylase	Cytosol	NO	REV	deoA	SCO4917	1 PI + 1 INS -> 1 R1P + 1 HYXN
192	Purine biosynthesis	2.4.2.4and 2.4.2.1	Thymidine phosphorylase	Cytosol	NO	REV	deoA	SCO4890	1 PI + 1 DIN -> 1 DR1P + 1 HYXN
193	Purine biosynthesis	2.4.2.4and 2.4.2.1	Thymidine phosphorylase	Cytosol	NO	REV	deoA	SCO4890	1 PI + 1 DA -> 1 DR1P + 1 AD
194	Purine biosynthesis	6.3.5.2	GMP synthetase (glutamine-hydrolysing)	Cytosol	NO	IRR	guaA	SCO4785	1 XNSN5P + 1 GLN + 1 ATP + 1 WATER -> 1 GMP + 1 PPI + 1 AMP + 1 GLT
195	Purine biosynthesis	2.7.4.8	Guanylate kinase	Cytosol	NO	REV		SCO1479	1 GMP + 1 ATP -> 1 GDP + 1 ADP
196	Purine biosynthesis	2.7.4.8	Guanylate kinase	Cytosol	NO	REV		SCO1479	1 DGMP + 1 ATP -> 1 DGDP + 1 ADP
197	Purine biosynthesis	4.6.1.1	Adenylate cyclase	Cytosol	NO	IRR		SCO4928	1 ATP -> 1 CAMP + 1 PPI
198	Purine biosynthesis	4.6.1.1	Adenylate cyclase	Cytosol	NO	IRR		SCO4928	1 GTP -> 1 CGMP + 1 PPI
199	Purine biosynthesis	2.7.4.6	Nucleoside-diphosphate kinase	Cytosol	NO	REV	ndk	SCO2612	1 IDP + 1 ATP -> 1 ITP + 1 ADP
200	Purine biosynthesis	2.7.4.6	Nucleoside-diphosphate kinase	Cytosol	NO	REV	ndk	SCO2612	1 DUDP + 1 ATP -> 1 DUTP + 1 ADP
201	Purine biosynthesis	1.17.4.1	ribonucleoside-diphosphate reductase	Cytosol	NO	IRR		( SCO5805 or ( SCO5225 and SCO5226 ) )	1 RThioredoxin + 1 UDP -> 1 OXTHIOREDOXIN + 1 DUDP + 1 WATER
202	Purine biosynthesis	2.4.2.8	Hypoxanthine phosphoribosyltransferase	Cytosol	NO	IRR	hprT	SCO3405	1 PRPP + 1 AD -> 1 AMP + 1 PPI
203	Purine biosynthesis	2.4.2.8	Hypoxanthine phosphoribosyltransferase	Cytosol	NO	IRR	hprT	SCO3405	1 PRPP + 1 HYXN -> 1 IMP + 1 PPI
204	Purine biosynthesis	2.4.2.8	Xanthine-guanine phosphoribosyltransferase	Cytosol	NO	IRR	hprT	SCO3405	1 PRPP + 1 GN -> 1 GMP + 1 PPI
205	Purine biosynthesis	2.4.2.8	Xanthine-guanine phosphoribosyltransferase	Cytosol	NO	IRR	hprT	SCO3405	1 XAN + 1 PRPP -> 1 XNSN5P + 1 PPI
206	Purine biosynthesis	2.4.2.4and 2.4.2.1	Purine-nucleoside phosphorylase	Cytosol	NO	REV		SCO4917	1 GN + 1 DR1P -> 1 DG + 1 PI
207	Purine biosynthesis	2.4.2.1	putative purine nucleoside phosphorylase	Cytosol	NO	REV		SCO4917	1 XNSN + 1 PI -> 1 R1P + 1 XAN
208	Purine biosynthesis	2.4.2.1	Purine-nucleoside phosphorylase	Cytosol	NO	REV		SCO4917	1 GSN + 1 PI -> 1 R1P + 1 GN
209	Purine biosynthesis	2.4.2.1	Purine-nucleoside phosphorylase	Cytosol	NO	REV		SCO4917	1 ADN + 1 PI -> 1 R1P + 1 AD
210	Purine biosynthesis	2.4.2.7	Adenine phosphoribosyltransferase	Cytosol	NO	IRR	apt	SCO1514	1 PRPP + 1 AD -> 1 AMP + 1 PPI
211	Purine biosynthesis	3.5.4.4	Adenosine deaminase	Cytosol	NO	IRR	add	( SCO2546 or SCO4644 or SCO4901 or SCO5662 or SCO7268 )	1 ADN + 1 WATER -> 1 NH3 + 1 INS
212	Purine biosynthesis	3.5.4.4	Adenosine deaminase	Cytosol	NO	IRR	add	( SCO2546 or SCO4644 or SCO4901 or SCO5662 or SCO7268 )	1 DA + 1 WATER -> 1 NH3 + 1 DIN
213	Purine biosynthesis	2.4.2.4and 2.4.2.1	Purine-nucleoside phosphorylase	Cytosol	NO	REV		SCO4917	1 URA + 1 DR1P -> 1 DU + 1 PI
214	Purine biosynthesis	1.17.1.4	Xanthine dehydrogenase	Cytosol	YES	IRR		( ( SCO4971 and SCO4972 ) or ( SCO0690 and SCO0691 ) )	1 NAD + 1 HYXN + 1 WATER -> 1 NADH + 1 XAN + 1 H
215	Purine biosynthesis	1.17.1.4	Xanthine dehydrogenase	Cytosol	YES	IRR		( ( SCO4971 and SCO4972 ) or ( SCO0690 and SCO0691 ) )	1 NAD + 1 XAN + 1 WATER -> 1 NADH + 1 URATE + 1 H
216	Purine biosynthesis	1.7.3.3	urate oxidase	Cytosol	NO	IRR		SCO6211	1 URATE + 1 O2 + 1 WATER -> 1 HIU + 1 CO2 + 1 H2O2
217	Purine biosynthesis	spnt	spontaneous	Cytosol	NO	IRR		spontaneous	1 HIU + 1 WATER -> 1 ALLANTOIN
218	Purine biosynthesis	3.5.2.5	Allantoinase	Cytosol	NO	IRR		SCO6247	1 ALLANTOIN + 1 WATER -> 1 ALLANTOATE
219	Purine biosynthesis	3.5.3.4	Allantoicase	Cytosol	NO	IRR		SCO6248	1 ALLANTOATE + 1 WATER -> 1 UGLYCOLATE + 1 UREA
220	Purine biosynthesis	3.5.3.19	Ureidoglycolate hydrolase	Cytosol	NO	IRR		added	1 UGLYCOLATE + 1 WATER -> 1 CO2 + 2 NH3 + 1 GLYOX
221	Purine biosynthesis	3.1.5.1	Deoxyguanosinetriphosphate triphosphohydrolase	Cytosol	NO	IRR		SCO2470	1 GTP + 1 WATER -> 1 P3I + 1 GSN
222	Purine biosynthesis	3.1.5.1	Deoxyguanosinetriphosphate triphosphohydrolase	Cytosol	NO	IRR		SCO2470	1 DGTP + 1 WATER -> 1 P3I + 1 DG
223	Purine biosynthesis	2.7.6.5	GTP diphosphokinase	Cytosol	NO	IRR	rshA	SCO5794	1 GTP + 1 ATP -> 1 GDPTP + 1 AMP
224	Purine biosynthesis	3.6.1.40	pppGpp 5'-phosphohydrolase	Cytosol	NO	IRR		added	1 GDPTP + 1 WATER -> 1 GU5DP3DP + 1 PI
225	Purine biosynthesis	3.1.7.2	Guanosine-3',5'-bis(diphosphate) 3'-pyrophosphohydrolase	Cytosol	NO	IRR	rshA	added	1 GU5DP3DP + 1 WATER-> 1 PPI + 1 GDP
226	ATP,dATP biosynthesis	6.3.4.4	adenylosuccinate synthetase	Cytosol	NO	IRR	purA	SCO3629	1 ASP + 1 IMP + 1 GTP -> 1 ADENYLOSUCC + 1 PI + 1 GDP
227	ATP,dATP biosynthesis	4.3.2.2	Adenylosuccinate lyase	Cytosol	NO	REV	purB	SCO1254	1 ADENYLOSUCC -> 1 FUM + 1 AMP
228	ATP,dATP biosynthesis	2.7.4.3	Adenylate kinase	Cytosol	NO	REV	adk	SCO4723	1 DAMP + 1 ATP -> 1 DADP + 1 ADP
229	ATP,dATP biosynthesis	2.7.4.3	Adenylate kinase	Cytosol	NO	REV	adk	SCO4723	1 AMP + 1 ATP -> 2 ADP
230	ATP,dATP biosynthesis	1.17.4.1	ribonucleoside-diphosphate reductase	Cytosol	YES	IRR	(nrdM,nrmL)	SCO5805 or ( SCO5225 and SCO5226 )	1 RThioredoxin + 1 ADP -> 1 OXTHIOREDOXIN + 1 DADP + 1 WATER
231	ATP,dATP biosynthesis	2.7.4.6	nucleoside-diphosphate kinase	Cytosol	NO	REV	ndk	SCO2612	1 DADP + 1 ATP -> 1 DATP + 1 ADP
232	GTP,dGTP biosynthesis	1.1.1.205	IMP dehydrogenase	Cytosol	YES	IRR	(guaB,SCD63.03)	( SCO4770 and SCO4771 ) or SCO1461	1 NAD + 1 IMP + 1 WATER -> 1 XNSN5P + 1 NADH + 1 H
233	GTP,dGTP biosynthesis	2.7.4.6	nucleoside-diphosphate kinase	Cytosol	NO	REV	ndk	SCO2612	1 GDP + 1 ATP -> 1 GTP + 1 ADP
234	GTP,dGTP biosynthesis	1.17.4.1	ribonucleoside-diphosphate reductase	Cytosol	YES	IRR	(nrdM,nrmL)	SCO5805 or ( SCO5225 and SCO5226 )	1 RThioredoxin + 1 GDP -> 1 OXTHIOREDOXIN + 1 DGDP + 1 WATER
235	GTP,dGTP biosynthesis	2.7.4.6	nucleoside-diphosphate kinase	Cytosol	NO	REV	ndk	SCO2612	1 DGDP + 1 ATP -> 1 DGTP + 1 ADP
236	thiamine metabolism	2.7.1.89	Thiamine kinase	Cytosol	NO	REV	add	added	1 THIAMINE + 1 ATP -> 1 THP + 1 ADP
237	thiamine metabolism	2.7.1.49	Hydroxymethylpyrimidine kinase	Cytosol	NO	IRR		SCO5563	1 ATP + 1 HMP -> 1 ADP + 1 AHMMPYRP
238	thiamine metabolism	2.7.4.7	Phosphomethylpyrimidine kinase	Cytosol	NO	IRR		SCO5563	1 AHMMPYRP + 1 ATP -> 1 AHMMPYRPP + 1 ADP
239	thiamine metabolism	2.5.1.3	Thiamine-phosphate pyrophosphorylase	Cytosol	NO	IRR		SCO2104	1 THZP + 1 AHMMPYRPP + 1 H -> 1 THP + 1 PPI
240	thiamine metabolism	2.7.4.16	Thiamine-phosphate kinase	Cytosol	NO	REV		SCO5562	1 THP + 1 ATP -> 1 THPP + 1 ADP
241	thiamine metabolism	3.6.1.15	nucleoside triphosphate phosphohydrolase	Cytosol	NO	IRR		SCO2902	1 THPP + 1 WATER -> 1 THP + 1 PI
242	thiamine metabolism	3.1.3.-	Thiamine kinase	Cytosol	NO	IRR	add	added	1 THIAMINE + 1 ATP -> 1 THP + 1 ADP
243	Polyprenoids, Steroid, Phytoene biosynthesis	2.2.1.7	1-deoxy-D-xylulose-5-phosphate synthase	Cytosol	NO	IRR		( SCO6013 or SCO6768 )	1 PYR + 1 GAP -> 1 DX5P + 1 CO2
244	Polyprenoids, Steroid, Phytoene biosynthesis	1.1.1.267	1-deoxy-D-xylulose-5-phosphate reductoisomerase	Cytosol	NO	IRR	dxr	SCO5694	1 DX5P + 1 NADPH + 1 H -> 1 MEP + 1 NADP
245	Polyprenoids, Steroid, Phytoene biosynthesis	2.7.7.60	2-C-methyl-D-erythritol 4-phosphate cytidylyltransferase	Cytosol	NO	IRR		SCO4233	1 MEP + 1 CTP -> 1 DP2CME + 1 PPI
246	Polyprenoids, Steroid, Phytoene biosynthesis	2.7.1.148	4-(cytidine 5'-diphospho)-2-C-methyl-D-erythritol kinase	Cytosol	NO	IRR		SCO3148	1 DP2CME + 1 ATP -> 1 DP2CMEP + 1 ADP
247	Polyprenoids, Steroid, Phytoene biosynthesis	4.6.1.12	2-C-methyl-D-erythritol 2,4-cyclodiphosphate synthase	Cytosol	NO	IRR		SCO4234	1 DP2CMEP -> 1 MECYCLOP + 1 CMP
248	Polyprenoids, Steroid, Phytoene biosynthesis	1.17.4.3	4-hydroxy-3-methylbut-2-en-1-yl diphosphate synthase	Cytosol	NO	IRR	gcpE	( SCO5696 or SCO6767 )	1 MECYCLOP + 1 NADH + 1 H -> 1 HMBDIP + 1 NAD + 1 WATER
249	Polyprenoids, Steroid, Phytoene biosynthesis	1.17.1.2	4-hydroxy-3-methylbut-2-enyl diphosphate reductase	Cytosol	NO	IRR	lytB	SCO5058	1 HMBDIP + 1 NADPH + 1 H -> 1 D3IPENTYLPP + 1 NADP + 1 WATER
250	Polyprenoids, Steroid, Phytoene biosynthesis	1.17.1.2	4-hydroxy-3-methylbut-2-enyl diphosphate reductase	Cytosol	NO	IRR	lytB	SCO5058	1 HMBDIP + 1 NADH + 1 H -> 1 D3IPENTYLPP + 1 NAD + 1 WATER
251	Polyprenoids, Steroid, Phytoene biosynthesis	1.17.1.2	4-hydroxy-3-methylbut-2-enyl diphosphate reductase	Cytosol	NO	IRR	lytB	SCO5058	1 HMBDIP + 1 NADH + 1 H -> 1 DMPP + 1 NAD + 1 WATER
252	Polyprenoids, Steroid, Phytoene biosynthesis	1.17.1.2	4-hydroxy-3-methylbut-2-enyl diphosphate reductase	Cytosol	NO	IRR	lytB	SCO5058	1 HMBDIP + 1 NADPH + 1 H -> 1 DMPP + 1 NADP + 1 WATER
253	Polyprenoids, Steroid, Phytoene biosynthesis	5.3.3.2	Isopentenyl-diphosphate delta-isomerase	Cytosol	NO	IRR		SCO6750	1 D3IPENTYLPP -> 1 DMPP
254	Polyprenoids, Steroid, Phytoene biosynthesis	2.5.1.1	Dimethylallyltransferase	Cytosol	NO	IRR	gtr	( SCO5250 or SCO6763 )	1 DMPP + 1 D3IPENTYLPP -> 1 PPI + 1 GPP
255	Polyprenoids, Steroid, Phytoene biosynthesis	2.5.1.10	geranyltranstransferase	Cytosol	NO	IRR	gtr	( SCO5250 or SCO6763 )	1 GPP + 1 D3IPENTYLPP -> 1 PPI + 1 FARPP
256	Polyprenoids, Steroid, Phytoene biosynthesis	2.5.1.29	farnesyltranstransferase	Cytosol	NO	IRR	gtr	( SCO5250 or SCO6763 )	1 FARPP + 1 D3IPENTYLPP -> 1 GGPP + 1 PPI
257	Polyprenoids, Steroid, Phytoene biosynthesis	spnts2	spontaneous	Cytosol	NO	IRR		spontaneous	1 GGPP + 1 D3IPENTYLPP -> 1 PPPP + 1 PPI
258	Polyprenoids, Steroid, Phytoene biosynthesis	2.5.1.33	trans-pentaprenyltranstransferase	Cytosol	NO	IRR		added	1 PPPP + 1 D3IPENTYLPP -> 1 HPPP + 1 PPI
259	Polyprenoids, Steroid, Phytoene biosynthesis	2.5.1.30	trans-hexaprenyltranstransferase	Cytosol	NO	IRR		SCO4583	1 HPPP + 1 D3IPENTYLPP -> 1 HEPPP + 1 PPI
260	Polyprenoids, Steroid, Phytoene biosynthesis	2.5.1.30	trans-hexaprenyltranstransferase	Cytosol	NO	IRR		SCO4583	1 HEPPP + 1 D3IPENTYLPP -> 1 OPP + 1 PPI
261	Polyprenoids, Steroid, Phytoene biosynthesis	2.5.1.11	trans-octaprenyltranstransferase	Cytosol	NO	IRR		added	1 OPP + 1 D3IPENTYLPP -> 1 NPP + 1 PPI
262	asparagine metabolism	3.5.1.1	Asparaginase	Cytosol	NO	IRR		added	1 ASN + 1 WATER -> 1 NH3 + 1 ASP
263	aspartate metabolism	4.1.1.11	Aspartate 1-decarboxylase	Cytosol	NO	IRR	panD	SCO0978	1 ASP -> 1 BALA + 1 CO2
264	aspartate metabolism	1.4.3.16	L-aspartate oxidase	Cytosol	NO	IRR	nadB	SCO3382	1 ASP + 1 O2 + 1 WATER -> 1 OXACET + 1 NH3 + 1 H2O2
265	valinebiosynthesis	2.2.1.6	Acetolactate synthase	Cytosol	NO	IRR		( ( SCO5513 and SCO5512 ) or SCO2769 or SCO6584 )	2 PYR -> 1 ALAC + 1 CO2
266	valinebiosynthesis	1.1.1.86	Ketol-acid reductoisomerase	Cytosol	NO	IRR	(ilvC OR ilvC2)	( SCO5514 or SCO7154 )	1 ALAC + 1 NADPH + 1 H -> 1 DIVALER + 1 NADP
267	valinebiosynthesis	4.2.1.9	Dihydroxy-acid dehydratase	Cytosol	NO	IRR		( SCO1176 or SCO1888 or SCO3345 )	1 DIVALER -> 1 KISOVALERATE + 1 WATER
268	valinebiosynthesis	2.6.1.42	Branched-chain amino acid aminotransferase	Cytosol	NO	REV		( SCO1546 or SCO5523 )	1 KISOVALERATE + 1 GLT -> 1 VAL + 1 AKG
269	isoleucine biosynthesis	4.3.1.19	Threonine dehydratase	Cytosol	NO	IRR	ilvA	SCO4962	1 SER -> 1 PYR + 1 NH3
270	isoleucine biosynthesisI	4.3.1.19	Threonine dehydratase	Cytosol	NO	IRR	ilvA	SCO4962	1 THR -> 1 OXOBUTANOATE + 1 NH3
271	isoleucine biosynthesisI	2.2.1.6	Acetolactate synthase	Cytosol	NO	IRR		( ( SCO5513 and SCO5512 ) or SCO2769 or SCO6584 )	1 PYR + 1 OXOBUTANOATE -> 1 AHBUT + 1 CO2
272	isoleucine biosynthesisI	1.1.1.86	Ketol-acid reductoisomerase	Cytosol	NO	IRR	ilvC	( SCO5514 or SCO7154 )	1 AHBUT + 1 NADPH + 1 H -> 1 KMV + 1 NADP
273	isoleucine biosynthesisI	4.2.1.9	Dihydroxy-acid dehydratase	Cytosol	NO	IRR		( SCO1176 or SCO1888 or SCO3345 )	1 KMV -> 1 KMVALERATE + 1 WATER
274	isoleucine biosynthesisI	2.6.1.42	Branched-chain amino acid aminotransferase	Cytosol	NO	REV		( SCO5523 or SCO1546 )	1 KMVALERATE + 1 GLT -> 1 ILE + 1 AKG
275	leucine biosynthesis	2.3.3.13	2-isopropylmalate synthase	Cytosol	NO	IRR		( SCO5529 or SCO2528 )	1 KISOVALERATE + 1 ACOA -> 1 CHISOCARPOATE + 1 COA
276	leucine biosynthesis	4.2.1.33	3-isopropylmalate dehydratase	Cytosol	YES	REV		( SCO5553 and SCO5554 )	1 CHISOCARPOATE + 1 WATER -> 1 THCISOCAPROATE
277	leucine biosynthesis	1.1.1.85	3-isopropylmalate dehydrogenase	Cytosol	NO	IRR		SCO5522	1 THCISOCAPROATE + 1 NAD -> 1 CMO + 1 NADH + 1 H
278	leucine biosynthesis	spnts3	spontaneous	Cytosol	NO	IRR		spontaneous	1 CMO -> 1 CO2 + 1 MPENTANOATE
279	leucine biosynthesis	2.6.1.42	Branched-chain amino acid aminotransferase	Cytosol	NO	REV	(SCL11.02c OR ilvE)	( SCO1546 or SCO5523 )	1 MPENTANOATE + 1 GLT -> 1 LEU + 1 AKG
280	arginine biosynthesis	2.3.1.1	Amino-acid N-acetyltransferase	Cytosol	NO	IRR	argJ	SCO1579	1 GLT + 1 ACOA -> 1 AGLU + 1 COA
281	arginine biosynthesis	2.7.2.8	Acetylglutamate kinase	Cytosol	NO	IRR	argB	SCO1578	1 AGLU + 1 ATP -> 1 NAGLUP + 1 ADP
282	arginine biosynthesis	1.2.1.38	N-acetyl-gamma-glutamyl-phosphate reductase	Cytosol	NO	REV	argC	SCO1580	1 NAGLUP + 1 NADPH + 1 H -> 1 NAGLUSALD + 1 NADP + 1 PI
283	arginine biosynthesis	2.6.1.11	Acetylornithine aminotransferase	Cytosol	NO	REV	argD	SCO1577	1 NAGLUSALD + 1 GLT -> 1 NAACORN + 1 AKG
284	arginine biosynthesis	2.3.1.35	Glutamate N-acetyltransferase	Cytosol	NO	REV	argJ	SCO1579	1 GLT + 1 NAACORN -> 1 AGLU + 1 ORN
285	arginine biosynthesis	2.1.3.3	Ornithine carbamoyltransferase	Cytosol	NO	REV	arcB	SCO5976	1 ORN + 1 CARBAMOYLP -> 1 CITR + 1 PI
286	arginine biosynthesis	6.3.4.5	argininosuccinate synthetase	Cytosol	NO	IRR	argG	SCO7036	1 ASP + 1 CITR + 1 ATP -> 1 ARGSUCC + 1 PPI + 1 AMP
287	arginine biosynthesis	4.3.2.1	Argininosuccinate lyase	Cytosol	NO	REV	argH	SCO1570	1 ARGSUCC -> 1 ARG + 1 FUM
288	threonine biosynthesis	2.7.1.39	Homoserine kinase	Cytosol	NO	IRR	thrB	SCO5356	1 HOMOSER + 1 ATP -> 1 OPHSER + 1 ADP
289	threonine biosynthesis	4.2.3.1	Threonine synthase	Cytosol	NO	IRR		( SCO4293 or SCO5355 )	1 OPHSER + 1 WATER -> 1 PI + 1 THR
290	threonine biosynthesis	4.1.2.5	L-Allothreonine acetaldehyde-lyase	Cytosol	NO	REV		SCO1087	1 GLY + 1 ACAL -> 1 THR
291	Aspartate biosynthesis	2.6.1.1	Aspartate aminotransferase	Cytosol	NO	REV	AspC	SCO4645	1 OXACET + 1 GLT -> 1 ASP + 1 AKG
292	cysteine biosynthesis	2.3.1.30	Serine O-acetyltransferase	Cytosol	NO	REV		added	1 SER + 1 ACOA -> 1 ASER + 1 COA
293	cysteine biosynthesis	2.5.1.47	Cysteine synthase	Cytosol	NO	IRR		( SCO1028 or SCO2910 )	1 ASER + 1 H2S -> 1 CYS + 1 AC
294	Glutamate,glutamine biosynthesisI	6.3.1.2	Glutamate--ammonia ligase	Cytosol	NO	IRR		( SCO1613 or SCO2198 or SCO2210 or SCO2241 or SCO6962 )	1 NH3 + 1 GLT + 1 ATP -> 1 GLN + 1 ADP + 1 PI
295	Glutamate,glutamine biosynthesisI	1.4.1.4	Glutamate dehydrogenase (NADP+)	Cytosol	NO	REV	gdhA	SCO4683	1 NH3 + 1 AKG + 1 NADPH + 1 H -> 1 GLT + 1 NADP + 1 WATER
296	Glutamate,glutamine biosynthesisI	1.4.1.14	glutamate synthase (NADPH)	Cytosol	NO	IRR		SCO1977 or ( SCO2025 and SCO2026 )	2 GLT + 1 NAD -> 1 GLN + 1 AKG + 1 NADH + 1 H
297	Glutamate,glutamine biosynthesisI	1.4.1.13	glutamate synthase (NADPH)	Cytosol	NO	IRR		SCO1977 or ( SCO2025 and SCO2026 )	1 GLN + 1 AKG + 1 NADPH + 1 H -> 2 GLT + 1 NADP
298	Glutamate,glutamine biosynthesisI	2.6.1.2	aminotransferase AlaT	Cytosol	NO	REV	AlaT	( SCO4984 or SCO6222 )	1 ALA + 1 AKG -> 1 PYR + 1 GLT
299	Glutamate,glutamine biosynthesisI	3.5.1.2	Glutaminase	Cytosol	NO	IRR		SCO7049	1 GLN + 1 WATER -> 1 NH3 + 1 GLT
300	Glycine biosynthesis	2.1.2.1	Glycine hydroxymethyltransferase	Cytosol	NO	IRR	glyA1	( SCO4837 or SCO5470 )	1 SER + 1 THF -> 1 METHTHF + 1 GLY + 1 WATER
301	Histidine biosynthesis	2.4.2.17	ATP phosphoribosyltransferase	Cytosol	NO	IRR	HisG	SCO1438	1 ATP + 1 PRPP -> 1 PRIBATP + 1 PPI
302	Histidine biosynthesis	3.6.1.31	Phosphoribosyl-ATP pyrophosphatase	Cytosol	NO	IRR	HisE	SCO1439	1 PRIBATP + 1 WATER -> 1 PRIBAMP + 1 PPI
303	Histidine biosynthesis	3.5.4.19	Phosphoribosyl-AMP cyclohydrolase	Cytosol	NO	IRR	HisL	SCO2044	1 PRIBAMP + 1 WATER -> 1 PRIBOFAICARP
304	Histidine biosynthesis	5.3.1.16	N-(5'-phospho-D-ribosylformimino)-5-amino-1-(5''-phosphoribosyl)-4- imidazole carboxamide isomerase	Cytosol	NO	IRR	PriA	SCO2050	1 PRIBOFAICARP -> 1 PRIBULOFAICARP
305	Histidine biosynthesis	2.4.2.-	imidazole glycerol phosphate synthase	Cytosol	NO	IRR	HisH	SCO2051	1 PRIBULOFAICARP + 1 GLN -> 1 DEIGP + 1 AICAR + 1 GLT
306	Histidine biosynthesis	4.2.1.19	Imidazoleglycerol-phosphate dehydratase	Cytosol	NO	IRR	HisB	SCO2052	1 DEIGP -> 1 IACETOLP + 1 WATER
307	Histidine biosynthesis	2.6.1.9	Histidinol-phosphate aminotransferase	Cytosol	NO	IRR	HisC3	( SCO1859 or SCO2053 or SCO3944 )	1 IACETOLP + 1 GLT -> 1 HISTIDINOLP + 1 AKG
308	Histidine biosynthesis	3.1.3.15	Histidinol-phosphatase	Cytosol	NO	IRR		added	1 HISTIDINOLP + 1 WATER -> 1 HISTIDINOL + 1 PI
309	Histidine biosynthesis	1.1.1.23	Histidinol dehydrogenase	Cytosol	NO	IRR	HisD	SCO2054	1 HISTIDINOL + 2 NAD + 1 WATER -> 1 HIS + 2 NADH + 2 H
310	lysine biosynthesisI	4.2.1.52	dihydrodipicolinate synthase	Cytosol	NO	IRR		( SCO1912 or SCO5744 or SCO6292 )	1 PYR + 1 ASPSALD -> 2 WATER + 1 DDCOL
311	lysine biosynthesisI	1.3.1.26	Dihydrodipicolinate reductase	Cytosol	NO	IRR	DapB	SCO5739	1 DDCOL + 1 NADPH + 1 H -> 1 D1PDICARBOXYLATE + 1 NADP
312	lysine biosynthesisI	2.3.1.117	2,3,4,5-tetrahydropyridine-2-carboxylate N-succinyltransferase	Cytosol	NO	IRR		SCO1916	1 D1PDICARBOXYLATE + 1 SUCCOA + 1 WATER -> 1 NSUC2A6KP + 1 COA
313	lysine biosynthesisI	2.6.1.17	Succinyldiaminopimelate aminotransferase	Cytosol	NO	REV	ArgD	( SCO1577 or SCO3658 )	1 GLT + 1 NSUC2A6KP -> 1 AKG + 1 NSUC26DAP
314	lysine biosynthesisI	3.5.1.18	Succinyl-diaminopimelate desuccinylase	Cytosol	NO	IRR	dapE	SCO5139	1 NSUC26DAP + 1 WATER -> 1 DAPIM + 1 SUCC
315	lysine biosynthesisI	5.1.1.7	Diaminopimelate epimerase	Cytosol	NO	REV	dapF	SCO5793	1 DAPIM -> 1 MDAPIM
316	lysine biosynthesisI	4.1.1.20	Diaminopimelate decarboxylase	Cytosol	NO	IRR	LysA	( SCO5353 or SCO6438 )	1 MDAPIM -> 1 CO2 + 1 LYS
317	methionine biosynthesisI	2.3.1.46	homoserine O-succinyltransferase	Cytosol	NO	IRR		added	1 HOMOSER + 1 SUCCOA -> 1 OSUCHSER + 1 COA
318	methionine biosynthesisI	4.4.1.8	Cystathionine beta-lyase	Cytosol	NO	IRR		SCO0435	1 CYSTATHIONINE + 1 WATER -> 1 NH3 + 1 PYR + 1 HOMOCYC
319	methionine biosynthesisI	2.5.1.48	cystathionine gamma-synthase	Cytosol	NO	IRR	metB	SCO1294	1 CYS + 1 OSUCHSER -> 1 CYSTATHIONINE + 1 SUCC
320	methionine biosynthesisI	2.5.1.48	cystathionine gamma-synthase	Cytosol	NO	IRR	metB	SCO4958	1 OSUCHSER + 1 H2S -> 1 HOMOCYC + 1 SUCC
321	methionine biosynthesisI	2.1.1.10	L-homocysteine S-methyltransferase	Cytosol	NO	IRR	MetH	SCO1657	1 HOMOCYC + 1 SAMET -> 1 MET + 1 AHOMOCYC
322	methionine biosynthesisI	2.1.1.13	5-methyltetrahydrofolate--homocysteine S-methyltransferase	Cytosol	NO	IRR	MetH	SCO1657	1 HOMOCYC + 1 MTHF -> 1 MET + 1 THF
323	methionine biosynthesisI	2.1.1.14	5-methyltetrahydropteroyltriglutamate--homocysteine S-methyltransferase	Cytosol	NO	IRR	MetE	SCO0985	1 M5THTGLU + 1 HOMOCYC -> 1 THTGLU + 1 MET
324	serine biosynthesis	2.7.1.31	Glycerate kinase	Cytosol	NO	IRR		( SCO2145 or SCO6466 )	1 DGLYCERATE + 1 ATP -> 1 G3P + 1 ADP
325	serine biosynthesis	1.1.1.95	Phosphoglycerate dehydrogenase	Cytosol	NO	IRR	serA	SCO5515	1 G3P + 1 NAD -> 1 HPYRP + 1 NADH + 1 H
326	serine biosynthesis	2.6.1.52	Phosphoserine aminotransferase	Cytosol	NO	REV		SCO4366	1 HPYRP + 1 GLT -> 1 SER3P + 1 AKG
327	serine biosynthesis	3.1.3.3	Phosphoserine phosphatase	Cytosol	NO	IRR		SCO1808	1 SER3P + 1 WATER -> 1 SER + 1 PI
328	proline biosynthesisI	2.7.2.11	Glutamate 5-kinase	Cytosol	NO	IRR	ProB	SCO2587	1 GLT + 1 ATP -> 1 GLU5P + 1 ADP
329	proline biosynthesisI	1.2.1.41	Glutamate-5-semialdehyde dehydrogenase	Cytosol	NO	IRR	proA	SCO2585	1 GLU5P + 1 NADPH + 1 H -> 1 GGSALD + 1 PI + 1 NADP
330	proline biosynthesisI	spnts4	spontaneous	Cytosol	NO	IRR		spontaneous	1 GGSALD -> 1 P5C + 1 WATER
331	proline biosynthesisI	1.5.1.2	pyrroline-5-carboxylate reductase	Cytosol	NO	IRR		SCO3337	1 P5C + 1 NADPH + 1 NADH -> 1 PRO + 1 NADP + 1 NAD
332	Phenylalanine, tyrosine and tryptophan biosynthesis	5.4.99.5	Chorismate mutase	Cytosol	NO	IRR		( SCO2019 or SCO1762 )	1 CHORISMATE -> 1 PREPHENATE
333	Phenylalanine, tyrosine and tryptophan biosynthesis	4.2.1.51	Prephenate dehydratase	Cytosol	NO	IRR	pheA	SCO3962	1 PREPHENATE -> 1 PHPYR + 1 CO2 + 1 WATER
334	Phenylalanine, tyrosine and tryptophan biosynthesis	1.3.1.12	prephenate dehydrogenase	Cytosol	NO	IRR		( SCO1761 or SCO3221 )	1 PREPHENATE + 1 NAD -> 1 PHPPYR + 1 CO2 + 1 NADH + 1 H
335	Cystine biosynthesis	4.2.1.22	Cystathionine beta-synthase	Cytosol	NO	IRR		SCO3077	1 HOMOCYC + 1 SER -> 1 CYSTATHIONINE + 1 WATER
336	Cystine biosynthesis	4.4.1.1	Cystathionine gamma-lyase	Cytosol	NO	IRR	cysA	SCO3920	1 CYSTATHIONINE + 1 WATER -> 1 NH3 + 1 OXOBUTANOATE + 1 CYS
337	Cystine biosynthesis	2.5.1.48	cystathionine gamma-synthase	Cytosol	NO	IRR	metB	SCO4958	1 OSUCHSER + 1 WATER -> 1 NH3 + 1 OXOBUTANOATE + 1 SUCC
338	tryptophan biosynthesis	4.1.3.27	Anthranilate synthase	Cytosol	YES	IRR	(trpG,trpE2)	( ( SCO3213 and SCO3214 ) or SCO2043 )	1 CHORISMATE + 1 GLN -> 1 AN + 1 PYR + 1 GLT
339	tryptophan biosynthesis	2.4.2.18	Anthranilate phosphoribosyltransferase	Cytosol	NO	IRR	TrpD1	( SCO2147 or SCO3212 )	1 AN + 1 PRPP -> 1 N5PRANTHRA + 1 PPI
340	tryptophan biosynthesis	5.3.1.24	Phosphoribosylanthranilate isomerase	Cytosol	NO	IRR	trpF	SCO2050	1 N5PRANTHRA -> 1 CPADRIBULOSEP
341	tryptophan biosynthesis	4.1.1.48	indole-3-glycerol-phosphate synthase	Cytosol	NO	IRR	TrpC1	( SCO2039 or SCO3211 )	1 CPADRIBULOSEP -> 1 I3GLP + 1 CO2 + 1 WATER
342	tryptophan biosynthesis	4.2.1.20	Tryptophan synthase alpha subunit	Cytosol	YES	IRR	(TrpA,TrpB)	( SCO2036 and SCO2037 )	1 I3GLP + 1 SER -> 1 TRP + 1 GAP + 1 WATER
343	tryptophan biosynthesis	4.2.1.20	Tryptophan synthase alpha subunit	Cytosol	YES	IRR	(TrpA,TrpB)	( SCO2036 and SCO2037 )	1 I3GLP -> 1 INDOLE + 1 GAP
344	tryptophan biosynthesis	4.2.1.20	Tryptophan synthase alpha subunit	Cytosol	YES	IRR	(TrpA,TrpB)	( SCO2036 and SCO2037 )	1 INDOLE + 1 SER -> 1 TRP + 1 WATER
345	tryptophan Metabolism	1.13.11.11	tryptophan 2,3-dioxygenase	Cytosol	NO	IRR		SCO3646	1 TRP + 1 O2 -> 1 FKYN
346	tryptophan Metabolism	3.5.1.9	N-Formylkynurenine amidohydrolase	Cytosol	NO	IRR		added	1 FKYN + 1 WATER -> 1 FOR + 1 KYN
347	tryptophan Metabolism	3.7.1.3	L-Kynurenine hydrolase	Cytosol	NO	IRR		added	1 KYN + 1 WATER -> 1 ALA + 1 AN
348	tryptophan Metabolism	3.7.1.3	Formylkynurenine hydrolase	Cytosol	NO	IRR		added	1 FKYN + 1 WATER -> 1 FAN + 1 ALA
349	tryptophan Metabolism	3.5.1.9	N-Formylanthranilate amidohydrolase	Cytosol	NO	IRR		added	1 FAN + 1 WATER -> 1 FOR + 1 AN
350	Tyrosine Metabolism	2.6.1.9	Tyrosine aminotransferase	Cytosol	NO	REV		( SCO1859 or SCO2053 or SCO3944 )	1 TYR + 1 AKG -> 1 GLT + 1 PHPPYR
351	Tyrosine Metabolism	1.13.11.27	4-hydroxyphenylpyruvate dioxygenase	Cytosol	NO	IRR		SCO2927	1 PHPPYR + 1 O2 -> 1 CO2 + 1 HOMOGENTISATE
352	Tyrosine Metabolism	1.13.11.5	Homogentisate 1,2-dioxygenase	Cytosol	NO	IRR	hgd	SCO1715	1 O2 + 1 HOMOGENTISATE -> 1 MACETOACETATE
353	Tyrosine Metabolism	5.2.1.2	maleylacetoacetate isomerase	Cytosol	NO	REV		added	1 MACETOACETATE -> 1 FACETOACETATE
354	Tyrosine Metabolism	3.7.1.2	Fumarylacetoacetase	Cytosol	NO	IRR		SCO4580	1 FACETOACETATE + 1 WATER -> 1 FUM + 1 KBUT
355	Phenylalnine Metabolism	2.6.1.9	aspartate transaminase	Cytosol	NO	REV		( SCO1859 or SCO2053 or SCO3944 )	1 PHE + 1 AKG -> 1 PHPYR + 1 GLT
356	Phenylalnine Metabolism	4.1.1.43	phenylpyruvate decarboxylase	Cytosol	NO	IRR		added	1 PHPYR -> 1 PHAC + 1 CO2
357	Phenylalnine Metabolism	1.2.1.39	phenylpyruvate decarboxylase	Cytosol	NO	IRR		SCO1612	1 PHAC + 1 NAD + 1 WATER -> 1 PAC + 1 NADH + 1 H
358	Phenylalnine Metabolism	6.2.1.30	Phenylacetate--CoA ligase	Cytosol	NO	IRR	paaK	SCO7469	1 COA + 1 PAC + 1 ATP -> 1 PACCOA + 1 PPI + 1 AMP
359	arginine metabolism	3.5.3.6	Arginine deiminase	Cytosol	NO	IRR	Arc	( SCO0613 or SCO5975 )	1 ARG + 1 WATER -> 1 NH3 + 1 CITR
360	urate metabolism	3.5.1.5	Urease	Cytosol	YES	IRR	(ureD AND ureG AND ureF) OR (ureAB AND ureC AND ureC AND ureB AND ureA)	( SCO5525 and SCO5526 and SCO1234 and SCO1235 and SCO1236 )	1 UREA + 1 WATER -> 2 NH3 + 1 CO2
361	arginine metabolism	4.1.1.19	Arginine decarboxylase	Cytosol	NO	IRR		added	1 ARG -> 1 CO2 + 1 AGMATHINE
362	arginine metabolism	3.5.3.11	Agmatinase	Cytosol	NO	IRR	speB	SCO2770	1 AGMATHINE + 1 WATER -> 1 UREA + 1 PUTRESCINE
363	arginine metabolism	2.6.1.13	Ornithine--oxo-acid aminotransferase	Cytosol	NO	IRR	rocD	( SCO1223 or SCO1284 )	1 ORN + 1 AKG -> 1 GLT + 1 GGSALD
364	Proline metabolism	1.5.1.2	pyrroline-5-carboxylate reductase	Cytosol	NO	IRR		SCO3337	1 P35C + 1 NADPH + 1 NADH -> 1 HPRO + 1 NADP + 1 NAD
365	Proline metabolism	4.1.2.14	4-hydroxy-2-oxoglutarate aldolase	Cytosol	NO	IRR		( SCO0852 or SCO2298 or SCO3473 or SCO3495 )	1 HYDROXYAKG -> 1 GLYOX + 1 PYR
366	Proline metabolism	2.6.1.1	Aspartate aminotransferase	Cytosol	NO	REV	AspC	SCO4645	1 HYDROXYAKG + 1 GLT -> 1 L4HG + 1 AKG
367	Proline metabolism	1.5.1.12	1-pyrroline-5-carboxylate dehydrogenase	Cytosol	NO	IRR		SCO5520	1 P35C + 1 NAD + 2 WATER -> 1 NADH + 1 E4HG + 1 H
368	Proline metabolism	1.5.1.12	1-pyrroline-5-carboxylate dehydrogenase	Cytosol	NO	IRR		SCO5520	1 P35C + 1 NADP + 2 WATER -> 1 NADPH + 1 E4HG + 1 H
369	Proline metabolism	1.5.1.12	1-pyrroline-5-carboxylate dehydrogenase	Cytosol	NO	IRR		SCO5520	1 NADH + 1 E4HG + 1 H -> 1 L4HGSA + 1 NAD + 1 WATER
370	Proline metabolism	1.5.1.12	1-pyrroline-5-carboxylate dehydrogenase	Cytosol	NO	IRR		SCO5520	1 P5C + 1 NAD + 2 WATER -> 1 NADH + 1 GLT + 1 H
371	Proline metabolism	1.5.1.12	1-pyrroline-5-carboxylate dehydrogenase	Cytosol	NO	IRR		SCO5520	1 GGSALD + 1 NAD + 1 WATER -> 1 NADH + 1 GLT + 1 H
372	aspartate metabolism	6.3.5.4	asparagine synthetase (glutamine-hydrolysing)	Cytosol	NO	IRR		SCO0386	1 GLN + 1 ASP + 1 ATP + 1 WATER -> 1 GLT + 1 ASN + 1 PPI + 1 AMP
373	Methionine Metabolism	2.5.1.6	Methionine adenosyltransferase	Cytosol	NO	IRR	MetK	SCO1476	1 ATP + 1 MET + 1 WATER -> 1 PI + 1 PPI + 1 SAMET
374	Methionine Metabolism	3.3.1.1	Adenosylhomocysteinase	Cytosol	NO	REV	sahH	SCO3023	1 AHOMOCYC + 1 WATER -> 1 HOMOCYC + 1 ADN
375	Methionine Metabolism	2.1.1.37	SAM-dependent methyltransferase	Cytosol	NO	IRR		SCO6844	1 SAMET + 1 CYTOSINE -> 1 AHOMOCYC + 1 M5CSN
376	Methionine Metabolism	3.5.4.1	5-Methylcytosine aminohydrolase	Cytosol	NO	IRR		added	1 M5CSN + 1 WATER -> 1 NH3 + 1 THYMINE
377	Methionine Metabolism	2.5.1.16	Spermidine synthase	Cytosol	NO	IRR		( SCO3655 or SCO2455 )	1 SPERMINE + 1 MTADENOSINE + 1 H -> 1 SPERMIDINE + 1 SAMETA
378	Methionine Metabolism	2.4.2.28	methylthio-D-ribosyltransferase	Cytosol	NO	IRR		SCO3188	1 PI + 1 MTADENOSINE -> 1 AD + 1 MTRP
379	Methionine Metabolism	2.5.1.16	Spermidine synthase	Cytosol	NO	IRR		( SCO3655 or SCO2455 )	1 MTRP -> 1 MTRIP
380	SERINE METABOLISM	4.3.1.17	L-serine ammonia-lyase	Cytosol	NO	IRR	sdaA	SCO5469	1 SER -> 1 PYR + 1 NH3
381	Alanine metabolism	1.4.1.1	alanine dehydrogenase	Cytosol	NO	REV		SCO1773	1 ALA + 1 NAD + 1 WATER -> 1 PYR + 1 NH3 + 1 NADH + 1 H
382	glutamate metabolism	4.1.1.15	Glutamate decarboxylase	Cytosol	NO	IRR	gad	SCO3416	1 GLT -> 1 CO2 + 1 GABA
383	glutamate metabolism	2.6.1.19	4-aminobutyrate aminotransferase	Cytosol	NO	IRR	gabT	( SCO5676 or SCO7034 )	1 AKG + 1 GABA -> 1 GLT + 1 SUCCALD
384	glutamate metabolism	2.6.1.19	4-aminobutyrate aminotransferase	Cytosol	NO	IRR	gabT	( SCO5676 or SCO7034 )	1 GABA + 1 PYR -> 1 SUCCALD + 1 ALA
385	glutamate metabolism	1.2.1.16	Succinate-semialdehyde dehydrogenase (NAD(P)+)	Cytosol	NO	IRR	gabD1	( SCO1204 or SCO4780 or SCO7035 )	1 SUCCALD + 1 NAD + 1 WATER -> 1 NADH + 1 SUCC + 1 H
386	glutamate metabolism	2.3.1.29	Glycine C-acetyltransferase	Cytosol	NO	IRR	kbl	SCO6800	1 AOXOBUT + 1 COA -> 1 GLY + 1 ACOA
387	Glycine, serine and threonine metabolism	1.8.1.4	Dihydrolipoamide dehydrogenase	Cytosol	NO	IRR		( SCO0884 or SCO2180 or SCO4919 )	1 DDLGCVH + 1 NAD -> 1 NADH + 1 PLIPOYLLYSINE + 1 H
388	Glycine, serine and threonine metabolism	1.4.4.2	Glycine dehydrogenase (decarboxylating)	Cytosol	NO	IRR		SCO1378	1 PLIPOYLLYSINE + 1 GLY -> 1 AMDLGCVH + 1 CO2
389	Glycine, serine and threonine metabolism	2.1.2.10	Aminomethyltransferase	Cytosol	NO	IRR	gcvT	SCO5472	1 AMDLGCVH + 1 THF -> 1 DDLGCVH + 1 METHTHF + 1 NH3
390	glycine metabolism	2.1.2.10	Aminomethyltransferase	Cytosol	NO	IRR	gcvT	SCO5472	1 GLY + 1 THF + 1 NAD -> 1 CO2 + 1 METHTHF + 1 NH3 + 1 NADH + 1 H
391	glycine metabolism	1.8.1.4	Dihydrolipoamide dehydrogenase	Cytosol	NO	REV		( SCO0884 or SCO2180 or SCO4919 )	1 DHLAMIDE + 1 NAD -> 1 LIPOAMIDE + 1 NADH + 2 H
392	Histidine metabolism	4.3.1.3	Histidine ammonia-lyase	Cytosol	NO	IRR	hutH	SCO4932	1 HIS -> 1 NH3 + 1 UROCANATE
393	Histidine metabolism	4.2.1.49	Urocanate hydratase	Cytosol	NO	IRR	hutU	SCO3073	1 UROCANATE + 1 WATER -> 1 IMI5PROP
394	Histidine metabolism	3.5.2.7	Imidazolonepropionase	Cytosol	NO	IRR		SCO3070	1 IMI5PROP + 1 WATER -> 1 NFORMIGLU
395	Histidine metabolism	3.5.3.8	formimidoylglutamase	Cytosol	NO	IRR		added	1 NFORMIGLU + 1 WATER -> 1 GLT + 1 FORMAMIDE
396	Cystine Metabolism	4.4.1.1	Cystathionine gamma-lyase	Cytosol	NO	IRR	cysA	SCO3920	1 CYS + 1 WATER -> 1 H2S + 1 PYR + 1 NH3
397	Lysine Metabolism	4.1.1.18	lysine decarboxylase	Cytosol	NO	IRR		SCO7311	1 LYS -> 1 CADA + 1 CO2
398	Lysine Metabolism	add1	cadaverine aminotransferase	Cytosol	NO	IRR		added	1 CADA + 1 AKG -> 1 PIPER + 1 GLT + 1 WATER
399	Lysine Metabolism	add2	piperideine dehydrogenase	Cytosol	NO	IRR		added	1 PIPER + 1 NAD + 2 WATER -> 1 AMINOVAL + 1 NADH + 1 H
400	Lysine Metabolism	2.6.1.48	5-aminovalerate transaminase	Cytosol	NO	IRR		added	1 AMINOVAL + 1 AKG -> 1 GLUTSEMI + 1 GLT
401	Lysine Metabolism	1.2.1.20	glutarate-semialdehyde dehydrogenase	Cytosol	NO	IRR		added	1 GLUTSEMI + 1 NAD + 1 WATER -> 1 GLUT + 1 NADH + 1 H
402	Lysine Metabolism	6.2.1.6	glutarate:CoA ligase (ADP-forming)	Cytosol	NO	IRR		added	1 GLUT + 1 ATP + 1 COA -> 1 GLUTCOA + 1 ADP + 1 PI
403	Lysine Metabolism	1.2.4.2and2.3.1.61	Oxoglutarate dehydrogenase (lipoamide)	Cytosol	NO	IRR	kgd	SCO5281	1 OADIPATE + 1 COA + 1 NAD -> 1 GLUTCOA + 1 CO2 + 1 NADH + 1 H
404	Lysine Metabolism	1.3.99.7	glutaryl-CoA dehydrogenase	Cytosol	NO	IRR		SCO1750	1 GLUTCOA + 2 NAD -> 1 CROTCOA + 2 NADH + 1 CO2
405	Lysine Metabolism	4.2.1.17	Enoyl-CoA hydratase	Cytosol	NO	IRR		( SCO0364 or SCO4930 or SCO6948 or SCO5979 or SCO4384 )	1 CROTCOA + 1 WATER -> 1 H3BUTCOA
406	Lysine Metabolism	1.1.1.35	3-hydroxybutyryl-CoA dehydrogenase	Cytosol	NO	IRR		( SCO3834 or SCO5385 or SCO0984 or SCO1591 or SCO6297 or SCO6732 or SCO6789 )	1 NAD + 1 H3BUTCOA -> 1 NADH + 1 AACETYLCOA + 1 H
407	Lysine Metabolism	1.1.1.157	3-hydroxybutyryl-CoA dehydrogenase	Cytosol	NO	IRR		( SCO3834 or SCO5385 or SCO0984 or SCO1591 or SCO6297 or SCO6732 or SCO6789 )	1 NADP + 1 H3BUTCOA -> 1 NADPH + 1 AACETYLCOA + 1 H
408	Lysine Metabolism	5.1.2.3	3-hydroxybutyryl-CoA epimerase	Cytosol	NO	IRR		( SCO6732 or SCO6789 )	1 H3BUTCOA -> 1 RH3BUTCOA
409	Lysine Metabolism	1.1.1.30	3-hydroxybutyrate dehydrogenase	Cytosol	NO	REV		SCO1012	1 RH3BUT + 1 NAD -> 1 KBUT + 1 NADH + 1 H
410	Lysine Metabolism	6.2.1.16	Acetoacetate--CoA ligase	Cytosol	NO	IRR	acsA	SCO1393	1 COA + 1 KBUT + 1 ATP -> 1 AACETYLCOA + 1 PPI + 1 AMP
411	Lysine Metabolism	2.8.3.5	3-oxoacid CoA-transferase scoA, scoB	Cytosol	YES	REV		( SCO6702 and SCO6703 )	1 SUCCOA + 1 KBUT -> 1 SUCC + 1 AACETYLCOA
412	Isolecine Metabolism	1.2.7.7	3-methyl-2-oxobutanoate dehydrogenase (lipoamide)	Cytosol	NO	IRR		added	1 KMVALERATE + 1 COA + 2 FERI -> 1 2MBCOA + 1 CO2 + 2 FERO + 2 H
413	Isolecine Metabolism	1.3.99.3	Butyryl-CoA dehydrogenase	Cytosol	NO	IRR		( SCO1690 or SCO2774 or SCO6787 )	1 2MBCOA + 1 MK -> 1 TIGCOA + 1 MKH2
414	Isolecine Metabolism	4.2.1.17	Enoyl-CoA hydratase	Cytosol	NO	IRR		( SCO0364 or SCO4930 or SCO6948 or SCO5979 or SCO4384 )	1 TIGCOA + 1 WATER -> 1 MHBUTCOA
415	Isolecine Metabolism	1.1.1.35	3-hydroxyacyl-CoA dehydrogenase	Cytosol	NO	IRR		( SCO0984 or SCO1591 or SCO6297 or SCO6732 or SCO6789 )	1 NAD + 1 MHBUTCOA -> 1 NADH + 1 MAACOA + 1 H
416	Isolecine Metabolism	2.3.1.16	Acetyl-CoA C-acyltransferase	Cytosol	NO	IRR		( SCO1324 or SCO6701 or SCO6967 )	1 COA + 1 MAACOA -> 1 PROPIONYLCOA + 1 ACOA
417	Isolecine Metabolism	6.4.1.3	Propionyl-CoA carboxylase	Cytosol	YES	IRR	(accD1,accC)	( ( SCO2776 and SCO2777 ) or ( SCO4380 and SCO4381 ) or ( SCO4921 and SCO4926 ) )	1 PROPIONYLCOA + 1 ATP + 1 HCO3 -> 1 SMMCOA + 1 PI + 1 ADP
418	Isolecine Metabolism	5.1.99.1	methylmalonyl-CoA epimerase	Cytosol	NO	REV		added	1 SMMCOA -> 1 MMCOA
419	Isolecine Metabolism	5.4.99.2	Methylmalonyl-CoA mutase	Cytosol	NO	IRR	(icmB OR mutA2 OR icmA OR SCO6832 OR mutA)	( ( SCO4800 or SCO4869 or SCO5415 or SCO6472 or SCO6832 or SCO6833 ) )	1 MMCOA -> 1 SUCCOA
420	Leucine metabolism	1.2.7.7	3-methyl-2-oxobutanoate dehydrogenase (lipoamide)	Cytosol	NO	IRR		added	1 MPENTANOATE + 1 COA + 2 FERI -> 1 3MBCOA + 1 CO2 + 2 FERO + 2 H
421	Leucine metabolism	1.3.99.3	Butyryl-CoA dehydrogenase	Cytosol	NO	IRR		( SCO1690 or SCO2774 or SCO6787 )	1 3MBCOA + 1 MK -> 1 MCROTCOA + 1 MKH2
422	Leucine metabolism	4.2.1.17	Enoyl-CoA hydratase	Cytosol	NO	IRR		( SCO0364 or SCO4930 or SCO6948 or SCO5979 or SCO4384 )	1 MCROTCOA + 1 WATER -> 1 ISOVALCOA
423	Leucine metabolism	6.4.1.4	Methylcrotonyl-CoA carboxylase	Cytosol	YES	IRR		added	1 HCO3 + 1 MCROTCOA + 1 ATP -> 1 PI + 1 T3METGLUCOA + 1 ADP
424	Leucine metabolism	4.2.1.18	putative enoyl-CoA hydratase	Cytosol	NO	IRR		added	1 T3METGLUCOA + 1 WATER -> 1 HMGCOA
425	Leucine metabolism	4.1.3.4	Hydroxymethylglutaryl-CoA lyase	Cytosol	NO	IRR	hmgL	SCO2778	1 HMGCOA -> 1 KBUT + 1 ACOA
426	Valine metabolism	1.2.7.7	3-methyl-2-oxobutanoate dehydrogenase (lipoamide)	Cytosol	NO	IRR		added	1 KISOVALERATE + 1 COA + 2 FERI -> 1 ISOBUTCOA + 1 CO2 + 2 FERO + 1 H
427	Valine metabolism	1.3.99.3	Butyryl-CoA dehydrogenase	Cytosol	NO	IRR		( SCO1690 or SCO2774 or SCO6787 )	1 ISOBUTCOA + 1 MK -> 1 MCCOA + 1 MKH2
428	Valine metabolism	4.2.1.17	Enoyl-CoA hydratase	Cytosol	NO	IRR		( SCO0364 or SCO4930 or SCO6948 or SCO5979 or SCO4384 )	1 MCCOA + 1 WATER -> 1 HISOBUTCOA
429	Valine metabolism	3.1.2.4	3-hydroxyisobutyryl-CoA hydrolase	Cytosol	NO	IRR	add	added	1 HISOBUTCOA + 1 WATER -> 1 HISOBUT + 1 COA
430	Valine metabolism	1.1.1.35/1.1.1.31	3-hydroxyacyl-CoA dehydrogenase	Cytosol	NO	IRR		( SCO0984 or SCO1591 or SCO6297 or SCO6732 or SCO6789 or SCO0907 )	1 NAD + 1 HISOBUT -> 1 NADH + 1 MMALONATEALD + 1 H
431	Valine metabolism	1.2.1.27	Methylmalonate-semialdehyde dehydrogenase (acylating)	Cytosol	NO	IRR	msdA	SCO2726	1 NAD + 1 COA + 1 MMALONATEALD -> 1 NADH + 1 CO2 + 1 PROPIONYLCOA + 1 H
432	Valine metabolism	1.2.1.3	Aldehyde dehydrogenase (NAD+)	Cytosol	NO	IRR	thcA	( SCO1174 or SCO1706 or SCO3420 or SCO4913 or SCO5679 )	1 MMALONATEALD + 1 NAD + 1 WATER -> 1 MMAL + 1 NADH + 1 H
433	Valine metabolism	1.2.1.3	Aldehyde dehydrogenase (NAD+)	Cytosol	NO	IRR		spontaneous	1 MMAL + 1 COA -> 1 MMCOA + 1 WATER
434	Threonine Metabolism	1.1.1.103	L-threonine 3-dehydrogenase	Cytosol	NO	IRR	tdh	SCO6799	1 THR + 1 NAD -> 1 AOXOBUT + 1 NADH + 1 H
435	Threonine Metabolism	spnts5	spontaneous	Cytosol	NO	IRR		spontaneous	1 AOXOBUT -> 1 AACETONE + 1 CO2
436	Threonine Metabolism	1.1.1.75	(R)-aminopropanol dehydrogenase	Cytosol	NO	IRR		added	1 AACETONE + 1 NADH + 1 H -> 1 APROPANOL + 1 NAD
437	spermine biosynthesis	4.1.1.17	Ornithine decarboxylase	Cytosol	NO	IRR	SC1C3.23	SCO6035	1 ORN -> 1 CO2 + 1 PUTRESCINE
438	spermine biosynthesis	2.5.1.16	Spermidine synthase	Cytosol	NO	IRR		( SCO3655 or SCO2455 )	1 PUTRESCINE + 1 SAMETA -> 1 SPERMIDINE + 1 MTADENOSINE + 1 H
439	SAMET	4.1.1.50	Adenosylmethionine decarboxylase	Cytosol	NO	REV		added	1 SAMET + 1 H -> 1 SAMETA + 1 CO2
440	Ectoine Biosynthesis	2.6.1.46	Diaminobutyrate--pyruvate aminotransferase	Cytosol	NO	IRR		SCO5799	1 ASPSALD + 1 ALA -> 1 PYR + 1 LIBUTANOATE
441	Ectoine Biosynthesis	2.6.1.76	Diaminobutyrate--pyruvate aminotransferase	Cytosol	NO	IRR		SCO1865	1 ASPSALD + 1 GLT -> 1 LIBUTANOATE + 1 AKG
442	Ectoine Biosynthesis	2.3.1.178	acetyltransferase	Cytosol	NO	IRR		SCO1864	1 LIBUTANOATE + 1 ACOA -> 1 NADBUT + 1 COA
443	Ectoine Biosynthesis	4.2.1.108	L-ectoine synthase	Cytosol	NO	IRR		SCO1866	1 NADBUT -> 1 ECTOINE + 1 WATER
444	Homoserine Biosysnthesis	2.7.2.4	Aspartate kinase	Cytosol	NO	REV	Ask	SCO3615	1 ASP + 1 ATP -> 1 BASPARTYLP + 1 ADP
445	Homoserine Biosysnthesis	1.2.1.11	Aspartate-semialdehyde dehydrogenase	Cytosol	NO	REV	asd1	( SCO2640 or SCO3614 )	1 NADPH + 1 BASPARTYLP + 1 H -> 1 NADP + 1 PI + 1 ASPSALD
446	Homoserine Biosysnthesis	1.1.1.3	Homoserine dehydrogenase	Cytosol	NO	REV	thrA	SCO5354	1 NADPH + 1 ASPSALD + 1 H -> 1 NADP + 1 HOMOSER
447	Inositol Phosphate Metabolism	3.1.4.46	Glycerophosphodiester glycerophosphohydrolase	Cytosol	NO	IRR		( SCO1090 or SCO1419 or SCO1565 or SCO1968 or SCO3976 or SCO7550 )	1 G3PI + 1 WATER -> 1 MYOINOSITOL + 1 GL3P
448	Inositol Phosphate Metabolism	3.1.3.25	Myo-inositol-1(or 4)-monophosphatase	Cytosol	NO	IRR	suhB	SCO5860	1 MINO1P + 1 WATER -> 1 PI + 1 MYOINOSITOL
449	Inositol Phosphate Metabolism	1.1.1.18	Myo-inositol 2-dehydrogenase	Cytosol	NO	IRR		( SCO6255 or SCO6984 or SCO7254 )	1 NAD + 1 MYOINOSITOL -> 1 NADH + 1 K2MINOSITOL + 1 H
450	Inositol Phosphate Metabolism	4.2.1.44	myo-inositol catabolism protein IolE	Cytosol	NO	IRR	IolE	SCO6982	1 K2MINOSITOL -> 1 DKDI + 1 WATER
451	Inositol Phosphate Metabolism	3.7.1.-]	myo-inositol catabolism protein IolD	Cytosol	NO	IRR	IolD	SCO6975	1 DKDI + 1 WATER -> 1 DGA
452	Inositol Phosphate Metabolism	5.3.1.-	myo-inositol catabolism protein IolB	Cytosol	NO	IRR	IolB	SCO6976	1 DGA -> 1 DKH
453	Inositol Phosphate Metabolism	2.7.1.92	5-dehydro-2-deoxygluconokinase	Cytosol	NO	IRR		SCO6978	1 DKH + 1 ATP -> 1 DKHP + 1 ADP
454	Inositol Phosphate Metabolism	add3	2-Deoxy-5-keto-D-gluconic acid 6-phosphate Dihydroxyacetone phosphate lyase	Cytosol	NO	IRR	lolJ	added	1 DKHP -> 1 MSALD + 1 GAP
455	Inositol Phosphate Metabolism	1.2.1.27	methylmalonic acid semialdehyde dehydrogenase	Cytosol	NO	IRR		SCO2726	1 MSALD + 1 COA + 1 NAD -> 1 ACOA + 1 CO2 + 1 NADH + 1 H
456	NAG & NAM biosynthesis	2.6.1.16	Glucosamine--fructose-6-phosphate aminotransferase (isomerizing)	Cytosol	NO	IRR	glmS2	( SCO2789 or SCO4740 )	1 F6P + 1 GLN -> 1 GA6P + 1 GLT
457	NAG & NAM biosynthesis	3.5.99.6	Glucosamine-6-phosphate isomerase	Cytosol	NO	IRR	nagB	SCO5236	1 GA6P + 1 WATER -> 1 NH3 + 1 F6P
458	NAG & NAM biosynthesis	3.5.1.25	N-acetylglucosamine-6-phosphate deacetylase	Cytosol	NO	IRR		SCO4284	1 NADGLUCOSA6P + 1 WATER -> 1 GA6P + 1 AC
459	NAG & NAM biosynthesis	5.4.2.10	phosphoglucosamine mutase	Cytosol	NO	REV		SCO4736	1 GA6P -> 1 GLUCOSAMINE1P
460	NAG & NAM biosynthesis	2.3.1.157	Glucosamine-1-phosphate N-acetyltransferase	Cytosol	NO	IRR		SCO3122	1 GLUCOSAMINE1P + 1 ACOA -> 1 NADGLUCOSA1P + 1 COA
461	NAG & NAM biosynthesis	2.7.7.23	UDP-N-acetylglucosamine pyrophosphorylase	Cytosol	NO	IRR		SCO3122	1 NADGLUCOSA1P + 1 UTP -> 1 UDPNAG + 1 PPI
462	NAG & NAM biosynthesis	2.5.1.7	UDP-N-acetylglucosamine 1-carboxyvinyltransferase	Cytosol	NO	IRR	murA	SCO2949	1 UDPNAG + 1 PEP -> 1 UDPACCVGLUCOS + 1 PI
463	NAG & NAM biosynthesis	1.1.1.158	UDP-N-acetylmuramate dehydrogenase	Cytosol	NO	IRR	murB	SCO4643	1 NADPH + 1 UDPACCVGLUCOS + 1 H -> 1 NADP + 1 UDPNAM
464	NAG & NAM biosynthesis	6.3.2.8	UDP-N-acetylmuramate--alanine ligase	Cytosol	NO	IRR	murC	SCO6060	1 ALA + 1 UDPNAM + 1 ATP -> 1 UDPACMURALA + 1 PI + 1 ADP
465	NAG & NAM biosynthesis	5.1.1.3	Glutamate racemase	Cytosol	NO	REV		SCO1018	1 GLT -> 1 GLU
466	NAG & NAM biosynthesis	6.3.2.9	UDP-N-acetylmuramoylalanine--D-glutamate ligase	Cytosol	NO	IRR	murD	SCO2086	1 UDPACMURALA + 1 GLT + 1 ATP -> 1 UDPAAGLU + 1 PI + 1 ADP
467	NAG & NAM biosynthesis	6.3.2.9	UDP-N-acetylmuramoylalanyl-D-glutamate--2,6-diaminopimelate ligase	Cytosol	NO	IRR	murE	SCO2089	1 UDPAAGLU + 1 MDAPIM + 1 ATP -> 1 UDPAAGMDHDIOATE + 1 PI + 1 ADP + 1 H
468	dAlanine metabolism	5.1.1.1	Alanine racemase	Cytosol	NO	REV	alr	SCO4745	1 DALA -> 1 ALA
469	dAlanine metabolism	6.3.2.4	D-alanine--D-alanine ligase	Cytosol	NO	REV	ddlA2	( SCO3595 or SCO5560 )	2 DALA + 1 ATP -> 1 ALAALA + 1 PI + 1 ADP
470	Coenzyme-A biosynthesis	2.7.1.33	Pantothenate kinase	Cytosol	NO	IRR	coaA	( SCO3380 or SCO4738 )	1 PANT + 1 ATP -> 1 PANTOTHENP + 1 ADP
471	Coenzyme-A biosynthesis	6.3.2.5	Phosphopantothenate--cysteine ligase	Cytosol	NO	IRR		SCO1477	1 PANTOTHENP + 1 CYS + 1 CTP -> 1 R4PPTCYC + 1 PPI + 1 CMP
472	Coenzyme-A biosynthesis	4.1.1.36	Phosphopantothenoylcysteine decarboxylase	Cytosol	NO	IRR		SCO1477	1 R4PPTCYC -> 1 PANTP + 1 CO2
473	Coenzyme-A biosynthesis	2.7.7.3	Pantetheine-phosphate adenylyltransferase	Cytosol	NO	IRR	coaD	SCO5568	1 PANTP + 1 ATP -> 1 DPCOA + 1 PPI
474	Coenzyme-A biosynthesis	2.7.1.24	Dephospho-CoA kinase	Cytosol	NO	IRR	coaE	SCO1996	1 DPCOA + 1 ATP -> 1 COA + 1 ADP
475	Coenzyme-A biosynthesis	2.7.8.7	Holo-[acyl-carrier protein] synthase	Cytosol	NO	IRR	acpS	SCO4744	1 COA -> 1 PAP + 1 ACP
476	Coenzyme-A biosynthesis	3.1.3.7	3',5'-bisphosphate nucleotidase	Cytosol	NO	IRR		added	1 PAP + 1 WATER -> 1 PI + 1 AMP
477	Nicotinamidenucleotides NAD+,NADP+ biosynthesis	3.5.1.19	nicotinamidase	Cytosol	NO	IRR		SCO2918	1 NICOTINAMIDE + 1 WATER -> 1 NAC + 1 NH3
478	Nicotinamidenucleotides NAD+,NADP+ biosynthesis	2.4.2.1	Purine-nucleoside phosphorylase	Cytosol	NO	IRR		SCO4917	1 R1P + 1 NAC -> 1 PI + 1 NTNUCS
479	Nicotinamidenucleotides NAD+,NADP+ biosynthesis	2.4.2.11	Nicotinate phosphoribosyltransferase	Cytosol	NO	IRR		( SCO0171 or SCO2917 )	1 NAC + 1 PRPP -> 1 NTNUC + 1 PPI
480	Nicotinamidenucleotides NAD+,NADP+ biosynthesis	3.1.3.5	Nicotinate D-ribonucleotide phosphohydrolase	Cytosol	NO	IRR		SCO4152	1 NTNUCS + 1 PI -> 1 NTNUC + 1 WATER
481	Nicotinamidenucleotides NAD+,NADP+ biosynthesis	3.6.1.22	Deamino-NAD+ nucleotidohydrolase	Cytosol	NO	IRR		SCO2579	1 WATER + 1 DEAMIDONAD -> 1 AMP + 1 NTNUC
482	Nicotinamidenucleotides NAD+,NADP+ biosynthesis	2.7.7.18	Nicotinate-nucleotide adenylyltransferase	Cytosol	NO	IRR		SCO2579	1 ATP + 1 NTNUC -> 1 PPI + 1 DEAMIDONAD
483	Nicotinamidenucleotides NAD+,NADP+ biosynthesis	2.4.2.19	Nicotinate-nucleotide pyrophosphorylase (carboxylating)	Cytosol	NO	IRR	nadC	SCO3381	1 PRPP + 1 QUINOLINATE + 1 H -> 1 CO2 + 1 PPI + 1 NTNUC
484	Nicotinamidenucleotides NAD+,NADP+ biosynthesis	SCO2162	quinolinate synthetase	Cytosol	NO	IRR		SCO2162	1 IMINOASPARTATE + 1 DHAP -> 1 QUINOLINATE + 2 WATER + 1 PI
485	Nicotinamidenucleotides NAD+,NADP+ biosynthesis	1.4.3.16	L-aspartate oxidase	Cytosol	NO	IRR	nadB	SCO3382	1 FAD + 1 ASP -> 1 FADH2 + 1 IMINOASPARTATE
486	Nicotinamidenucleotides NAD+,NADP+ biosynthesis	1.4.3.16	L-aspartate oxidase	Cytosol	NO	IRR	nadB	SCO3382	1 O2 + 1 ASP -> 1 H2O2 + 1 IMINOASPARTATE
487	Nicotinamidenucleotides NAD+,NADP+ biosynthesis	1.4.3.16	L-aspartate oxidase	Cytosol	NO	IRR	nadB	SCO3382	1 UBIQON + 1 ASP -> 1 UBIQOL + 1 IMINOASPARTATE
488	Nicotinamidenucleotides NAD+,NADP+ biosynthesis	1.4.3.16	L-aspartate oxidase	Cytosol	NO	IRR	nadB	SCO3382	1 MK + 1 ASP -> 1 MKH2 + 1 IMINOASPARTATE
489	Nicotinamidenucleotides NAD+,NADP+ biosynthesis	6.3.5.1	NAD(+) synthetase (glutamine-hydrolysing)	Cytosol	NO	IRR	nadE1	SCO2238	1 ATP + 1 DEAMIDONAD + 1 GLN + 1 WATER -> 1 AMP + 1 PPI + 1 NAD + 1 GLT
490	Nicotinamidenucleotides NAD+,NADP+ biosynthesis	3.6.1.22	NAD+ diphosphatase	Cytosol	NO	IRR		SCO2579	1 WATER + 1 NAD -> 1 AMP + 1 NMN
491	Nicotinamidenucleotides NAD+,NADP+ biosynthesis	2.7.7.18	Nicotinate-nucleotide adenylyltransferase	Cytosol	NO	IRR		SCO2579	1 ATP + 1 NMN + 1 H -> 1 PPI + 1 NAD
492	Nicotinamidenucleotides NAD+,NADP+ biosynthesis	3.1.3.5	Adenosine kinase	Cytosol	NO	IRR		SCO4152	1 RNICOT + 1 PI -> 1 NMN + 1 WATER
493	Nicotinamidenucleotides NAD+,NADP+ biosynthesis	2.4.2.1	Purine-nucleoside phosphorylase	Cytosol	NO	REV		SCO4917	1 R1P + 1 NICOTINAMIDE -> 1 PI + 1 RNICOT
494	Nicotinamidenucleotides NAD+,NADP+ biosynthesis	1.6.1.2	NAD(P) transhydrogenase	Cytosol	NO	REV		( SCO7623 and SCO7622 )	1 NADPH + 1 NAD -> 1 NADP + 1 NADH
495	Nicotinamidenucleotides NAD+,NADP+ biosynthesis	2.7.1.23	NAD kinase	Cytosol	NO	IRR		SCO1781	1 NAD + 1 ATP -> 1 NADP + 1 ADP
496	Nicotinamidenucleotides NAD+,NADP+ biosynthesis	1.6.5.3	NADH dehydrogenase (ubiquinone)	Cytosol	YES	IRR		( SCO4562 and SCO4599 and SCO4563 and SCO4564 and SCO3392 and SCO4565 and SCO4566 and SCO4600 and SCO4567 and SCO6560 and SCO4568 and SCO4569 and SCO4602 and SCO4570 and SCO4603 and SCO4571 and SCO4604 and SCO4572 and SCO4605 and SCO4573 and SCO4606 and SCO6954 and SCO4574 and SCO4607 and SCO4575 and SCO4608 )	1 UBIQON + 1 NADH + 1 H -> 1 UBIQOL + 1 NAD
497	Nicotinamidenucleotides NAD+,NADP+ biosynthesis	1.8.1.9	thioredoxin reductase (NADPH)	Cytosol	NO	IRR		( SCO6834 or SCO3890 or SCO7298 )	1 OXTHIOREDOXIN + NADPH + 1 H -> 1 RThioredoxin + NADP
498	Biotin Biosynthesis	2.3.1.47	8-amino-7-oxononanoate synthase	Cytosol	NO	REV		( SCO1243 or SCO5890 )	1 ALA + 1 CHEXANOYLCOA -> 1 CO2 + 1 COA + 1 A8OXO7NONANOATE
499	Biotin Biosynthesis	2.6.1.62	Adenosylmethionine--8-amino-7-oxononanoate aminotransferase	Cytosol	NO	REV	bioA	SCO1245	1 SAMET + 1 A8OXO7NONANOATE -> 1 SA4M2OXBUTANOATE + 1 DIAMINONONANOATE
500	Biotin Biosynthesis	6.3.3.3	dethiobiotin synthetase	Cytosol	NO	REV	bioD	SCO1246	1 CO2 + 1 DIAMINONONANOATE + 1 ATP -> 1 DETHIOBIOTIN + 1 PI + 1 ADP
501	Biotin Biosynthesis	2.8.1.6	biotin synthase	Cytosol	NO	REV	bioB	SCO1244	1 S + 1 DETHIOBIOTIN + 2 SAMET -> 1 BIOTIN + 2 CH33ADO + 2 MET
502	Biotin Biosynthesis	6.3.4.15	biotin-[acetyl-CoA carboxylase] synthetase	Cytosol	NO	IRR		SCO4927	1 ATP + 1 BIOTIN -> 1 PPI + 1 B5AMP
503	Biotin Biosynthesis	6.3.4.15	biotin-[acetyl-CoA carboxylase] synthetase	Cytosol	NO	IRR		SCO4927	1 B5AMP + 1 ACARB -> 1 AMP + 1 BCCP
504	Biotin Biosynthesis	6.3.4.14	biotin-carboxyl-carrier-protein:carbon-dioxide ligase (ADP-forming)	Cytosol	NO	IRR		( SCO2777 or SCO4921 or SCO6271 )	1 ATP + 1 BCCP + 1 HCO3 -> 1 ADP + 1 CCCP + 1 PI
505	Folate biosynthesis	3.5.4.16	GTP cyclohydrolase I	Cytosol	NO	IRR	folE	SCO3403	1 GTP + 1 WATER -> 1 FPNTP
506	Folate biosynthesis	3.5.4.16	GTP cyclohydrolase I	Cytosol	NO	IRR	folE	SCO3403	1 WATER + 1 FPNTP -> 1 DPNTP + 1 FOR
507	Folate biosynthesis	3.5.4.16	GTP cyclohydrolase I	Cytosol	NO	IRR	folE	SCO3403	1 DPNTP -> 1 DTTOAO
508	Folate biosynthesis	3.5.4.16	GTP cyclohydrolase I	Cytosol	NO	IRR	folE	SCO3403	1 DTTOAO -> 1 DNPTERINP3 + 1 WATER
509	Folate biosynthesis	3.6.1.-	ATP-dependent DNA helicase	Cytosol	NO	IRR		( SCO5184 or SCO5188 or SCO6640 )	1 DNPTERINP3 + 1 WATER -> 1 DNPTERINP + 1 PI
510	Folate biosynthesis	3.6.1.-	ATP-dependent DNA helicase	Cytosol	NO	IRR		( SCO5184 or SCO5188 or SCO6640 )	1 DNPTERINP + 1 WATER -> 1 DNPTERIN + 1 PI
511	Folate biosynthesis	3.1.3.1	alkaline phosphatase	Cytosol	NO	IRR		( SCO0828 or SCO2068 or SCO2286 )	1 DNPTERINP3 + 3 WATER -> 1 DNPTERIN + 3 PI
512	Folate biosynthesis	4.1.2.25	Dihydroneopterin aldolase	Cytosol	NO	IRR	folB	SCO3400	1 DNPTERIN -> 1 GLYCOLALD + 1 AHMDPTERIDINE
513	Folate biosynthesis	2.7.6.3	2-amino-4-hydroxy-6-hydroxymethyldihydropteridine pyrophosphokinase	Cytosol	NO	IRR	folK	SCO3401	1 AHMDPTERIDINE + 1 ATP -> 1 DPTERINPP + 1 AMP
514	Folate biosynthesis	6.3.5.8	Aminodeoxychorismate synthase	Cytosol	NO	IRR		SCO3851	1 GLN + 1 CHORISMATE -> 1 ADCHOR + 1 GLT
515	Folate biosynthesis	4.1.3.38	Aminodeoxychorismate lyase	Cytosol	NO	IRR	add	added	1 ADCHOR -> 1 PABENZOATE + 1 PYR
516	Folate biosynthesis	2.5.1.15	Dihydropteroate synthase	Cytosol	NO	IRR	folP	( SCO3398 or SCO5141 )	1 PABENZOATE + 1 DPTERINPP -> 1 DIHTDROPTEROATE + 1 PPI
517	Folate biosynthesis	2.5.1.15	Dihydropteroate synthase	Cytosol	NO	IRR	folP	( SCO3398 or SCO5141 )	1 PABENZOATE + 1 AHMDPTERIDINE -> 1 DIHTDROPTEROATE + 1 WATER
518	Folate biosynthesis	6.3.2.12or6.3.2.17	dihydrofolate synthetase	Cytosol	NO	IRR	fpgS	SCO2614	1 GLT + 1 DIHTDROPTEROATE + 1 ATP -> 1 DHFOL + 1 PI + 1 ADP
519	Folate biosynthesis	1.5.1.3	Dihydrofolate reductase	Cytosol	NO	REV	add	added	1 NADPH + 1 DHFOL + 1 H -> 1 NADP + 1 THF
520	Folate biosynthesis	6.3.2.17	tetrahydrofolate synthase	Cytosol	NO	IRR	fpgS	SCO2614	1 THF + 1 GLT + 1 ATP -> 1 THFGLU + 1 ADP + 1 PI + 1 H
521	One Carbon Pool	3.5.4.9	Methenyltetrahydrofolate cyclohydrolase	Cytosol	NO	REV	folD	SCO4824	1 METHENYLTHF + 1 WATER -> 1 F10THF + 1 H
522	One Carbon Pool	1.5.1.5	Methylenetetrahydrofolate dehydrogenase (NADP+)	Cytosol	NO	REV	folD	SCO4824	1 METHTHF + 1 NADP -> 1 NADPH + 1 METHENYLTHF
523	One Carbon Pool	2.1.2.10	Aminomethyltransferase	Cytosol	NO	IRR	gcvT	SCO5472	1 F10THF + 1 WATER -> 1 F5THF + 1 H
524	One Carbon Pool	2.1.2.10	Aminomethyltransferase	Cytosol	NO	IRR	gcvT	SCO5472	1 METHENYLTHF + 1 WATER -> 1 F5THF + 1 H
525	One Carbon Pool	1.5.1.20	Methylenetetrahydrofolate reductase (NADPH)	Cytosol	NO	IRR	metF	SCO2103	1 METHTHF + 1 NADPH + 1 H -> 1 MTHF + 1 NADP
526	One Carbon Pool	3.5.1.10	Formyltetrahydrofolate deformylase	Cytosol	NO	IRR		SCO4403	1 F10THF + 1 WATER -> 1 THF + 1 FOR
527	RiboflavinvitaminB2, FMN and FAD biosynthesis	2.1.2.2	Phosphoribosylglycinamide formyltransferase	Cytosol	NO	REV	purN	SCO4813	1 F10THF + 1 PRGLYCINEAMIDE -> 1 THF + 1 RFGLYCINEAMIDEP
528	RiboflavinvitaminB2, FMN and FAD biosynthesis	3.5.4.25	3,4-dihydroxy-2-butanone 4-phosphate synthase	Cytosol	NO	IRR	ribAB	SCO1441	1 RIBUL1P -> 1 HBUTP + 1 FOR
529	RiboflavinvitaminB2, FMN and FAD biosynthesis	3.5.4.25	GTP cyclohydrolase II	Cytosol	NO	IRR	ribAB	( SCO1441 or SCO2687 or SCO6655 )	1 GTP + 3 WATER -> 1 PPI + 1 DPRAPYR + 1 FOR
530	RiboflavinvitaminB2, FMN and FAD biosynthesis	3.5.4.26	diaminohydroxyphosphoribosylaminopyrimidine deaminase	Cytosol	NO	IRR	ribD	SCO2688	1 DPRAPYR + 1 WATER -> 1 A6PRsylAU + 1 NH3
531	RiboflavinvitaminB2, FMN and FAD biosynthesis	1.1.1.193	5-amino-6-(5-phosphoribosylamino)uracil reductase	Cytosol	NO	IRR		( SCO6058 or SCO4106 )	1 A6PRsylAU + 1 NADPH + 1 H-> 1 A6PRtylAU + 1 NADP
532	RiboflavinvitaminB2, FMN and FAD biosynthesis	3.1.3.-	phosphatase	Cytosol	NO	IRR		added	1 A6PRtylAU + 1 WATER -> 1 ARA1H3HPYRDIONE + 1 PI
533	RiboflavinvitaminB2, FMN and FAD biosynthesis	2.5.1.9	Riboflavin synthase	Cytosol	NO	IRR		SCO1443	1 ARA1H3HPYRDIONE + 1 HBUTP -> 1 DRLUMAZINE + 2 WATER + 1 PI
534	RiboflavinvitaminB2, FMN and FAD biosynthesis	2.5.1.9	Riboflavin synthase	Cytosol	NO	IRR		SCO1443	2 DRLUMAZINE -> 1 ARA1H3HPYRDIONE + 1 RIBOFLAVIN
535	RiboflavinvitaminB2, FMN and FAD biosynthesis	2.7.1.26	Riboflavin kinase	Cytosol	NO	IRR		SCO5711	1 RIBOFLAVIN + 1 ATP -> 1 FMN + 1 ADP
536	RiboflavinvitaminB2, FMN and FAD biosynthesis	2.7.7.2	FMN adenylyltransferase	Cytosol	NO	IRR		SCO5711	1 FMN + 1 ATP -> 1 FAD + 1 PPI
537	RiboflavinvitaminB2, FMN and FAD biosynthesis	2.3.1.15	glycerol-3-phosphate O-acyltransferase	Cytosol	NO	IRR		added	1 GL3P + 0.094 C140ACP + 0.294 C150ACP + 0.262 C160ACP + 0.293 C170ACP + 0.057 C181ACP -> 1 AGL3P + 1 ACP
538	Phosphatidylethanolamine biosynthesis	2.3.1.42	glycerone-phosphate O-acyltransferase	Cytosol	NO	IRR		added	1 DHAP + 0.094 C140ACP + 0.294 C150ACP + 0.262 C160ACP + 0.293 C170ACP + 0.057 C181ACP -> 1 ADHAP + 1 ACP
539	Phosphatidylethanolamine biosynthesis	1.1.1.101	acylglycerone-phosphate reductase	Cytosol	NO	IRR		added	ADHAP + NADPH + 1 H -> AGL3P + NADP
540	Phosphatidylglycerol biosynthesis	1.1.1.94	Glycerol-3-phosphate dehydrogenase (NAD(P)+)	Cytosol	NO	REV	gpsA	SCO5559	1 DHAP + 1 NADPH + 1 H -> 1 GL3P + 1 NADP
541	Phosphatidylglycerol biosynthesis	2.3.1.51	1-acylglycerol-3-phosphate O-acyltransferase	Cytosol	NO	IRR		( SCO1228 or SCO1566 or SCO2122 )	1 AGL3P + 0.094 C140ACP + 0.294 C150ACP + 0.262 C160ACP + 0.293 C170ACP + 0.057 C181ACP -> 1 PHOSPHATIDATE + 1 ACP
542	Phosphatidylglycerol biosynthesis	2.7.7.41	phosphatidate cytidylyltransferase	Cytosol	NO	REV		SCO5628	1 CTP + 1 PHOSPHATIDATE -> 1 CDPDIACYLGLYCEROL + 1 PPI
543	Phosphatidylglycerol biosynthesis	2.7.8.8	CDP-diacylglycerol--serine O-phosphatidyltransferase	Cytosol	NO	REV		SCO6467	1 CDPDIACYLGLYCEROL + 1 SER -> 1 CMP + 1 PSER
544	Phosphatidylglycerol biosynthesis	4.1.1.65	Phosphatidylserine decarboxylase	Cytosol	NO	IRR		SCO6468	1 PSER -> 1 PE + 1 CO2
545	Phosphatidylglycerol biosynthesis	2.7.8.5	CDP-diacylglycerol--glycerol-3-phosphate 3-phosphatidyltransferase	Cytosol	NO	REV		( SCO1527 or SCO1389 or SCO5753 )	1 CDPDIACYLGLYCEROL + 1 GL3P -> 1 PGP + 1 CMP
546	Phosphatidylglycerol biosynthesis	3.1.3.27	Phosphatidylglycerophosphatase	Cytosol	NO	IRR		added	1 PGP + 1 WATER -> 1 PG + 1 PI
547	Phosphatidylglycerol biosynthesis	2.7.8.-	cardiolipin synthase	Cytosol	NO	IRR		added	2 PG -> 1 GL + 1 CDL
548	shikimate pathway	2.5.1.54	2-dehydro-3-deoxyphosphoheptonate aldolase	Cytosol	NO	IRR	AroH	( SCO2115 or SCO3210 )	1 PEP + 1 ERY4P + 1 WATER -> 1 DAHP + 1 PI
549	shikimate pathway	4.2.3.4	3-dehydroquinate synthase	Cytosol	NO	IRR	AroB	SCO1494	1 DAHP -> 1 PI + 1 DQUINATE
550	shikimate pathway	4.2.1.10	3-dehydroquinate dehydratase	Cytosol	NO	REV	aroQ	SCO1961	1 DQUINATE -> 1 DSHIK + 1 WATER
551	shikimate pathway	1.1.1.25	Shikimate 5-dehydrogenase	Cytosol	NO	REV	AroE	SCO1498	1 NADPH + 1 DSHIK + 1 H -> 1 NADP + 1 SHIKIMATE
552	shikimate pathway	2.7.1.71	shikimate-kinase	Cytosol	NO	IRR	AroK	SCO1495	1 SHIKIMATE + 1 ATP -> 1 SHIKIMATE5P + 1 ADP
553	shikimate pathway	2.5.1.19	3-phosphoshikimate 1-carboxyvinyltransferase	Cytosol	NO	REV	AroA2	( SCO5212 or SCO6819 )	1 SHIKIMATE5P + 1 PEP -> 1 EPSHIKP + 1 PI
554	shikimate pathway	4.2.3.5	Chorismate synthase	Cytosol	NO	IRR	AroF	SCO1496	1 EPSHIKP -> 1 PI + 1 CHORISMATE
555	glycerate metabolism	5.3.1.22	hydroxypyruvate isomerase	Cytosol	NO	REV		SCO6206	1 HYDROXYPYRUVATE -> 1 TARTALD
556	glycerate metabolism	4.1.1.47	Tartronate-semialdehyde synthase	Cytosol	NO	IRR		SCO6201	2 GLYOX -> 1 CO2 + 1 TARTALD
557	glycerate metabolism	1.1.1.60	2-hydroxy-3-oxopropionate reductase	Cytosol	NO	IRR		SCO6205	1 NADPH + 1 TARTALD + 1 H -> 1 NADP + 1 DGLYCERATE
558	glycerate metabolism	2.3.1.8	Phosphate acetyltransferase	Cytosol	NO	REV	pta	SCO5425	1 PI + 1 ACOA -> 1 ACETYLEP + 1 COA
559	glycerate metabolism	2.7.2.1	Acetate kinase	Cytosol	NO	REV	ackA	SCO5424	1 ACETYLEP + 1 ADP -> 1 AC + 1 ATP
560	glycerate metabolism	3.6.1.7	Acylphosphatase	Cytosol	NO	IRR		SCO5576	1 PI + 1 AC -> 1 ACETYLEP + 1 WATER
561	glycerate metabolism	1.2.4.1	pyruvate dehydrogenase (acetyl-transferring)	Cytosol	NO	IRR	aceE1	( SCO2183 or SCO2371 or SCO7124 or SCO1269 or SCO1270 or SCO3816 or SCO3817 or SCO3830 or SCO3831)	1 PYR + 1 LIPOAMIDE -> 1 ADLIPO + 1 CO2
562	glycerate metabolism	2.3.1.12	dihydrolipoyllysine-residue acetyltransferase	Cytosol	NO	REV	sucB	( SCO3815 or SCO3829 )	1 COA + 1 ADLIPO -> 1 DHLAMIDE + 1 ACOA
563	glycerate metabolism	1.11.1.6	Catalase	Cytosol	NO	IRR	(kata OR cpeB OR catB OR SCO6204 OR katA2)	( SCO0379 or SCO0560 or SCO0666 or SCO6204 or SCO7590 )	2 H2O2 -> 2 WATER + 1 O2
564	glycerate metabolism	1.15.1.1	Superoxide dismutase	Cytosol	NO	IRR	(sodF2 OR sodF OR sodN)	( SCO0999 or SCO2633 or SCO5254 )	2 SUPEROXIDE + 2 H -> 1 H2O2 + 1 O2
565	glycerate metabolism	1.2.1.21	glycolaldehyde dehydrogenase	Cytosol	NO	IRR		added	1 GLYCOLALD + 1 NAD + 1 WATER -> 1 NADH + 1 GLYCOLATE + 1 H
566	glycerate metabolism	1.1.3.15	(S)-2-hydroxy-acid oxidase	Cytosol	NO	IRR		( SCO2925 or SCO3228 )	1 UBIQON + 1 GLYCOLATE -> 1 UBIQOL + 1 GLYOX
567	glycerate metabolism	1.1.3.15	(S)-2-hydroxy-acid oxidase	Cytosol	NO	IRR		( SCO2925 or SCO3228 )	1 MK + 1 GLYCOLATE -> 1 MKH2 + 1 GLYOX
568	glycerate metabolism	1.1.3.15	(S)-2-hydroxy-acid oxidase	Cytosol	NO	IRR		( SCO2925 or SCO3228 )	1 O2 + 1 GLYCOLATE -> 1 H2O2 + 1 GLYOX
569	glycerate metabolism	1.11.1.6	catalase	Cytosol	NO	IRR	(kata OR cpeB OR catB OR SCO6204 OR katA2)	( SCO0379 or SCO0560 or SCO0666 or SCO6204 or SCO7590 )	1 ETH + 1 H2O2 -> 2 WATER + 1 ACAL
570	glycerol metabolism	2.7.1.30	Glycerol kinase	Cytosol	NO	IRR	glpK2	( SCO0509 or SCO1660 )	1 GL + 1 ATP -> 1 GL3P + 1 ADP
571	glycerol metabolism	1.1.99.5	Glycerol-3-phosphate dehydrogenase	Cytosol	NO	IRR	glpD	( SCO0670 or SCO1661 or SCO4774 or ( SCO7005 and SCO7006 ) )	1 GL3P + 1 UBIQON -> 1 DHAP + 1 UBIQOL
572	glycerol metabolism	1.1.99.5	Glycerol-3-phosphate dehydrogenase	Cytosol	NO	IRR	glpD	( SCO0670 or SCO1661 or SCO4774 or ( SCO7005 and SCO7006 ) )	1 GL3P + 1 MK -> 1 DHAP + 1 MKH2
573	glycerol metabolism	1.1.99.5	Glycerol-3-phosphate dehydrogenase	Cytosol	NO	IRR	glpD	( SCO0670 or SCO1661 or SCO4774 or ( SCO7005 and SCO7006 ) )	1 GL3P + 1 FAD -> 1 DHAP + 1 FADH2
574	glycerol metabolism	1.1.1.2	Alcohol dehydrogenase (NADP+)	Cytosol	NO	REV		SCO4945	1 NADP + 1 GL -> 1 NADPH + 1 T3 + 1 H
575	glycerol metabolism	1.2.1.3	Aldehyde dehydrogenase (NAD+)	Cytosol	NO	IRR	thcA	( SCO1174 or SCO1706 or SCO3420 or SCO4913 or SCO5679 )	1 T3 + 1 NAD + 1 WATER -> 1 DGLYCERATE + 1 NADH + 1 H
576	glycerol metabolism	1.1.1.1	alcohol dehydrogenase	Cytosol	NO	REV		( SCO0199 or SCO0259 or SCO5262 )	1 T3 + 1 NADH + 1 H -> 1 GL + 1 NAD
577	glycerol metabolism	1.1.1.6	alcohol dehydrogenase	Cytosol	NO	IRR		added	1 GL + 1 NAD -> 1 GLYCERON + 1 NADH + 1 H
578	glycerol metabolism	2.7.1.29	alcohol dehydrogenase	Cytosol	NO	IRR		SCO0580	1 GLYCERON + 1 ATP -> 1 ADP + 1 DHAP
579	Propanoate metabolism	added	phosphate acetyltransferase	Cytosol	NO	IRR		added	1 OXOBUTANOATE + 1 PI + 1 O2 -> 1 PROPIONYLP + 1 CO2 + 1 WATER
580	Propanoate metabolism	2.7.2.1	acetate kinase	Cytosol	NO	REV	proB	SCO2587	1 PROPIONYLP + 1 ADP -> 1 ATP + 1 PROPANOATE
581	Propanoate metabolism	6.2.1.1	acetyl-CoA synthetase	Cytosol	NO	IRR		( SCO3563 or SCO5983 or SCO6195 )	1 ATP + 1 PROPANOATE -> 1 PPI + 1 PADNLT
582	Propanoate metabolism	6.2.1.1	acetyl-CoA synthetase	Cytosol	NO	IRR		( SCO3563 or SCO5983 or SCO6195 )	1 PADNLT + 1 COA -> 1 AMP + 1 PROPIONYLCOA
583	Propanoate metabolism	2.3.1.8	phosphate acetyltransferase	Cytosol	NO	REV	pta	SCO5425	1 PROPIONYLCOA + 1 PI -> 1 PROPIONYLP + 1 COA
584	Propanoate metabolism	1.3.99.3	Butyryl-CoA dehydrogenase	Cytosol	NO	IRR		( SCO1690 or SCO2774 or SCO6787 )	1 PROPIONYLCOA + 1 FAD -> 1 ACRCOA + 1 FADH2
585	Propanoate metabolism	4.2.1.17	enoyl-CoA hydratase	Cytosol	NO	IRR		( SCO0364 or SCO4930 or SCO6948 or SCO5979 or SCO4384 )	1 ACRCOA + 1 WATER -> 1 HPCOA
586	Propanoate metabolism	add	unknown enzyme	Cytosol	NO	IRR		added	1 HPCOA + 1 NADP -> 1 OPCOA + 1 NADPH + 1 H
587	Propanoate metabolism	add5	unknown enzyme	Cytosol	NO	IRR		added	1 OPCOA + 1 O2 + 1 NADPH + 1 H -> 1 MALCOA + 1 NADP + 1 WATER
588	Benzoate metabolism	1.14.13.82	vanillate monooxygenase	Cytosol	NO	IRR		SCO6680	1 VANILLATE + 0.5 O2 + 1 NADH + 1 H -> 1 DIBENZOATE + 1 NAD + 1 WATER + 1 FOR
589	Benzoate metabolism	1.13.11.3	Protocatechuate 3,4-dioxygenase	Cytosol	YES	IRR	(pcaG,pcaH)	( SCO6699 and SCO6700 )	1 O2 + 1 DIBENZOATE -> 1 C3MUCO
590	Benzoate metabolism	5.5.1.2	3-carboxy-cis,cis-muconate cycloisomerase	Cytosol	NO	IRR	pcaB	SCO6698	1 C3MUCO -> 1 C2DOF5ACET
591	Benzoate metabolism	4.1.1.44	4-carboxymuconolactone decarboxylase	Cytosol	NO	IRR	pcaL	SCO6697	1 C2DOF5ACET -> 1 CO2 + 1 OAELAC
592	Benzoate metabolism	3.1.1.24	3-oxoadipate enol-lactonase	Cytosol	NO	IRR	pcaL	SCO6697	1 OAELAC + 1 WATER -> 1 KADIPATE
593	Benzoate metabolism	2.8.3.6	3-oxoacid CoA-transferase	Cytosol		IRR		added	1 SUCCOA + 1 KADIPATE -> 1 SUCC + 1 KADCOA
594	Benzoate metabolism	2.3.1.16	acetyl-CoA acetyltransferase	Cytosol	NO	IRR		( SCO1324 or SCO6701 or SCO6967 )	1 KADCOA + 1 COA -> 1 ACOA + 1 SUCCOA
595	Benzoate metabolism	1.14.13.1	Salicylate 1-monooxygenase	Cytosol	NO	IRR		SCO3245	1 O2 + 1 NADH + 1 SALICYLATE + 1 H -> 1 CO2 + 1 NAD + 1 CATECHOL + 1 WATER
596	SULPHATE METABOLISM	2.7.7.4	Sulfate adenylyltransferase	Cytosol	NO	IRR	MoeB	( SCO6097 and SCO6098 )	1 SLF + 1 ATP + 1 WATER -> 1 APS + 1 PPI + 1 H
597	SULPHATE METABOLISM	2.7.1.25	Adenylylsulfate kinase	Cytosol	NO	IRR	cysC	SCO6099	1 APS + 1 ATP -> 1 PAPS + 1 ADP
598	SULPHATE METABOLISM	1.8.4.8	Phosphoadenylyl-sulfate reductase (thioredoxin)	Cytosol	NO	IRR	cysH	SCO6100	1 PAPS + 1 RThioredoxin -> 1 PAP + 1 H2SO3 + 1 OXTHIOREDOXIN
599	SULPHATE METABOLISM	1.8.1.2	Sulfite reductase (NADPH)	Cytosol	NO	REV	add	added	3 NADPH + 1 H2SO3 -> 3 WATER + 3 NADP + 1 H2S
600	Nitrogen Metabolism	1.7.99.4	nitrate reductase	Cytosol	YES	IRR		( SCO0216 and SCO0217 and SCO0218 and SCO0219 ) or ( SCO4947 and SCO4948 and SCO4949 and SCO4950 ) or ( SCO6535 and SCO6534 and SCO6533 and SCO6532 ) or SCO2473	1 NO3 + 1 MKH2 -> 1 MK + 1 NO2 + 2 H
601	Nitrogen Metabolism	1.7.7.1	nitrite/sulphite reductase	Cytosol	NO	IRR		SCO6102	1 NO2 + 6 FERO + 2 WATER -> 1 NH3 + 6 FERI + 7 H
602	Nitrogen Metabolism	1.7.1.4	nitrite/sulphite reductase	Cytosol	YES	IRR		( SCO2487 and SCO2488 )	1 NO2 + 3 NADPH + 3 H -> 1 NH3 + 3 NADP + 2 WATER
603	Nitrogen Metabolism	4.2.1.1	Carbonate dehydratase	Cytosol	NO	REV		( SCO3721 or SCO6055 )	1 CO2 + 1 WATER -> 1 H2CO3
604	Glutathione Metabolism	3.4.11.2	putative gamma-glutamyltranspeptidase	Cytosol	NO	IRR		( SCO2018 or SCO2635 or SCO2643 )	1 CYSGLY + 1 WATER -> 1 CYS + 1 GLY
605	Glutathione Metabolism	1.11.1.9	glutathione peroxidase	Cytosol	NO	IRR		SCO4444	2 GSH + 1 H2O2 -> 1 GSSG + 2 WATER
606	Glutathione Metabolism	2.3.2.2	gamma-glutamyltransferase	Cytosol	NO	IRR		( SCO5954 or SCO6407 or SCO6444 )	1 GSH + 1 WATER -> 1 CYSGLY + 1 GLT
607	bAlanine Metabolism	2.1.2.11	3-methyl-2-oxobutanoate hydroxymethyltransferase	Cytosol	NO	IRR	panB	SCO2256	1 KISOVALERATE + 1 METHTHF + 1 WATER -> 1 DDPAN + 1 THF
608	bAlanine Metabolism	1.1.1.169	2-dehydropantoate 2-reductase	Cytosol	NO	IRR		SCO6562	1 DDPAN + 1 NADPH + 1 H -> 1 PANTOATE + 1 NADP
609	bAlanine Metabolism	6.3.2.1	Pantoate--beta-alanine ligase	Cytosol	NO	IRR		SCO3883	1 BALA + 1 PANTOATE + 1 ATP -> 1 PANT + 1 PPI + 1 AMP
610	bAlanine Metabolism	2.6.1.19	4-aminobutyrate aminotransferase	Cytosol	NO	REV	gabT	( SCO5676 or SCO7034 )	1 BALA + 1 AKG -> 1 MSALD + 1 GLT
611	bAlanine Metabolism	1.2.1.15	malonate-semialdehyde dehydrogenase	Cytosol	NO	IRR		added	1 MSALD + 1 WATER + 1 NAD -> 1 MALONATE + 1 NADH + 1 H
612	betaine biosynthesis	1.1.99.1	Choline dehydrogenase	Cytosol	NO	IRR		SCO4829	1 CHOLINE + 1 FAD -> 1 BETAINEALD + 1 FADH2
613	betaine biosynthesis	1.1.3.17	betaine aldehyde:oxygen oxidoreductase	Cytosol	NO	IRR		added	1 BETAINEALD + 1 WATER + 1 O2 -> 1 BETAINE + 1 H2O2
614	betaine biosynthesis	1.2.1.8	Betaine-aldehyde dehydrogenase	Cytosol	NO	IRR		( SCO4828 or SCO5657 or SCO5666 )	1 BETAINEALD + 1 NAD + 1 WATER -> 1 BETAINE + 1 NADH + 2 H
615	Menaquinone Biosynthesis	5.4.4.2	isochorismate synthase	Cytosol	NO	IRR	MenF	added	1 CHORISMATE -> 1 ICHOR
616	Menaquinone Biosynthesis	2.5.1.64	2-succinyl-6-hydroxy-2,4-cyclohexadiene-1-carboxylate synthase	Cytosol	NO	IRR	MenD	added	1 ICHOR + 1 AKG -> 1 SHCHC + 1 PYR + 1 CO2
617	Menaquinone Biosynthesis	4.2.1.-	o-succinylbenzoate synthase	Cytosol	NO	IRR	MenC	added	1 SHCHC -> 1 OSB + 1 WATER
618	Menaquinone Biosynthesis	6.2.1.26	o-succinylbenzoate-CoA ligase	Cytosol	NO	IRR		added	1 OSB + 1 ATP + 1 COA -> 1 AMP + 1 PPI + 1 OSBCOA
619	Menaquinone Biosynthesis	4.1.3.36	naphthoate synthase	Cytosol	NO	IRR		added	1 OSBCOA -> 1 DHN + 1 COA
620	Menaquinone Biosynthesis	2.5.1.-	1,4-dihydroxy-2-naphthoate prenyltransferase	Cytosol	NO	IRR		added	1 DHN + 1 NPP -> 1 PPI + 1 CO2 + 1 DMK
621	Menaquinone Biosynthesis	2.1.1.37	demethylmenaquinone methyltransferase	Cytosol	NO	IRR		added	1 DMK + 1 SAMET -> 1 MKH2 + 1 AHOMOCYC
622	Methanol Metabolism	1.11.1.6	catalase	Cytosol	NO	IRR	katA	( SCO0379 or SCO0560 or SCO0666 or SCO6204 or SCO7590 )	1 METH + 1 H2O2 -> 1 FORMAL + 2 WATER
623	Methanol Metabolism	1.2.1.2	formate dehydrogenase	Cytosol	NO	IRR		SCO6561	1 FOR + 1 NAD -> 1 CO2 + 1 NADH + 1 H
624	Glyoxylate metabolism	2.3.3.9	malate synthase	Cytosol	NO	IRR	(aceB2 OR aceB1)	( SCO0983 or SCO6243 )	1 ACOA + 1 GLYOX + 1 WATER -> 1 MAL + 1 COA
635	Toluene metabolism	1.14.12.11	Toluene dioxygenase	Cytosol	NO	IRR		added	1 TOLUENE + 1 O2 + 1 NADH + 1 H -> 1 NAD + 1 TOLUENECISDHDIOL
636	Toluene metabolism	4.1.3.-	cyclase	Cytosol	NO	IRR		SCO2048	1 HKVALERATE -> 1 ACAL + 1 PYR
637	Phenylalanine metabolism	4.2.1.80	2-oxopent-4-enoate hydratase	Cytosol	NO	IRR		SCP1.55c	1 OXOPENTENOATE + 1 WATER-> 1 HKVALERATE
638	Phenylalanine metabolism	4.2.1.-	2-oxopent-4-enoate hydratase	Cytosol	NO	IRR		added	1 OXOPENTENOATE + 1 WATER -> 1 PYR + 1 ACAL
639	Porphyrin and Chlorophyl lMetabolsim	2.3.1.37	5-aminolevulinate synthase	Cytosol	NO	IRR	add	added	1 GLY + 1 SUCCOA -> 1 A5LEVULINATE + 1 COA + 1 CO2
640	Porphyrin and Chlorophyl lMetabolsim	6.1.1.17	glutamate---tRNA ligase	Cytosol	NO	IRR	gltX	SCO5547	1 ATP + 1 GLT -> 1 trnaGLT + 1 AMP + 1 PPI
641	Porphyrin and Chlorophyl lMetabolsim	1.2.1.70	Glutamate-1-semialdehyde 2,1-aminomutase	Cytosol	NO	IRR	hemA	SCO3319	1 trnaGLT + 1 NADPH -> 1 GGSALD + 1 NADP
642	Porphyrin and Chlorophyl lMetabolsim	5.4.3.8	Glutamate-1-semialdehyde 2,1-aminomutase	Cytosol	NO	IRR	(hemL OR hemL)	( SCO0401 or SCO4469 )	1 GGSALD -> 1 A5LEVULINATE
643	Porphyrin and Chlorophyl lMetabolsim	4.2.1.24	Porphobilinogen synthase	Cytosol	NO	IRR	hemB	SCO3311	2 A5LEVULINATE -> 1 PORPHOBILINOGEN + 2 WATER
644	Porphyrin and Chlorophyl lMetabolsim	2.5.1.61	Hydroxymethylbilane synthase	Cytosol	NO	IRR	hemC	( SCO7343 or SCO3318 )	4 PORPHOBILINOGEN + 1 WATER -> 4 NH3 + 1 HYDROXYMETHYLBILANE
645	Porphyrin and Chlorophyl lMetabolsim	4.2.1.75	uroporphyrinogen-III synthase	Cytosol	NO	IRR		( SCO2958 or SCO3317 )	1 HYDROXYMETHYLBILANE -> 1 UROPORPHYRINOGEN3 + 1 WATER
646	Porphyrin and Chlorophyl lMetabolsim	4.1.1.37	Uroporphyrinogen decarboxylase	Cytosol	NO	IRR	hemE	SCO6031	1 UROPORPHYRINOGEN3 -> 4 CO2 + 1 COPROPORPHYRINOGEN3
647	Porphyrin and Chlorophyl lMetabolsim	1.3.99.22	putative oxygen-independent coproporphyrinogen III oxidase	Cytosol	NO	IRR		SCO2559	1 COPROPORPHYRINOGEN3 + 2 SAMET -> 1 PROTOPORPHYRINOGEN + 2 CO2 + 2 MET + 2 CH33ADO
648	Porphyrin and Chlorophyl lMetabolsim	1.3.3.4	Protoporphyrinogen oxidase	Cytosol	NO	IRR		SCO6041	3 O2 + 2 PROTOPORPHYRINOGEN -> 2 PROTOPORPHYRIN9 + 6 WATER
649	Porphyrin and Chlorophyl lMetabolsim	4.99.1.1	Ferrochelatase	Cytosol	NO	IRR	hemH	SCO5859	1 FE + 1 PROTOPORPHYRIN9 -> 2 H + 1 PROTOHEME
650	Porphyrin and Chlorophyl lMetabolsim	2.5.1.-	cytochrome oxidase assembly factor	Cytosol	NO	IRR		SCO1934	1 PROTOHEME + 1 FARPP + 1 WATER -> 1 HEMEO + 1 PPI
651	Porphyrin and Chlorophyl lMetabolsim	2.5.1.-	cytochrome oxidase assembly factor	Cytosol	NO	IRR		SCO1934	1 HEMEO -> 1 HEME
652	Porphyrin and Chlorophyl lMetabolsim	2.1.1.107	uroporphyrin-III methyltransferase	Cytosol	NO	IRR		( SCO1553 or SCO3317 )	1 UROPORPHYRINOGEN3 + 1 SAMET -> 1 AHOMOCYC + 1 PRECORRIN1
653	Porphyrin and Chlorophyl lMetabolsim	2.1.1.107	uroporphyrin-III methyltransferase	Cytosol	NO	IRR		( SCO1553 or SCO3317 )	1 PRECORRIN1 + 1 SAMET -> 1 DSHCLORIN + 1 AHOMOCYC
654	Porphyrin and Chlorophyl lMetabolsim	1.3.1.76	uroporphyrin-III methyltransferase	Cytosol	NO	IRR		SCO1553	1 DSHCLORIN + 1 NAD -> 1 SIROHYDROCHLORIN + 1 NADH + 1 H
655	Porphyrin and Chlorophyl lMetabolsim	4.99.1.4	Sirohydrochlorin ferrochelatase	Cytosol	NO	IRR		SCO1553	1 SIROHYDROCHLORIN + 1 FE -> 1 SIROHEME + 2 H
656	Porphyrin and Chlorophyl lMetabolsim	2.1.1.130	Precorrin-2 C20-methyltransferase	Cytosol	NO	IRR	cobI	SCO1853	1 DSHCLORIN + 1 SAMET -> 1 AHOMOCYC + 1 PRECORRIN3A
657	Porphyrin and Chlorophyl lMetabolsim	1.14.13.83	precorrin-3B synthase	Cytosol	NO	IRR	add	added	1 PRECORRIN3A + 1 O2 + 1 NADH + 1 H -> 1 PRECORRIN3B + 1 NAD + 1 WATER
658	Porphyrin and Chlorophyl lMetabolsim	2.1.1.131	Precorrin-3B C17-methyltransferase	Cytosol	NO	IRR		SCO1857	1 PRECORRIN3B + 1 SAMET -> 1 PRECORRIN4B + 1 AHOMOCYC
659	Porphyrin and Chlorophyl lMetabolsim	2.1.1.133	Precorrin-4 C11-methyltransferase	Cytosol	NO	IRR		SCO1855	1 PRECORRIN4B + 1 SAMET -> 1 PRECORRIN5 + 1 AHOMOCYC
660	Porphyrin and Chlorophyl lMetabolsim	2.1.1.152	S-adenosyl-L-methionine:precorrin-5 C1-methyltransferase	Cytosol	NO	IRR	CobF	SCO6971	1 PRECORRIN5 + 1 SAMET + 1 WATER -> 1 PRCN + 1 AHOMOCYC + 1 AC
661	Porphyrin and Chlorophyl lMetabolsim	1.3.1.54	Precorrin-6X reductase	Cytosol	NO	IRR		SCO3283	1 PRCN + 1 NADPH + 1 H -> 1 PRECORRIN6B + 1 NADP
662	Porphyrin and Chlorophyl lMetabolsim	2.1.1.132	Precorrin-6Y C5,15-methyltransferase (decarboxylating)	Cytosol	NO	IRR		( SCO1555 or SCO1856 )	1 PRECORRIN6B + 2 SAMET -> 1 PRECORRIN8X + 2 AHOMOCYC + 1 CO2
663	Porphyrin and Chlorophyl lMetabolsim	5.4.1.2	Precorrin-8X methylmutase	Cytosol	NO	IRR		SCO3282	1 PRECORRIN8X -> 1 HGBYRINATE
664	Porphyrin and Chlorophyl lMetabolsim	6.3.5.9	Hydrogenobyrinic acid a,c-diamide synthase (glutamine-hydrolyzing)	Cytosol	NO	IRR	cobB	SCO1852	1 HGBYRINATE + 2 GLN + 2 ATP + 2 WATER -> 1 HGBYRINATED + 2 GLT + 2 ADP + 2 PI
665	Porphyrin and Chlorophyl lMetabolsim	6.6.1.2	Cobaltochelatase	Cytosol	NO	IRR	cobN	SCO1849	1 HGBYRINATED + 1 COBALT + 1 ATP + 1 WATER -> 1 CAACDIM2 + 1 ADP + 1 PI + 1 H
666	Porphyrin and Chlorophyl lMetabolsim	1.16.8.1	cob(II)yrinic acid a,c-diamide reductase	Cytosol	NO	IRR		SCO1554	1 CAACDIM2 + 1 NADH -> 1 CAACDIM1 + 1 NAD
667	Porphyrin and Chlorophyl lMetabolsim	2.5.1.17	cob(I)yrinic acid a,c-diamide adenosyltransferase	Cytosol	NO	REV		SCO1851	1 CAACDIM1 + 1 ATP -> 1 ACACDIM + 1 PI + 1 PPI
668	Porphyrin and Chlorophyl lMetabolsim	6.3.5.10	Adenosylcobyric acid synthase (glutamine-hydrolyzing)	Cytosol	NO	IRR	cobQ	SCO1848	1 ACACDIM + 4 GLN + 4 ATP + 4 WATER -> 1 ACOBYRATE + 4 GLT + 4 ADP + 4 PI
669	Porphyrin and Chlorophyl lMetabolsim	6.3.1.10	adenosylcobinamide-phosphate synthase CobD	Cytosol	NO	IRR		SCO1847	1 ACOBYRATE + 1 APROPANOL -> 1 ACOBINAMIDE
670	Porphyrin and Chlorophyl lMetabolsim	2.7.1.156	adenosylcobinamide kinase	Cytosol	NO	IRR		SCO2173	1 ACOBINAMIDE + 1 ATP -> 1 ACOBINAMIDEP + 1 ADP
671	Porphyrin and Chlorophyl lMetabolsim	2.7.7.62	Adenosylcobinamide-phosphate guanylyltransferase	Cytosol	NO	IRR		SCO2173	1 ACOBINAMIDEP + 1 GTP -> 1 ACOBINAMIDEGDP + 1 PPI
672	Porphyrin and Chlorophyl lMetabolsim	2.4.2.21	Nicotinate-nucleotide-dimethylbenzimidazole phosphoribosyltransferase	Cytosol	NO	IRR		SCO2175	1 NTNUC + 1 DBENZIMIDAZOLE -> 1 NAC + 1 ARIBAZOLE5P + 1 H
673	Porphyrin and Chlorophyl lMetabolsim	3.1.3.73	Nicotinate-nucleotide-dimethylbenzimidazole phosphoribosyltransferase	Cytosol	NO	IRR	add	added	1 ARIBAZOLE5P + 1 WATER -> 1 ARIBAZOLE + 1 PI
674	Porphyrin and Chlorophyl lMetabolsim	2.7.8.26	adenosylcobinamide-GDP ribazoletransferase	Cytosol	NO	IRR		SCO2177	1 ACOBINAMIDEGDP + 1 ARIBAZOLE -> 1 ACOBALAMIN + 1 GMP
675	ATP synthase	3.6.1.1	putative inorganic pyrophosphatase	Cytosol	NO	IRR	( ppa or hppa )	( SCO3409 or SCO3547 )	1 PPI + 1 WATER -> 2 PI
676	FERI metabolism	1.18.1.2	putative ferredoxin/ferredoxin-NADP reductase	Cytosol	NO	REV		SCO3409	1 FERO + 1 NADP -> 1 FERI + 1 NADPH + 1 H
677	Biosynthesis of 12 residues chain	2.7.7.39	glycerol-3-phosphate cytidylyltransferase	Cytosol	NO	IRR		added	GL3P + CTP -> PPI + CDPGL
678	Biosynthesis of 12 residues chain	2.7.8.12	CDP-glycerol glycerophosphotransferase	Cytosol	NO	IRR		added	12 CDPGL + 1 POLYGP -> 12 CMP + 1 POLYGP
679	Fatty acid biosysnthesis	2.3.1.39	[acyl-carrier-protein] S-malonyltransferase	Cytosol	YES	REV		( SCO2387 and ( SCO0549 or SCO1267 or SCO2389 or SCO3249 or SCO5887 ) )	1 MALCOA + 1 ACP -> 1 MALACP + 1 COA
680	Fatty acid biosysnthesis	2.3.1.41	3-oxoacyl-[acyl-carrier-protein] synthase	Cytosol	YES	IRR		( ( SCO0548 or SCO1266 or SCO1271 or SCO2388 or SCO2390 or SCO3246 or SCO3248 or SCO5886 or SCO5888 or SCO6564 ) and ( SCO0549 or SCO1267 or SCO2389 or SCO3249 or SCO5887 ) )	1 ACOA + 1 ACP -> 1 ACACP + 1 COA
681	Fatty acid biosysnthesis	2.3.1.41/1.1.1.100/1.3.1.9	Butaryl-[acyl-carrier protein] synthesis (lumped reaction)	Cytosol	YES	IRR		( ( SCO0548 or SCO1266 or SCO1271 or SCO2388 or SCO2390 or SCO3246 or SCO3248 or SCO5886 or SCO5888 or SCO6564 ) and ( SCO0330 or SCO1246 or SCO1815 or SCO1831 or SCO4681 ) and SCO1814 )	1 ACACP + 1 MALACP + 2 NADPH -> 2 NADP + 1 C040ACP + 1 CO2 + 1 ACP
682	Fatty acid biosysnthesis	2.3.1.41/1.1.1.100/1.3.1.9	Hexanoyl-[acyl-carrier protein] synthesis (lumped reaction)	Cytosol	YES	IRR		( ( SCO0548 or SCO1266 or SCO1271 or SCO2388 or SCO2390 or SCO3246 or SCO3248 or SCO5886 or SCO5888 or SCO6564 ) and ( SCO0330 or SCO1246 or SCO1815 or SCO1831 or SCO4681 ) and SCO1814 )	1 ACACP + 2 MALACP + 4 NADPH -> 4 NADP + 1 C060ACP + 2 CO2 + 2 ACP
683	Fatty acid biosysnthesis	2.3.1.41/1.1.1.100/1.3.1.9	Octanoyl-[acyl-carrier protein] synthesis (lumped reaction)	Cytosol	YES	IRR		( ( SCO0548 or SCO1266 or SCO1271 or SCO2388 or SCO2390 or SCO3246 or SCO3248 or SCO5886 or SCO5888 or SCO6564 ) and ( SCO0330 or SCO1246 or SCO1815 or SCO1831 or SCO4681 ) and SCO1814 )	1 ACACP + 3 MALACP + 6 NADPH -> 6 NADP + 1 C080ACP + 3 CO2 + 3 ACP
684	Fatty acid biosysnthesis	2.3.1.41/1.1.1.100/1.3.1.9	Decanoyl-[acyl-carrier protein] synthesis (lumped reaction)	Cytosol	YES	IRR		( ( SCO0548 or SCO1266 or SCO1271 or SCO2388 or SCO2390 or SCO3246 or SCO3248 or SCO5886 or SCO5888 or SCO6564 ) and ( SCO0330 or SCO1246 or SCO1815 or SCO1831 or SCO4681 ) and SCO1814 )	1 ACACP + 4 MALACP + 8 NADPH -> 8 NADP + 1 C100ACP + 4 CO2 + 4 ACP
685	Fatty acid biosysnthesis	2.3.1.41/1.1.1.100/1.3.1.9	Dodecanoyl-[acyl-carrier protein] synthesis (lumped reaction)	Cytosol	YES	IRR		( ( SCO0548 or SCO1266 or SCO1271 or SCO2388 or SCO2390 or SCO3246 or SCO3248 or SCO5886 or SCO5888 or SCO6564 ) and ( SCO0330 or SCO1246 or SCO1815 or SCO1831 or SCO4681 ) and SCO1814 )	1 ACACP + 5 MALACP + 10 NADPH -> 10 NADP + 1 C120ACP + 5 CO2 + 5 ACP
686	Fatty acid biosysnthesis	2.3.1.41/1.1.1.100/1.3.1.9	Tetradecanoyl-[acyl-carrier protein] synthesis (lumped reaction)	Cytosol	YES	IRR		( ( SCO0548 or SCO1266 or SCO1271 or SCO2388 or SCO2390 or SCO3246 or SCO3248 or SCO5886 or SCO5888 or SCO6564 ) and ( SCO0330 or SCO1246 or SCO1815 or SCO1831 or SCO4681 ) and SCO1814 )	1 ACACP + 6 MALACP + 12 NADPH -> 12 NADP + 1 C140ACP + 6 CO2 + 6 ACP
687	Fatty acid biosysnthesis	2.3.1.41/1.1.1.100/1.3.1.9	Hexadecanoyl-[acyl-carrier protein] synthesis (lumped reaction)	Cytosol	YES	IRR		( ( SCO0548 or SCO1266 or SCO1271 or SCO2388 or SCO2390 or SCO3246 or SCO3248 or SCO5886 or SCO5888 or SCO6564 ) and ( SCO0330 or SCO1246 or SCO1815 or SCO1831 or SCO4681 ) and SCO1814 )	1 ACACP + 7 MALACP + 14 NADPH -> 14 NADP + 1 C160ACP + 7 CO2 + 7 ACP
688	Fatty acid biosysnthesis	2.3.1.41/1.1.1.100/1.3.1.9	Oleoyl-[acyl-carrier protein] synthesis (lumped reaction)	Cytosol	YES	IRR		( ( SCO0548 or SCO1266 or SCO1271 or SCO2388 or SCO2390 or SCO3246 or SCO3248 or SCO5886 or SCO5888 or SCO6564 ) and ( SCO0330 or SCO1246 or SCO1815 or SCO1831 or SCO4681 ) and SCO1814 )	1 ACACP + 8 MALACP + 15 NADPH -> 15 NADP + 1 C181ACP + 8 CO2 + 8 ACP
689	Fatty acid biosysnthesis	2.3.1.41/1.1.1.100/1.3.1.9	[acyl-carrier-protein] S-malonyltransferase	Cytosol	YES	IRR		( SCO2387 and ( SCO0549 or SCO1267 or SCO2389 or SCO3249 or SCO5887 ) )	1 PROPIONYLCOA + 1 ACP -> 1 PROPIONYLACP + 1 COA
690	Fatty acid biosysnthesis	2.3.1.41/1.1.1.100/1.3.1.9	Pentadecanoyl-[acyl-carrier protein] synthesis (lumped reaction)	Cytosol	YES	IRR		( ( SCO0548 or SCO1266 or SCO1271 or SCO2388 or SCO2390 or SCO3246 or SCO3248 or SCO5886 or SCO5888 or SCO6564 ) and ( SCO0330 or SCO1246 or SCO1815 or SCO1831 or SCO4681 ) and SCO1814 )	1 PROPIONYLACP + 6 MALACP + 12 NADPH -> 12 NADP + 1 C150ACP + 6 CO2 + 6 ACP
691	Fatty acid biosysnthesis	2.3.1.41/1.1.1.100/1.3.1.9	Heptadecanoyl-[acyl-carrier protein] synthesis (lumped reaction)	Cytosol	YES	IRR		( ( SCO0548 or SCO1266 or SCO1271 or SCO2388 or SCO2390 or SCO3246 or SCO3248 or SCO5886 or SCO5888 or SCO6564 ) and ( SCO0330 or SCO1246 or SCO1815 or SCO1831 or SCO4681 ) and SCO1814 )	1 PROPIONYLACP + 7 MALACP + 14 NADPH -> 14 NADP + 1 C170ACP + 7 CO2 + 7 ACP
692	Fatty acid biosysnthesis	2.3.1.9	acetoacetyl-CoA thiolase	Cytosol	NO	REV		SCO5399	2 ACOA -> 1 COA + 1 AACETYLCOA
693	Fatty acid biosysnthesis	1.1.1.35/4.2.1.17	butanoyl-CoA synthesis (lumped reaction)	Cytosol	YES	REV		( ( SCO0984 or SCO1591 or SCO6297 ) and ( SCO0364 or SCO4930 or SCO5144 ) ) or SCO6732 or SCO6789	1 AACETYLCOA + 2 NADH -> 2 NAD + 1 C040COA
694	Fatty acid biosysnthesis	1.1.1.35/4.2.1.17/5.1.2.3	hexanoyl-CoA synthesis (lumped reaction)	Cytosol	YES	REV		( ( SCO0984 or SCO1591 or SCO6297 or SCO6732 or SCO6789 ) and ( SCO0364 or SCO4930 or SCO5144 or SCO6732 or SCO6789 ) and ( SCO1324 or SCO3079 or SCO4502 or SCO6701 or SCO6731 or SCO6788 or SCO6967 ) )	1 AACETYLCOA + 1 ACOA + 4 NADH -> 4 NAD + 1 C060COA + 1 COA
695	Fatty acid biosysnthesis	1.1.1.35/4.2.1.17/5.1.2.3	octanoyl-CoA synthesis (lumped reaction)	Cytosol	YES	REV		( ( SCO0984 or SCO1591 or SCO6297 or SCO6732 or SCO6789 ) and ( SCO0364 or SCO4930 or SCO5144 or SCO6732 or SCO6789 ) and ( SCO1324 or SCO3079 or SCO4502 or SCO6701 or SCO6731 or SCO6788 or SCO6967 ) )	1 AACETYLCOA + 2 ACOA + 6 NADH -> 6 NAD + 1 C080COA + 2 COA
696	Fatty acid biosysnthesis	1.1.1.35/4.2.1.17/5.1.2.3	decanoyl-CoA synthesis (lumped reaction)	Cytosol	YES	REV		( ( SCO0984 or SCO1591 or SCO6297 or SCO6732 or SCO6789 ) and ( SCO0364 or SCO4930 or SCO5144 or SCO6732 or SCO6789 ) and ( SCO1324 or SCO3079 or SCO4502 or SCO6701 or SCO6731 or SCO6788 or SCO6967 ) )	1 AACETYLCOA + 3 ACOA + 8 NADH -> 8 NAD + 1 C100COA + 3 COA
697	Fatty acid biosysnthesis	1.1.1.35/4.2.1.17/5.1.2.3	dodecanoyl-CoA synthesis (lumped reaction)	Cytosol	YES	REV		( ( SCO0984 or SCO1591 or SCO6297 or SCO6732 or SCO6789 ) and ( SCO0364 or SCO4930 or SCO5144 or SCO6732 or SCO6789 ) and ( SCO1324 or SCO3079 or SCO4502 or SCO6701 or SCO6731 or SCO6788 or SCO6967 ) )	1 AACETYLCOA + 4 ACOA + 10 NADH -> 10 NAD + 1 C120COA + 4 COA
698	Fatty acid biosysnthesis	1.1.1.35/4.2.1.17/5.1.2.3	tetradecanoyl-CoA synthesis (lumped reaction)	Cytosol	YES	REV		( ( SCO0984 or SCO1591 or SCO6297 or SCO6732 or SCO6789 ) and ( SCO0364 or SCO4930 or SCO5144 or SCO6732 or SCO6789 ) and ( SCO1324 or SCO3079 or SCO4502 or SCO6701 or SCO6731 or SCO6788 or SCO6967 ) )	1 AACETYLCOA + 5 ACOA + 12 NADH -> 12 NAD + 1 C140COA + 5 COA
699	Fatty acid biosysnthesis	1.1.1.35/4.2.1.17/5.1.2.3	hexadecanoyl-CoA synthesis (lumped reaction)	Cytosol	YES	REV		( ( SCO0984 or SCO1591 or SCO6297 or SCO6732 or SCO6789 ) and ( SCO0364 or SCO4930 or SCO5144 or SCO6732 or SCO6789 ) and ( SCO1324 or SCO3079 or SCO4502 or SCO6701 or SCO6731 or SCO6788 or SCO6967 ) )	1 AACETYLCOA + 6 ACOA + 14 NADH -> 14 NAD + 1 C160COA + 6 COA
700	Fatty acid biosysnthesis	6.2.1.3	acylCoA synthases	Cytosol	NO	IRR		( SCO2131 or SCO2721 or SCO6552 or SCO6968 )	1 HEXANOATE + 1 COA + 1 ATP -> 1 C060COA + 1 AMP + 1 PPI
701	Fatty acid biosysnthesis	6.2.1.3	acylCoA synthases	Cytosol	NO	IRR		( SCO2131 or SCO2721 or SCO6552 or SCO6968 )	1 OCTANOATE + 1 COA + 1 ATP -> 1 C080COA + 1 AMP + 1 PPI
702	Fatty acid biosysnthesis	6.2.1.3	acylCoA synthases	Cytosol	NO	IRR		( SCO2131 or SCO2721 or SCO6552 or SCO6968 )	1 DECANOATE + 1 COA + 1 ATP -> 1 C100COA + 1 AMP + 1 PPI
703	Fatty acid biosysnthesis	6.2.1.3	acylCoA synthases	Cytosol	NO	IRR		( SCO2131 or SCO2721 or SCO6552 or SCO6968 )	1 DODECANOATE + 1 COA + 1 ATP -> 1 C120COA + 1 AMP + 1 PPI
704	Fatty acid biosysnthesis	6.2.1.3	acylCoA synthases	Cytosol	NO	IRR		( SCO2131 or SCO2721 or SCO6552 or SCO6968 )	1 TETRADECANOATE + 1 COA + 1 ATP -> 1 C140COA + 1 AMP + 1 PPI
705	Fatty acid biosysnthesis	6.2.1.3	acylCoA synthases	Cytosol	NO	IRR		( SCO2131 or SCO2721 or SCO6552 or SCO6968 )	1 HEXADECANOATE + 1 COA + 1 ATP -> 1 C160COA + 1 AMP + 1 PPI
706	Fatty acid biosysnthesis	6.2.1.3	acylCoA synthases	Cytosol	NO	IRR		( SCO2131 or SCO2721 or SCO6552 or SCO6968 )	1 HEPTADECANOATE + 1 COA + 1 ATP -> 1 C160COA + 1 AMP + 1 PPI
707	Fatty acid biosysnthesis	1.3.99.3 AND 4.2.1.17 AND 1.1.1.35 AND 2.3.1.16	acyl-CoA dehydrogenase fadE1-36 AND enoyl-CoA hydratase/isomerase echA1-21 AND 3-hydroxyacyl-CoA dehydrogenase fadB2-5 AND acetyl-CoA C-acetyltransferase fadA2-12	Cytosol	YES	IRR		( ( SCO0984 or SCO1591 or SCO6297 or SCO6732 or SCO6789 ) and ( SCO0364 or SCO4930 or SCO5144 or SCO6732 or SCO6789 ) and ( SCO1324 or SCO3079 or SCO4502 or SCO6701 or SCO6731 or SCO6788 or SCO6967 ) )	1 C170COA + 1 FAD + 1 NAD + COA -> 1 C160COA + 1 FADH2 + 1 NADH + 1 AACETYLCOA
708	Fatty acid biosysnthesis	1.3.99.3 AND 4.2.1.17 AND 1.1.1.35 AND 2.3.1.16	acyl-CoA dehydrogenase fadE1-36 AND enoyl-CoA hydratase/isomerase echA1-21 AND 3-hydroxyacyl-CoA dehydrogenase fadB2-5 AND acetyl-CoA C-acetyltransferase fadA2-12	Cytosol	YES	IRR		( ( SCO0984 or SCO1591 or SCO6297 or SCO6732 or SCO6789 ) and ( SCO0364 or SCO4930 or SCO5144 or SCO6732 or SCO6789 ) and ( SCO1324 or SCO3079 or SCO4502 or SCO6701 or SCO6731 or SCO6788 or SCO6967 ) )	1 C160COA + 1 FAD + 1 NAD + COA -> 1 C140COA + 1 FADH2 + 1 NADH + 1 AACETYLCOA
709	Fatty acid biosysnthesis	1.3.99.3 AND 4.2.1.17 AND 1.1.1.35 AND 2.3.1.16	acyl-CoA dehydrogenase fadE1-36 AND enoyl-CoA hydratase/isomerase echA1-21 AND 3-hydroxyacyl-CoA dehydrogenase fadB2-5 AND acetyl-CoA C-acetyltransferase fadA2-13	Cytosol	YES	IRR		( ( SCO0984 or SCO1591 or SCO6297 or SCO6732 or SCO6789 ) and ( SCO0364 or SCO4930 or SCO5144 or SCO6732 or SCO6789 ) and ( SCO1324 or SCO3079 or SCO4502 or SCO6701 or SCO6731 or SCO6788 or SCO6967 ) )	1 C140COA + 1 FAD + 1 NAD + COA -> 1 C120COA + 1 FADH2 + 1 NADH + 1 AACETYLCOA
710	Fatty acid biosysnthesis	1.3.99.3 AND 4.2.1.17 AND 1.1.1.35 AND 2.3.1.16	acyl-CoA dehydrogenase fadE1-36 AND enoyl-CoA hydratase/isomerase echA1-21 AND 3-hydroxyacyl-CoA dehydrogenase fadB2-5 AND acetyl-CoA C-acetyltransferase fadA2-14	Cytosol	YES	IRR		( ( SCO0984 or SCO1591 or SCO6297 or SCO6732 or SCO6789 ) and ( SCO0364 or SCO4930 or SCO5144 or SCO6732 or SCO6789 ) and ( SCO1324 or SCO3079 or SCO4502 or SCO6701 or SCO6731 or SCO6788 or SCO6967 ) )	1 C120COA + 1 FAD + 1 NAD + COA -> 1 C100COA + 1 FADH2 + 1 NADH + 1 AACETYLCOA
711	Fatty acid biosysnthesis	1.3.99.3 AND 4.2.1.17 AND 1.1.1.35 AND 2.3.1.16	acyl-CoA dehydrogenase fadE1-36 AND enoyl-CoA hydratase/isomerase echA1-21 AND 3-hydroxyacyl-CoA dehydrogenase fadB2-5 AND acetyl-CoA C-acetyltransferase fadA2-15	Cytosol	YES	IRR		( ( SCO0984 or SCO1591 or SCO6297 or SCO6732 or SCO6789 ) and ( SCO0364 or SCO4930 or SCO5144 or SCO6732 or SCO6789 ) and ( SCO1324 or SCO3079 or SCO4502 or SCO6701 or SCO6731 or SCO6788 or SCO6967 ) )	1 C100COA + 1 FAD + 1 NAD + COA -> 1 C080COA + 1 FADH2 + 1 NADH + 1 AACETYLCOA
712	Fatty acid biosysnthesis	1.3.99.3 AND 4.2.1.17 AND 1.1.1.35 AND 2.3.1.16	acyl-CoA dehydrogenase fadE1-36 AND enoyl-CoA hydratase/isomerase echA1-21 AND 3-hydroxyacyl-CoA dehydrogenase fadB2-5 AND acetyl-CoA C-acetyltransferase fadA2-16	Cytosol	YES	IRR		( ( SCO0984 or SCO1591 or SCO6297 or SCO6732 or SCO6789 ) and ( SCO0364 or SCO4930 or SCO5144 or SCO6732 or SCO6789 ) and ( SCO1324 or SCO3079 or SCO4502 or SCO6701 or SCO6731 or SCO6788 or SCO6967 ) )	1 C080COA + 1 FAD + 1 NAD + COA -> 1 C060COA + 1 FADH2 + 1 NADH + 1 AACETYLCOA
713	Fatty acid biosysnthesis	1.3.99.3 AND 4.2.1.17 AND 1.1.1.35 AND 2.3.1.16	acyl-CoA dehydrogenase fadE1-36 AND enoyl-CoA hydratase/isomerase echA1-21 AND 3-hydroxyacyl-CoA dehydrogenase fadB2-5 AND acetyl-CoA C-acetyltransferase fadA2-17	Cytosol	YES	IRR		( ( SCO0984 or SCO1591 or SCO6297 or SCO6732 or SCO6789 ) and ( SCO0364 or SCO4930 or SCO5144 or SCO6732 or SCO6789 ) and ( SCO1324 or SCO3079 or SCO4502 or SCO6701 or SCO6731 or SCO6788 or SCO6967 ) )	1 C060COA + 1 FAD + 1 NAD + COA -> 1 C040COA + 1 FADH2 + 1 NADH + 1 AACETYLCOA
714	Fatty acid biosysnthesis	1.3.99.3 AND 4.2.1.17 AND 1.1.1.35 AND 2.3.1.16	acyl-CoA dehydrogenase fadE1-36 AND enoyl-CoA hydratase/isomerase echA1-21 AND 3-hydroxyacyl-CoA dehydrogenase fadB2-5 AND acetyl-CoA C-acetyltransferase fadA2-18	Cytosol	YES	IRR		( ( SCO0984 or SCO1591 or SCO6297 or SCO6732 or SCO6789 ) and ( SCO0364 or SCO4930 or SCO5144 or SCO6732 or SCO6789 ) and ( SCO1324 or SCO3079 or SCO4502 or SCO6701 or SCO6731 or SCO6788 or SCO6967 ) )	1 C040COA + 1 FAD + 1 NAD + COA -> 1 FADH2 + 1 NADH + 2 AACETYLCOA
715	CDA biosysnthesis	2.3.1.39	Hexanoyl-CoA:[acyl-carrier-protein] S-acetyltransferase	Cytosol	YES	REV		( SCO2387 and ( SCO0549 or SCO1267 or SCO2389 or SCO3249 or SCO5887 ) )	1 C060ACP + 1 COA -> 1 C060COA + 1 ACP
cda1	CDA biosysnthesis	SCO3247	hexanoyl-CoA oxidase	Cytosol	NO	IRR		SCO3247	1 C060COA + 1 FAD -> 1 FADH2 + 1 THCOA
cda2	CDA biosysnthesis	SCO3245	salicylate hydroxylase/hexenoyl-CoA monooxygenase	Cytosol	NO	IRR		SCO3245	1 THCOA + 1 FADH2 + 0.5 O2 -> 1 EHCOA + 1 FAD
cda3	CDA biosysnthesis	SCO3229	4-hydroxyphenylpyruvic acid dioxygenase/4-hydroxymandelate synthase	Cytosol	NO	IRR		SCO3229	1 PHPPYR + 1 O2 -> 1 CO2 + 1 L4HMACID
cda4	CDA biosysnthesis	SCO3228	glycolate oxidase/4-hydroxymandelate oxidase	Cytosol	NO	IRR		SCO3228	1 L4HMACID + 0.5 O2 -> 1 HPGLYOXYLATE + 1 WATER
cda5	CDA biosysnthesis	SCO3227	aminotransferase/4-hydroxyphenylglycine aminotransferase	Cytosol	NO	IRR		SCO3227	1 HPGLYOXYLATE + 1 GLT -> 1 AKG + 1 LHPG
cda6	CDA biosysnthesis	SCO3215	glutamate-3-methyltransferase	Cytosol	NO	IRR		SCO3215	1 GLT + 1 MTHF -> 1 THF + 1 MGLT
cda7	CDA biosysnthesis	SCO3236	oxygenase/asparagine oxygenase	Cytosol	NO	IRR		SCO3236	1 ASN + 0.5 O2 -> 1 HYDROXYASN + 1 WATER
cda8	CDA biosysnthesis	SCO3243	myo-inositol phosphate synthase	Cytosol	NO	IRR		SCO3243	1 HYDROXYASN + 1 ATP -> 1 ADP + 1 PHYDROXYASN
cda	CDA biosysnthesis	( SCO3230 and SCO3231 and SCO3232 )	tailoring	Cytosol	YES	IRR		( SCO3230 and SCO3231 and SCO3232 )	1 EHCOA + 1 THR + 2 TRP + 3 ASP + 1 GLY + 1 SER + 1 MGLT + 1 PHYDROXYASN + 1 LHPG -> 1 CDA
act1	ACT biosynthesis	2.3.1.-	actinorhodin polyketide beta-ketoacyl synthase	Cytosol	YES	IRR		( SCO5087 and SCO5088 and SCO5089 )	1 ACOA + 8 MALCOA -> 1 C16H17O8 + 7 COA + 7 CO2
act2	ACT biosynthesis	1.3.1.-	ketoacyl reductase	Cytosol	NO	IRR		SCO5086	1 C16H17O8 + 2 NADPH -> 1 C16H19O8 + 2 NADP
act3	ACT biosynthesis	1.3.1.-	ketoacyl reductase	Cytosol	NO	IRR		SCO5086	1 C16H19O8 + 1 NADPH -> 1 C16H20O9 + 1 NADP
act4	ACT biosynthesis	4.2.1.-	actinorhodin polyketide synthase bifunctional cyclase/dehydratase	Cytosol	NO	IRR		SCO5090	1 C16H20O9 -> 1 C16H16O7 + 2 WATER
act5	ACT biosynthesis	4.-.-.-	cyclase	Cytosol	NO	IRR		SCO5091	1 C16H16O7 -> 1 C16H14O6_1 + 1 WATER
act6	ACT biosynthesis	1.1.1.-	dehydrogenase	Cytosol	NO	IRR		added	1 C16H14O6_1 + 2 NADPH -> 1 C16H16O5 + 2 NADP
act7	ACT biosynthesis	SCO5071_1	hypothetical protein	Cytosol	YES	IRR		( SCO5071 and SCO5072 and SCO5074 and SCO5023 )	1 C16H16O5 + 0.5 O2 + 1 NAD + 1 WATER -> 1 C16H14O5 + 1 NADH + 1 H
act8	ACT biosynthesis	SCO5071_2	actinorhodin polyketide dimerase	Cytosol	YES	IRR		( SCO5071 and SCO5072 and SCO5074 and SCO5023 )	1 C16H14O5 + 2 NAD + 1 WATER -> 1 C16H14O6 + 2 NADH
act9	ACT biosynthesis	SCO5092_1	actinorhodin polyketide dimerase	Cytosol	NO	IRR		SCO5092	2 C16H14O6 + 1 NAD -> 1 C32H26O12 + 1 NADH + 1 H
act	ACT biosynthesis	SCO5092_2	hypothetical protein	Cytosol	NO	IRR		SCO5092	1 C32H26O12 + 1 O2 -> 1 ACT
red1	RED biosynthesis	redP	3-oxoacyl-(acyl carrier protein) synthase III	Cytosol	NO	IRR	redP	(SCO5886 or SCO5888)	5 MALCOA + 1 ACOA -> 5 CO2 + 6 COA + 1 qDDT
red2	RED biosynthesis	redL	polyketide synthase	Cytosol	NO	IRR	redL	SCO5892	1 qDDT -> 1 DDMT + 1 CO2
red3	RED biosynthesis	redL	polyketide synthase	Cytosol	NO	IRR	redL	SCO5892	1 DDMT -> 1 KMT + 1 CO2
red4	RED biosynthesis	redL	polyketide synthase	Cytosol	NO	IRR	redL	SCO5892	1 KMT + 1 GLY -> 1 KUDPYRROLE + 1 CO2
red5	RED biosynthesis	redK	oxidoreductase	Cytosol	NO	IRR	redK	SCO5893	1 KUDPYRROLE + 1 NADPH -> 1 UDPYRROLE + 1 WATER + 1 NADP
red6	RED biosynthesis	redM	peptide synthase	Cytosol	NO	IRR	redM	SCO5891	1 PRO + 1 ATP -> 1 oPROCT + 1 PI + 1 ADP
red7	RED biosynthesis	redW	acyl-CoA dehydrogenase	Cytosol	NO	IRR	redW	SCO5879	1 oPROCT -> 1 oPYRROLECT
red8	RED biosynthesis	redX	polyketide synthase RedX	Cytosol	NO	IRR	redX	SCO5878	1 oPYRROLECT -> 1 xksPYRROLECT
red9	RED biosynthesis	redN	8-amino-7-oxononanoate synthase	Cytosol	NO	IRR	redN	SCO5890	1 xksPYRROLECT -> 1 nACPPKT + 1 CO2
red10	RED biosynthesis	redN	8-amino-7-oxononanoate synthase	Cytosol	NO	IRR	redN	SCO5890	1 nACPPKT + 1 SER -> 1 HBM + 1 CO2
red11	RED biosynthesis	redV	RedV protein	Cytosol	NO	IRR	redV	SCO5882	1 HBM + 1 NADP + 1 FMN -> 1 HBC + 1 NADPH + 1 FMNH2
red12	RED biosynthesis	redF	hypothetical protein	Cytosol	NO	IRR	redF	( SCO5898 or SCO5895 )	1 HBC + 1 SAMET -> 1 MBC + 1 AHOMOCYC
red13	RED biosynthesis	redH	phosphoenolpyruvate-utilizing enzyme	Cytosol	NO	IRR	redH	SCO5896	1 MBC + 1 UDPYRROLE + 1 ATP -> 1 UP + 1 PI + 1 ADP
dna	Biomass biosynthesis	2.7.7.7	DNA synthesis (lumped reaction)	Cytosol	YES	IRR		( SCO1380 and SCO1827 and SCO2003 and SCO2564 and SCO3541 and SCO3878 and SCO4067 and SCO4495 and SCO6084 )	0.448 DATP + 1.169 DCTP + 0.448 DTTP + 1.169 DGTP + 4.4 ATP -> 4.4 ADP + 4.4 PI + 3.236 PPI + 1 DNA
pepgly	Biomass biosynthesis	NA	peptidoglycan synthesis (lumped reaction)	Cytosol	YES	IRR		( SCO6060 and SCO2086 and SCO2089 and SCO2088 and SCO2087 and SCO2084 and SCO1326 and SCO7047 )	1.007 UDPNAM + 1.197 UDPNAG + 1.900 ALAALA + 0.950 ALA + 1.140 MDAPIM + 1.014 GLU + 0.973 GLY + 5.026 ATP -> 1 PEPTIDOGLYCAN + 0.950 DALAxt + 1.197 UDP + 1.007 UMP + 5.026 ADP + 5.026 PI
phoslip	Biomass biosynthesis	NA	phospholipids biosynthesis (artificial reaction)	Cytosol	NO	IRR			1.089 PE + 0.250 PG + 0.052 CDL -> 1 PHOSPHOLIPID
polysach	Biomass biosynthesis	NA	polysaccharide biosynthesis	Cytosol	NO	IRR			1.897 UDPNAG + 3.794 UDPGAL -> 5.691 UDP + 1 CARBOHYDRATE
protein	Biomass biosynthesis	NA	protein synthesis (lumped reaction)	Cytosol	YES	IRR		( SCO5547 and SCO5547 and SCO3795 and SCO3795 and SCO1501 and SCO1531 and SCO2504 and SCO3961 and SCO3792 and SCO1473 and SCO1663 and SCO4235 and SCO2571 and SCO2076 and SCO2615 and SCO1508 and SCO5699 and SCO3304 and SCO4839 and SCO1595 and SCO1594 and SCO1818 )	1.350 ALA + 0.352 ARG + 0.394 ASN + 0.391 ASP + 0.165 CYS + 0.382 GLN + 0.379 GLT + 2.015 GLY + 0.131 HIS + 0.477 ILE + 0.742 LEU + 0.499 LYS + 0.221 MET + 0.238 PHE + 0.422 PRO + 0.459 SER + 0.465 THR + 0.059 TRP + 0.159 TYR + 0.797 VAL + 40.0 ATP -> 40.0 ADP + 40.0 PI + 1 PROTEIN
rna	Biomass biosynthesis	2.7.7.6	RNA synthesis (lumped reaction)	Cytosol	YES	IRR		( SCO4729 and SCO4654 and SCO1478 )	0.600 ATP + 0.826 GTP + 1.031 CTP + 0.662 UTP + 1.25 ATP -> 1.25 ADP + 1.25 PI + 1 RNA + 3.119 PPI
smole	Biomass biosynthesis	NA	small molecules pool (artificial reaction)	Cytosol	NO	IRR			0.188 NAD + 0.168 NADP + 0.163 COA + 0.012 ACP + 0.146 MK + 0.281 THF + 0.274 FMN + 0.159 FAD -> 1 SMALLMOLECULES
tag	Biomass biosynthesis	NA	triacylglycerol (TAG) synthesis	Cytosol	NO	IRR			1.244 GL3P + 0.050 C140ACP + 1.677 C150ACP + 0.421 C160ACP + 1.570 C170ACP + 0.014 C181ACP -> 1 TAG + 3.732 ACP + 1.244 PI
teich	Biomass biosynthesis	NA	teichoic acid biosynthesis	Cytosol	NO	IRR			0.518 POLYGP + 0.129 LYS + 0.129 UDPNAG + 0.129 ATP -> 1 TEICH + 0.129 UDP + 0.129 ADP + 0.129 PI
biomass	Biomass biosynthesis	NA	BIOMASS SYNTHESIS	Cytosol	NO	IRR			0.412 PROTEIN + 0.167 RNA + 0.036 DNA + 0.027 PHOSPHOLIPID + 0.018 TAG + 0.03 SMALLMOLECULES + 0.110 PEPTIDOGLYCAN + 0.044 CARBOHYDRATE + 0.066 TEICH + 47 ATP -> 47 ADP + 47 PI
ACALinout	Exchange Reaction	NA	acetaldehyde transport via facilitated diffusion	Extra_organism	NO	REV			1 ACALxt -> 1 ACAL
ACinout	Exchange Reaction	NA	acetate transport via proton symport	Extra_organism	NO	REV			1 ACxt + 1 Hxt -> 1 AC + 1 H
ACTout	Exchange Reaction	NA	actinorhodin efflux via diffusion	Extra_organism	NO	IRR			1 ACT -> 1 ACTxt
ADinout	Exchange Reaction	NA	adenine transport via proton symport	Extra_organism	NO	REV			1 ADxt + 1 Hxt -> 1 AD + 1 H
ADNinout	Exchange Reaction	NA	adenosine transport via proton symport	Extra_organism	NO	REV			1 ADNxt + 1 Hxt -> 1 ADN + 1 H
AKGinout	Exchange Reaction	NA	2-oxoglutarate transport via proton symport	Extra_organism	NO	REV			1 AKGxt + 1 Hxt -> 1 AKG + 1 H
ALAin	Exchange Reaction	NA	L-alanine transport via ABC system	Extra_organism	NO	IRR			1 ALAxt + 1 ATP + 1 WATER -> 1 ALA + 1 ADP + 1 PI
ANout	Exchange Reaction	NA	anthranilate transport via facilitated diffusion	Extra_organism	NO	IRR			1 AN -> 1 ANxt
ARGin	Exchange Reaction	NA	L-arginine transport via ABC system	Extra_organism	NO	IRR			1 ARGxt + 1 ATP + 1 WATER -> 1 ARG + 1 ADP + 1 PI
ARGinORNout	Exchange Reaction	NA	arginine/ornithine antiporter	Extra_organism	NO	REV			1 ARGxt + 1 ORN -> 1 ORNxt + 1 ARG
ASNin	Exchange Reaction	NA	L-asparagine transport via ABC system/putative L-asparagine permease	Extra_organism	NO	IRR		SCO6734	1 ASNxt + 1 ATP + 1 WATER -> 1 ASN + 1 ADP + 1 PI
ASPin1	Exchange Reaction	NA	L-aspartate transport via ABC system	Extra_organism	NO	IRR			1 ASPxt + 1 ATP + 1 WATER -> 1 ASP + 1 ADP + 1 PI
ASPin2	Exchange Reaction	NA	L-aspartate transport in via proton symport	Extra_organism	NO	IRR			1 ASPxt + 1 Hxt -> 1 ASP + 1 H
ASPin3	Exchange Reaction	NA	L-aspartate transport via proton symport (2 H)	Extra_organism	NO	REV			1 ASPxt + 2 Hxt -> 1 ASP + 2 H
ASPin4	Exchange Reaction	NA	L-asparate transport via proton symport (3 H)	Extra_organism	NO	IRR			1 ASPxt + 3 Hxt -> 1 ASP + 3 H
CDAout	Exchange Reaction	NA	CDA efflux via diffusion	Extra_organism	NO	IRR			1 CDA -> 1 CDAxt
CELBin	Exchange Reaction	NA	cellobiose transport via ABC system/putative cellobiose transport permease	Extra_organism	NO	IRR		SCO2796	1 CELBxt + 1 ATP + 1 WATER -> 1 CELB + 1 ADP + 1 PI
CHOLINEin	Exchange Reaction	NA	choline transport via ABC system	Extra_organism	NO	IRR			1 CHOLINExt + 1 ATP + 1 WATER -> 1 CHOLINE + 1 ADP + 1 PI
CHOLINEinout	Exchange Reaction	NA	choline transport via proton symport	Extra_organism	NO	REV			1 CHOLINExt + 1 Hxt -> 1 CHOLINE + 1 H
CITinout	Exchange Reaction	NA	citrate transport via protone symport	Extra_organism	NO	REV			1 CITxt + 3 Hxt -> 1 CIT + 3 H
CITinSUCCout	Exchange Reaction	NA	citrate transport via succinate antiport	Extra_organism	NO	REV			1 CITxt + 1 SUCC -> 1 CIT + 1 SUCCxt
CITRinout	Exchange Reaction	NA	citrulline transport via facilitated diffusion	Extra_organism	NO	REV			1 CITR -> 1 CITRxt
CO2inout	Exchange Reaction	NA	CO2 transport via diffusion	Extra_organism	NO	REV			1 CO2xt -> 1 CO2
CYSin	Exchange Reaction	NA	L-cysteine transport via ABC system	Extra_organism	NO	IRR			1 CYSxt + 1 ATP + 1 WATER -> 1 CYS + 1 ADP + 1 PI
CYTDinout	Exchange Reaction	NA	cytidine transport via proton symport	Extra_organism	NO	REV			1 CYTDxt + 1 Hxt -> 1 CYTD + 1 H
CYTSinout	Exchange Reaction	NA	cytosine transport via proton symport/putative cytosine permease	Extra_organism	NO	REV		SCO0572	1 CYTSxt + 1 Hxt -> 1 CYTS + 1 H
DAinout	Exchange Reaction	NA	deoxyadenosine transport via proton symport	Extra_organism	NO	REV			1 DAxt + 1 Hxt -> 1 DA + 1 H
DALAinout	Exchange Reaction	NA	D-alanine transport via proton symport	Extra_organism	NO	REV			1 DALAxt + 1 Hxt -> 1 DALA + 1 H
DAPIMin	Exchange Reaction	NA	2,6-diaminopimelic acid transport via ABC system	Extra_organism	NO	IRR			1 DAPIMxt + 1 ATP + 1 WATER -> 1 DAPIM + 1 ADP + 1 PI
DARABINOSEin1	Exchange Reaction	NA	D-arabinose transport via ABC system	Extra_organism	NO	IRR			1 DARABINOSExt + 1 ATP + 1 WATER -> 1 DARABINOSE + 1 ADP + 1 PI
DARABITOLin	Exchange Reaction	NA	D-arabitol transport via ABC system	Extra_organism	NO	IRR			1 DARABITOLxt + 1 ATP + 1 WATER -> 1 DARABITOL + 1 ADP + 1 PI
DCinout	Exchange Reaction	NA	deoxycytidine transport via proton symport	Extra_organism	NO	REV			1 DCxt + 1 Hxt -> 1 DC + 1 H
DGinout	Exchange Reaction	NA	deoxyguanosine transport via proton symport	Extra_organism	NO	REV			1 DGxt + 1 Hxt -> 1 DG + 1 H
DGLYCERATEna	Exchange Reaction	NA	D-glycerate transport via sodium symport	Extra_organism	NO	IRR		SCO2144	1 DGLYCERATExt + 1 Naxt -> 1 DGLYCERATE + 1 Na
DINinout	Exchange Reaction	NA	deoxyinosine transport via proton symport	Extra_organism	NO	REV			1 DINxt + 1 Hxt -> 1 DIN + 1 H
DLYXOSEin	Exchange Reaction	NA	D-lyxose transport via ABC system	Extra_organism	NO	IRR			1 DLYXOSExt + 1 ATP + 1 WATER -> 1 DLYXOSE + 1 ADP + 1 PI
DSERinout	Exchange Reaction	NA	D-serine transport via proton symport	Extra_organism	NO	REV			1 DSERxt + 1 Hxt -> 1 DSER + 1 H
DTinout	Exchange Reaction	NA	thymidine transport via proton symport	Extra_organism	NO	REV			1 DTxt + 1 Hxt -> 1 DT + 1 H
DUinout	Exchange Reaction	NA	deoxyuridine transport via proton symport	Extra_organism	NO	REV			1 DUxt + 1 Hxt -> 1 DU + 1 H
ETHinout	Exchange Reaction	NA	ethanol transport via proton symport	Extra_organism	NO	REV			1 ETHxt + 1 Hxt -> 1 ETH + 1 H
FANinout	Exchange Reaction	NA	formyl-anthranilate transport via facilitated diffusion	Extra_organism	NO	REV			1 FANxt -> 1 FAN
FEin	Exchange Reaction	NA	iron transport via ABC system	Extra_organism	NO	IRR			1 FExt + 1 ATP + 1 WATER -> 1 FE + 1 ADP + 1 PI
FORinout	Exchange Reaction	NA	formate transport via diffusion	Extra_organism	NO	REV			1 FORxt -> 1 FOR
FRUin1	Exchange Reaction	2.7.1.69	fructose transport via PEP:PTS/putative fructose-specific permease	Extra_organism	YES	IRR		( SCO0434 and SCO1390 and SCO2906 and SCO2907 and SCO3196 )	1 FRUxt + 1 PEP -> 1 PYR + 1 F6P
FRUin2	Exchange Reaction	2.7.1.69	fructose transport via PEP:PTS	Extra_organism	YES	IRR		( SCO0434 and SCO1390 and SCO2906 and SCO2907 and SCO3196 )	1 FRUxt + 1 PEP -> 1 PYR + 1 F1P
FUMin1	Exchange Reaction	NA	fumarate transport via proton symport (2 H)	Extra_organism	NO	IRR			1 FUMxt + 2 Hxt -> 1 FUM + 2 H
FUMin2	Exchange Reaction	NA	fumarate transport via proton symport (3 H)	Extra_organism	NO	IRR			1 FUMxt + 3 Hxt -> 1 FUM + 3 H
FUMinSUCCout	Exchange Reaction	NA	succinate/fumarate antiporter	Extra_organism	NO	REV			1 FUMxt + 1 SUCC -> 1 FUM + 1 SUCCxt
GABAinout	Exchange Reaction	NA	4-aminobutyrate transport via proton symport	Extra_organism	NO	REV			1 GABAxt + 1 Hxt -> 1 GABA + 1 H
GL3Pin	Exchange Reaction	NA	glycerol-3-phosphate/phosphate antiporter	Extra_organism	NO	IRR			1 GL3Pxt + 1 ATP + 1 WATER -> 1 GL3P + 1 PI + 1 ADP
GL3PinPIout	Exchange Reaction	NA	glycerol-3-phosphate/phosphate antiporter	Extra_organism	NO	REV			1 GL3Pxt + 1 PI -> 1 GL3P + 1 PIxt
GLACin	Exchange Reaction	NA	galactose transport via ABC system	Extra_organism	NO	IRR			1 GLACxt + 1 ATP + 1 WATER -> 1 GLAC + 1 ADP + 1 PI
GLACinH	Exchange Reaction	NA	D-galactose transport in via proton symport	Extra_organism	NO	IRR			1 GLACxt + 1 Hxt -> 1 GLAC + 1 H
GLAMin	Exchange Reaction	2.7.1.69	D-glucosamine transport via PEP:PTS	Extra_organism	YES	IRR		( SCO0434 and SCO1390 and SCO2906 and SCO2907 and SCO3196 )	1 GLAMxt + 1 PEP -> 1 PYR + 1 GA6P
GLCin	Exchange Reaction	2.7.1.69	glucose transport via PEP:PTS	Extra_organism	YES	IRR		( SCO0434 and SCO1390 and SCO2906 and SCO2907 and SCO3196 )	1 GLCxt + 1 PEP -> 1 GLC6P + 1 PYR
GLCinH	Exchange Reaction	NA	D-glucose uptake via proton symport	Extra_organism	NO	IRR			1 GLCxt + 1 Hxt -> 1 GLC + 1 H
GLinout	Exchange Reaction	NA	glycerol transport via channel/putative glycerol uptake facilitator protein	Extra_organism	NO	REV	glpF	SCO1659	1 GLxt -> 1 GL
GLNin	Exchange Reaction	NA	L-glutamine transport via ABC system	Extra_organism	NO	IRR			1 GLNxt + 1 ATP + 1 WATER -> 1 GLN + 1 ADP + 1 PI
GLTin	Exchange Reaction	NA	glutamate uptake system ATP-binding protein	Extra_organism	NO	IRR	gluA	SCO5777	1 GLTxt + 1 ATP + 1 WATER -> 1 GLT + 1 ADP + 1 PI
GLTna	Exchange Reaction	NA	Glutamate transport via sodium symport	Extra_organism	NO	IRR			1 Naxt + 1 GLTxt -> 1 Na + 1 GLT
GLTout	Exchange Reaction	NA	L-glutamate efflux via proton symport	Extra_organism	NO	IRR			1 GLT + 1 H -> 1 GLTxt + 1 Hxt
GLUCinout	Exchange Reaction	NA	D-gluconate transport via proton symport/putative gluconate permease	Extra_organism	NO	REV		SCO1680	1 GLUCxt + 1 Hxt -> 1 GLUC + 1 H
GLYCOLATEinout	Exchange Reaction	NA	glycolate transport via diffusion	Extra_organism	NO	REV			1 GLYCOLATExt -> 1 GLYCOLATE
GLYCOLATEinoutH	Exchange Reaction	NA	glycolate transport via proton transport	Extra_organism	NO	REV			1 GLYCOLATExt + 1 Hxt -> 1 GLYCOLATE + 1 H
GLYin	Exchange Reaction	NA	glycine transport via proton symport	Extra_organism	NO	IRR			1 GLYxt + 1 ATP + 1 WATER -> 1 GLY + 1 ADP + 1 PI
GLYinout	Exchange Reaction	NA	glycine transport via proton symport	Extra_organism	NO	REV			1 GLYxt + 1 Hxt -> 1 GLY + 1 H
GNinout	Exchange Reaction	NA	guanine transport via facilitated diffusion	Extra_organism	NO	REV			1 GNxt -> 1 GN
GSNinout	Exchange Reaction	NA	guanosine transport via proton symport	Extra_organism	NO	REV			1 GSNxt + 1 Hxt -> 1 GSN + 1 H
h2	Exchange Reaction	NA	proton transport	Extra_organism	NO	IRR			1 H -> 1 Hxt
HISin1	Exchange Reaction	NA	L-histidine transport via ABC system	Extra_organism	NO	IRR			1 HISxt + 1 ATP + 1 WATER -> 1 HIS + 1 ADP + 1 PI
HISinout	Exchange Reaction	NA	L-histidine transport via proton symport	Extra_organism	NO	REV			1 HISxt + 1 Hxt -> 1 HIS + 1 H
HMPinout	Exchange Reaction	NA	2-(Hydroxymethyl)phenol transport via diffusion	Extra_organism	NO	REV			1 HMPxt -> 1 HMP
HXMPt	Exchange Reaction	NA	2-(hydroxymethyl)phenol transport in/out via proton symport	Extra_organism	NO	REV			1 HXMPxt + 1 Hxt -> 1 HXMP + 1 H
HYXNinout	Exchange Reaction	NA	hypoxanthine transport via facilitated diffusion	Extra_organism	NO	REV			1 HYXNxt -> 1 HYXN
ILEin1	Exchange Reaction	NA	L-isoleucine transport via ABC system	Extra_organism	NO	IRR			1 ILExt + 1 ATP + 1 WATER -> 1 ILE + 1 ADP + 1 PI
ILEinout	Exchange Reaction	NA	L-isoleucine transport via proton symport	Extra_organism	NO	REV			1 ILExt + 1 Hxt -> 1 ILE + 1 H
INDOLEinout	Exchange Reaction	NA	Iindole transport via proton transport	Extra_organism	NO	REV			1 INDOLExt + 1 Hxt -> 1 INDOLE + 1 H
INSinout	Exchange Reaction	NA	inosine transport via proton symport	Extra_organism	NO	REV			1 INSxt + 1 Hxt -> 1 INS + 1 H
KDGinout	Exchange Reaction	NA	2-dehydro-3-deoxy-D-gluconate transport via proton symport	Extra_organism	NO	REV			1 KDGxt + 1 Hxt -> 1 KDG + 1 H
Kinout	Exchange Reaction	NA	potasium transport via proton transport	Extra_organism	NO	REV			1 Kxt + 1 Hxt -> 1 K + 1 H
LACinout	Exchange Reaction	NA	D-lactate transport via proton symport	Extra_organism	NO	REV			1 LACxt + 1 Hxt -> 1 LAC + 1 H
LACTOSEin	Exchange Reaction	NA	lactose transport via ABC system	Extra_organism	NO	IRR			1 LACTOSExt + 1 ATP + 1 WATER -> 1 LACTOSE + 1 ADP + 1 PI
LARABINOSEin1	Exchange Reaction	NA	L-arabinose transport via ABC system	Extra_organism	NO	IRR			1 LARABINOSExt + 1 ATP + 1 WATER -> 1 LARABINOSE + 1 ADP + 1 PI
LARABINOSEin2	Exchange Reaction	NA	L-arabinose transport via proton symport	Extra_organism	NO	IRR			1 LARABINOSExt + 1 Hxt -> 1 LARABINOSE + 1 H
LEUin1	Exchange Reaction	NA	L-leucine transport via ABC system	Extra_organism	NO	IRR			1 LEUxt + 1 ATP + 1 WATER -> 1 LEU + 1 ADP + 1 PI
LEUinout	Exchange Reaction	NA	L-leucine transport via proton symport	Extra_organism	NO	REV			1 LEUxt + 1 Hxt -> 1 LEU + 1 H
LLACinout	Exchange Reaction	NA	L-Lactate metabolism transport via proton symport/putative L-Lactate metabolism permease	Extra_organism	NO	REV		SCO3029	1 LLACxt + 1 Hxt -> 1 LLAC + 1 H
LLYXOSEin	Exchange Reaction	NA	L-lyxose transport via ABC system	Extra_organism	NO	IRR			1 LLYXOSExt + 1 ATP + 1 WATER -> 1 LLYXOSE + 1 ADP + 1 PI
LYSin1	Exchange Reaction	NA	L-lysine transport via ABC system	Extra_organism	NO	IRR			1 LYSxt + 1 ATP + 1 WATER -> 1 LYS + 1 ADP + 1 PI
LYSinCADAout	Exchange Reaction	NA	lysine/cadaverine antiporter	Extra_organism	NO	REV			1 CADA + 1 Hxt + 1 LYSxt -> 1 CADAxt + 1 LYS + 1 H
LYSinout	Exchange Reaction	NA	L-lysine reversible transport via proton symport	Extra_organism	NO	REV			1 LYSxt + 1 Hxt -> 1 LYS + 1 H
MALin1	Exchange Reaction	NA	malate transport via proton symport (2 H)	Extra_organism	NO	IRR			1 MALxt + 2 Hxt -> 1 MAL + 2 H
MALin2	Exchange Reaction	NA	malate transport via proton symport (3 H)	Extra_organism	NO	IRR			1 MALxt + 3 Hxt -> 1 MAL + 3 H
MANin	Exchange Reaction	2.7.1.69	D-mannose transport via PEP:PTS	Extra_organism	YES	IRR		( SCO0434 and SCO1390 and SCO2906 and SCO2907 and SCO3196 )	1 MANxt + 1 PEP -> 1 PYR + 1 MAN6P
MANNITOLin	Exchange Reaction	2.7.1.69	D-mannitol transport via PEP:PTS	Extra_organism	YES	IRR		( SCO0434 and SCO1390 and SCO2906 and SCO2907 and SCO3196 )	1 MANNITOLxt + 1 PEP -> 1 MANNITOL1P + 1 PYR
MELIinout	Exchange Reaction	NA	melibiose transport via proton symport	Extra_organism	NO	REV			1 MELIxt + 1 Hxt -> 1 MELI + 1 H
METin	Exchange Reaction	NA	L-methionine transport via ABC system	Extra_organism	NO	IRR			1 METxt + 1 ATP + 1 WATER -> 1 MET + 1 ADP + 1 PI
MLTin	Exchange Reaction	2.7.1.69	Maltose transport via PEP:PTS	Extra_organism	YES	IRR		( SCO0434 and SCO1390 and SCO2906 and SCO2907 and SCO3196 )	1 MLTxt + 1 PEP -> 1 PYR + 1 MLT6P
MLTinATP	Exchange Reaction	NA	maltose transport via ABC system/putative maltose-binding protein	Extra_organism	NO	IRR	malE	SCO2231	1 MLTxt + 1 ATP + 1 WATER -> 1 MLT + 1 ADP + 1 PI
NACinout	Exchange Reaction	NA	nicotinic acid transport via facilitated diffusion	Extra_organism	NO	REV			1 NACxt -> 1 NAC
Naout1	Exchange Reaction	NA	sodium proton antiporter (H:NA is 1:1)/putative sodium:solute symporter	Extra_organism	NO	IRR		SCO3139 or SCO3564 or SCO3185 or SCO3603 or SCO5246	1 Hxt + 1 Na -> 1 Naxt + 1 H
Naout2	Exchange Reaction	NA	sodium proton antiporter (H:NA is 2)/putative sodium:solute symporter	Extra_organism	NO	IRR		SCO3139 or SCO3564 or SCO3185 or SCO3603 or SCO5246	2 Hxt + 1 Na -> 1 Naxt + 2 H
Naout3	Exchange Reaction	NA	sodium proton antiporter (H:NA is 1.5)/putative sodium:solute symporter	Extra_organism	NO	IRR		SCO3139 or SCO3564 or SCO3185 or SCO3603 or SCO5246	3 Hxt + 2 Na -> 1 Naxt + 3 H
NH3inout	Exchange Reaction	NA	ammonia transport via diffusion	Extra_organism	NO	REV			1 NH3xt -> 1 NH3
NO2inout	Exchange Reaction	NA	nitrite transport via proton transport	Extra_organism	NO	REV			1 NO2xt + 1 Hxt -> 1 NO2 + 1 H
NO3inout	Exchange Reaction	NA	nitrate transport via diffusion	Extra_organism	NO	REV			1 NO3xt -> 1 NO3
O2inout	Exchange Reaction	NA	oxygen transport via diffusion	Extra_organism	NO	REV			1 O2xt -> 1 O2
ORNin	Exchange Reaction	NA	ornithine transport via ABC system	Extra_organism	NO	IRR			1 ORNxt + 1 ATP + 1 WATER -> 1 ORN + 1 ADP + 1 PI
PACout	Exchange Reaction	NA	phenylacetic acid transport via facilitated diffusion	Extra_organism	NO	IRR			1 PAC -> 1 PACxt
PHEinout	Exchange Reaction	NA	L-phenylalanine transport via proton symport	Extra_organism	NO	REV			1 PHExt + 1 Hxt -> 1 PHE + 1 H
PIin	Exchange Reaction	NA	phosphate transport via ABC system/phosphate-binding protein precursor	Extra_organism	NO	IRR	pstS	SCO4142	1 PIxt + 1 ATP + 1 WATER -> 2 PI + 1 ADP
PIinout	Exchange Reaction	NA	phosphate reversible transport via symport/ phosphate transport protein	Extra_organism	NO	REV	pitH	SCO4138	1 PIxt + 1 Hxt -> 1 PI + 1 H
PROin1	Exchange Reaction	NA	L-proline transport via ABC system	Extra_organism	NO	IRR			1 PROxt + 1 ATP + 1 WATER -> 1 PRO + 1 ADP + 1 PI
PROinout	Exchange Reaction	NA	L-proline transport via proton symport	Extra_organism	NO	REV			1 PROxt + 1 Hxt -> 1 PRO + 1 H
PROna	Exchange Reaction	NA	L-proline transport via sodium symport	Extra_organism	NO	IRR			1 Naxt + 1 PROxt -> 1 Na + 1 PRO
PROPANOATEinout	Exchange Reaction	NA	propanoate transport via proton symport	Extra_organism	NO	REV			1 PROPANOATExt + 1 Hxt -> 1 PROPANOATE + 1 H
PYRinout	Exchange Reaction	NA	pyruvate transport via proton symport	Extra_organism	NO	REV			1 PYRxt + 1 Hxt -> 1 PYR + 1 H
REDout	Exchange Reaction	NA	RED efflux via diffusion	Extra_organism	NO	IRR			1 PYRAPCP -> 1 PYRAPCPxt
RIBin	Exchange Reaction	NA	D-ribose transport via ABC system	Extra_organism	NO	IRR			1 RIBxt + 1 ATP + 1 WATER -> 1 RIB + 1 ADP + 1 PI
RMNin	Exchange Reaction	NA	potasium transport via proton transport	Extra_organism	NO	IRR			1 RMNxt + 1 Hxt -> 1 RMN + 1 H
SALICINin	Exchange Reaction	2.7.1.69	salicin transport via PEP:PTS	Extra_organism	YES	IRR		( SCO0434 and SCO1390 and SCO2906 and SCO2907 and SCO3196 )	1 SALICINxt + 1 PEP -> 1 SAL6P + 1 PYR
SERinout	Exchange Reaction	NA	L-serine transport via proton symport	Extra_organism	NO	REV			1 SERxt + 1 Hxt -> 1 SER + 1 H
SERna	Exchange Reaction	NA	L-serine transport via sodium symport	Extra_organism	NO	IRR			1 Naxt + 1 SERxt -> 1 Na + 1 SER
SLFin	Exchange Reaction	NA	sulfate transport via ABC system	Extra_organism	NO	IRR			1 SLFxt + 1 ATP + 1 WATER -> 1 SLF + 1 ADP + 1 PI
SOTin	Exchange Reaction	2.7.1.69	D-sorbitol transport via PEP:PTS	Extra_organism	YES	IRR		( SCO0434 and SCO1390 and SCO2906 and SCO2907 and SCO3196 )	1 SOTxt + 1 PEP -> 1 SOT + 1 PYR
SPERMIDINEin	Exchange Reaction	NA	SPERMIDINE transport via ABC system	Extra_organism	NO	IRR			1 SPERMIDINExt + 1 ATP + 1 WATER -> 1 SPERMIDINE + 1 ADP + 1 PI
SUCCin1	Exchange Reaction	NA	succinate transport via proton symport (2 H)	Extra_organism	NO	IRR			1 SUCCxt + 2 Hxt -> 1 SUCC + 2 H
SUCCin2	Exchange Reaction	NA	succintate transport via proton symport (3 H)	Extra_organism	NO	IRR			1 SUCCxt + 3 Hxt-> 1 SUCC + 3 H
SUCCout	Exchange Reaction	NA	succinate efflux via proton symport	Extra_organism	NO	IRR			1 SUCC + 1 H -> 1 SUCCxt + 1 Hxt
SUCROSEin	Exchange Reaction	NA	sucrose transport via ABC system	Extra_organism	NO	IRR			1 SUCROSExt + 1 ATP + 1 WATER -> 1 SUCROSE + 1 ADP + 1 PI
T3inout	Exchange Reaction	NA	glyceraldehyde transport via facilitated diffusion	Extra_organism	NO	REV			1 T3xt -> 1 T3
TARTRATEinSUCCout	Exchange Reaction	NA	tartrate/succinate antiporter	Extra_organism	NO	REV			1 TARTRATExt + 1 SUCC -> 1 SUCCxt + 1 TARTRATE
THRin1	Exchange Reaction	NA	L-threonine transport via ABC system	Extra_organism	NO	IRR			1 THRxt + 1 ATP + 1 WATER -> 1 THR + 1 ADP + 1 PI
THRin2	Exchange Reaction	NA	L-threonine transport via proton symport	Extra_organism	NO	REV			1 THRxt + 1 Hxt -> 1 THR + 1 H
THRna	Exchange Reaction	NA	L-threonine transport via sodium symport	Extra_organism	NO	IRR			1 Naxt + 1 THRxt -> 1 Na + 1 THR
THYMINEin	Exchange Reaction	NA	THYMINE transport via ABC system	Extra_organism	NO	IRR			1 THYMINExt + 1 ATP + 1 WATER -> 1 THYMINE + 1 ADP + 1 PI
TREin	Exchange Reaction	2.7.1.69	trehalose transport via PEP:PTS	Extra_organism	YES	IRR		( SCO0434 and SCO1390 and SCO2906 and SCO2907 and SCO3196 )	1 TRExt + 1 PEP -> 1 TRE6P + 1 PYR
TRPinout	Exchange Reaction	NA	L-tryptophan transport via proton symport	Extra_organism	NO	REV			1 TRPxt + 1 Hxt -> 1 TRP + 1 H
TYRinout	Exchange Reaction	NA	L-tyrosine transport via proton symport	Extra_organism	NO	REV			1 TYRxt + 1 Hxt -> 1 TYR + 1 H
UDPNAGin	Exchange Reaction	2.7.1.69	N-actetyl glocoseamine transport via PEP:PTS	Extra_organism	YES	IRR		( SCO0434 and SCO1390 and SCO2906 and SCO2907 and SCO3196 )	1 UDPNAGxt + 1 PEP -> 1 PYR + 1 NADGLUCOSA6P
UPout	Exchange Reaction	NA	undecylprodigiosin transport	Extra_organism	NO	IRR			1 UP -> 1 UPxt
URAinout	Exchange Reaction	NA	uracil transport via proton symport	Extra_organism	NO	REV			1 URAxt + 1 Hxt -> 1 URA + 1 H
UREAinout	Exchange Reaction	NA	urea transport via facilitate diffusion	Extra_organism	NO	REV			1 UREAxt -> 1 UREA
URIinout	Exchange Reaction	NA	uridine transport via proton symport	Extra_organism	NO	REV			1 URIxt + 1 Hxt -> 1 URI + 1 H
VALin1	Exchange Reaction	NA	L-valine transport via ABC system	Extra_organism	NO	IRR			1 VALxt + 1 ATP + 1 WATER -> 1 VAL + 1 ADP + 1 PI
VALinout	Exchange Reaction	NA	L-valine transport via proton symport	Extra_organism	NO	REV			1 VALxt + 1 Hxt -> 1 VAL + 1 H
waterin	Exchange Reaction	NA	water transport	Extra_organism	NO	IRR			1 WATER -> 1 WATERxt
XANinout	Exchange Reaction	NA	xanthine transport via facilitated diffusion	Extra_organism	NO	REV			1 XANxt -> 1 XAN
XYLin1	Exchange Reaction	NA	D-xylose transport via ABC system	Extra_organism	NO	IRR			1 XYLxt + 1 ATP + 1 WATER -> 1 XYL + 1 ADP + 1 PI
XYLin2	Exchange Reaction	NA	D-xylose transport via proton symport	Extra_organism	NO	IRR			1 XYLxt + 1 Hxt -> 1 XYL + 1 H
XYLITOLin	Exchange Reaction	NA	xylitol transport via ABC system	Extra_organism	NO	IRR			1 XYLITOLxt + 1 ATP + 1 WATER -> 1 XYLITOL + 1 ADP + 1 PI
maintenance	maintenance	3.6.3.14	H(+)-transporting two-sector ATPase	Cytosol	YES	REV		( SCO5366 and SCO5367 and SCO5368 and SCO5369 and SCO5370 and SCO5371 and SCO5372 and SCO5373 and SCO5374 )	1 H + 1 ATP + 1 WATER -> 4 Hxt + 1 PI + 1 ADP

## Sheet: ObjectiveFunction
Objective function in exponential phase of growth
0.412 PROTEIN + 0.167 RNA + 0.036 DNA + 0.027 PHOSPHOLIPID + 0.018 TAG + 0.03 SMALLMOLECULES + 0.110 PEPTIDOGLYCAN + 0.044 CARBOHYDRATE + 0.066 TEICH + 47 ATP -> 47 ADP + 47 PI
Objective function in stationary phase of growth
0.412 PROTEIN + 0.167 RNA + 0.036 DNA + 0.027 PHOSPHOLIPID + 0.018 TAG + 0.03 SMALLMOLECULES + 0.110 PEPTIDOGLYCAN + 0.044 CARBOHYDRATE + 0.066 TEICH + 47 ATP + x ACT + y UP -> 47 ADP + 47 PI
The coefficients x and y for actinorhodin and undecylprodigiosin are based on the experimentally observed production rate for each time point
