# Supplementary material for: Metabolic modeling and analysis of the metabolic switch in Streptomyces coelicolor
Source: BMC Genomics. 2010 Mar 26;11:202. doi: 10.1186/1471-2164-11-202 (PMC2853524; doi:10.1186/1471-2164-11-202)
Supplement: Additional file 5 — Table of zero-flux reactions. Excel table of reactions that show consistent zero predicted flux, including their membership in the expression clusters depicted in Additional file 1. [file 1471-2164-11-202-S5.XLS]

## Sheet: Sheet1
SCOID	GENE NAME	PUTATIVE FUNCTION FROM ANNOTATION	ASSIGNED PATHWAY in KEGG DATABASE	EXPRESSION CLUSTER
SCO0171	-	nicotinate phosphoribosyltransferase	Nicotinate and nicotinamide metabolism	1
SCO0216	narG2	nitrate reductase α-chain	Anaerobic metabolism	1
SCO0217	narH2	nitrate reductase β-chain	Anaerobic metabolism	1
SCO0218	narJ2	nitrate reductase δ-chain	Anaerobic metabolism	1
SCO0219	narI2	nitrate reductase γ-chain	Anaerobic metabolism	1
SCO0274	-	α-galactosidase	-	2
SCO0293	-	β-glucosidase	Cyanoamino acid metabolism, Starch and sucrose metabolism	3
SCO0393	-	glucose-1-phosphate cytidylyltransferase	Deoxysugar transferase cluster	3
SCO0401	-	glutamate-1-semialdehyde 2,1-aminomutase	Deoxysugar transferase cluster, Porphyrin and chlorophyll metabolism	3
SCO0458	-	β-glucosidase	Cyanoamino acid metabolism, Starch and sucrose metabolism	2
SCO0541	-	α-galactosidase	-	4
SCO0546	pyc	pyruvate carboxylase	TCA cycle	5
SCO0572	-	cytosine permease for cytosine transport via proton symport	porters (Uni-, Sym- and Antiporters)	6
SCO0613	arcA	arginine deiminase	arginine and proline metabolism	6
SCO0812	-	sugar isomerase	Pentose and glucuronate interconversions	7
SCO0814	-	rhamnulokinase	Pentose and glucuronate interconversions	6
SCO0851	-	2-dehydro-3-deoxygluconokinase	Pentose phosphate pathway	1
SCO0852	-	2-dehydro-3-deoxyphosphogluconate aldolase	Pentose phosphate pathway, Pentose and glucuronate interconversions, Arginine and proline metabolism, Glyoxylate and dicarboxylate metabolism	1
SCO0985	metE	5-methyltetrahydropteroyltriglutamate-homocysteine S-methyltransferase	Cysteine and methionine metabolism	8
SCO0999	sodF2	superoxide dismutase	-	1
SCO1012	-	3-hydroxybutyrate dehydrogenase	Synthesis and degradation of ketone bodies, Butanoate metabolism	9
SCO1059	-	β-glucosidase	Cyanoamino acid metabolism, Starch and sucrose metabolism	7
SCO1090	-	glycerophosphodiester glycerophosphohydrolase	Glycerophospholipid metabolism	6
SCO1170	xylB	xylulokinase	Pentose and glucuronate interconversions	3
SCO1204	gabD1	succinate-semialdehyde dehydrogenase (NAD(P)+)	Alanine, aspartate and glutamate metabolism, Tyrosine metabolism, Butanoate metabolism	10
SCO1243	bioF	8-amino-7-oxononanoate synthase	Biotin biosynthesis	5
SCO1244	bioB	biotin synthase	Biotin biosynthesis	1
SCO1245	bioB	adenosylmethionine-8-amino-7-oxononanoate aminotransferase	Biotin biosynthesis	8
SCO1269	-	pyruvate dehydrogenase β-subunit	Glycolysis / Gluconeogenesis, Citrate cycle (TCA cycle), Valine, leucine and isoleucine biosynthesis, Pyruvate metabolism, Butanoate metabolism, Biosynthesis of phenylpropanoids	6
SCO1270	-	pyruvate dehydrogenase α-subunit	Glycolysis / Gluconeogenesis, Citrate cycle (TCA cycle), Valine, leucine and isoleucine biosynthesis, Pyruvate metabolism, Butanoate metabolism, Biosynthesis of phenylpropanoids	11
SCO1388	-	phosphomannomutase	Fructose and mannose metabolism, Amino sugar and nucleotide sugar metabolism	8
SCO1393	-	acetoacetate-CoA ligase	-	1
SCO1394	aglA	α-glucosidase	Galactose metabolism, Starch and sucrose metabolism	3
SCO1419	-	glycerophosphodiester glycerophosphohydrolase	Glycerophospholipid metabolism	3
SCO1488	pyrR	uracil phosphoribosyltransferase	Pyrimidine metabolism	1
SCO1553	-	uroporphyrin-III methyltransferase	Vitamin B12 synthesis	1
SCO1554	-	cob(II)yrinic acid a,c-diamide reductase	Vitamin B12 synthesis	1
SCO1555	-	precorrin-6Y C5,15-methyltransferase (decarboxylating)	Vitamin B12 synthesis	9
SCO1565	-	glycerophosphodiester glycerophosphohydrolase	Glycerophospholipid metabolism	3
SCO1612	-	phenylpyruvate decarboxylase	Phenylalanine metabolism, Styrene degradation	3
SCO1659	glpF	glycerol uptake facilitator protein	glycerol uptake facilitator protein	1
SCO1680	-	D-gluconate transport via proton symport/putative gluconate permease	gluconate:H+ symporter, GntP family	9
SCO1715	hgd	homogentisate 1,2-dioxygenase	Tyrosine metabolism, Styrene degradation	3
SCO1847	cobD	adenosylcobinamide-phosphate synthase	Vitamin B12 synthesis	1
SCO1848	cobQ	adenosylcobyric acid synthase (glutamine-hydrolyzing)	Vitamin B12 synthesis	1
SCO1849	cobN	cobalto-chelatase	Vitamin B12 synthesis	1
SCO1851	cobO	cob(I)yrinic acid A,C-diamide adenosyltransferase	Vitamin B12 synthesis	1
SCO1852	cobB	hydrogenobyrinic acid a,c-diamide synthase (glutamine-hydrolyzing)	Vitamin B12 synthesis	1
SCO1853	cobI	precorrin-2 C20-methyltransferase	Vitamin B12 synthesis	1
SCO1855	-	precorrin-4 C11-methyltransferase	Vitamin B12 synthesis	1
SCO1856	-	precorrin-6Y C5,15-methyltransferase (decarboxylating)	Vitamin B12 synthesis	1
SCO1857	cbiGH	precorrin-3B C17-methyltransferase	Vitamin B12 synthesis	1
SCO1864	ectA	acetyltransferase	Ectoine biosynthesis	1
SCO1865	ectB	diaminobutyrate--pyruvate aminotransferase	Ectoine biosynthesis	1
SCO1866	ectC	L-ectoine synthase	Ectoine biosynthesis	1
SCO1934	-	cytochrome oxidase assembly factor	Oxidative phosphorylation, Porphyrin and chlorophyll metabolism	1
SCO1968	-	glycerophosphodiester glycerophosphohydrolase	Glycerophospholipid metabolism	3
SCO2018	-	putative γ-glutamyltranspeptidase	Glutathione metabolism	1
SCO2048	hisF	cyclase	Histidine metabolism, Biosynthesis of alkaloids derived from histidine and purine	8
SCO2104	thiE	thiamine-phosphate pyrophosphorylase	Thiamine metabolism	1
SCO2131	-	acyl-CoA synthase	Fatty acid metabolism	2
SCO2144	-	D-glycerate transport via sodium symport	integral membrane transporter	2
SCO2173	-	adenosylcobinamide kinase	Vitamin B12 synthesis	4
SCO2175	-	micotinate-nucleotide-dimethylbenzimidazole phosphoribosyltransferase	Vitamin B12 synthesis	8
SCO2177	-	adenosylcobinamide-GDP ribazoletransferase	Vitamin B12 synthesis	12
SCO2183	aceE1	pyruvate dehydrogenase (acetyl-transferring)	Glycolysis / Gluconeogenesis, Citrate cycle (TCA cycle), Valine, leucine and isoleucine biosynthesis, Pyruvate metabolism, Butanoate metabolism, Biosynthesis of phenylpropanoids	1
SCO2228	aglA	α-glucosidase	Galactose metabolism, Starch and sucrose metabolism	2
SCO2231	malE	maltose transport via ABC system/putative maltose-binding protein	ABC transporters	5
SCO2298	kdgA	2-dehydro-3-deoxyphosphogluconate aldolase	Pentose phosphate pathway, Pentose and glucuronate interconversions, Arginine and proline metabolism, Glyoxylate and dicarboxylate metabolism	8
SCO2371	aceE2	pyruvate dehydrogenase (acetyl-transferring)	Glycolysis / Gluconeogenesis, Citrate cycle (TCA cycle), Valine, leucine and isoleucine biosynthesis, Pyruvate metabolism, Butanoate metabolism, Biosynthesis of phenylpropanoids	1
SCO2393	-	Aldose 1-epimerase	Glycolysis / Gluconeogenesis	11
SCO2407	-	Aldose 1-epimerase	Glycolysis / Gluconeogenesis	5
SCO2455	-	Spermidine synthase	-	6
SCO2462	-	Xylulokinase	-	8
SCO2470	-	deoxyguanosinetriphosphate triphosphohydrolase	-	9
SCO2473	nasA	assimilatory nitrate reductase	Anaerobic metabolism	2
SCO2487	nirB	nitrite reductase large subunit	Anaerobic metabolism	4
SCO2488	nirC	nitrite reductase small subunit	Anaerobic metabolism	10
SCO2531	-	β-glucosidase	Cyanoamino acid metabolism, Starch and sucrose metabolism	3
SCO2559	-	putative oxygen-independent coproporphyrinogen III oxidase	-	5
SCO2633	sodF1	superoxide dismutase	-	1
SCO2635	-	putative γ-glutamyltranspeptidase	Glutathione metabolism	1
SCO2643	-	putative γ-glutamyltranspeptidase	Glutathione metabolism	1
SCO2661	-	6-phospho- β-glucosidase	Glycolysis / Gluconeogenesis	9
SCO2721	-	acylCoA synthases	Fatty acid metabolism	5
SCO2748	-	ribokinase	Pentose phosphate pathway	8
SCO2770	speB	Agmatinase	Arginine and proline metabolism	12
SCO2776	accD1	acetyl/propionyl CoA carboxylase	Valine, leucine and isoleucine degradation, Propanoate metabolism	2
SCO2796	-	cellobiose transport via ABC system/putative cellobiose transport permease	ABC transporters	2
SCO2798	-	β-glucosidase	-	3
SCO2902	-	nucleoside triphosphate phosphohydrolase	Purine metabolism, Thiamine metabolism	1
SCO2917	-	nicotinate phosphoribosyltransferase	Nicotinate and nicotinamide metabolism	12
SCO2918	-	nicotinamidase	Nicotinate and nicotinamide metabolism	7
SCO2927	-	4-hydroxyphenylpyruvate dioxygenase	Ubiquinone and other terpenoid-quinone biosynthesis, Tyrosine metabolism, Phenylalanine metabolism	2
SCO2958	-	uroporphyrinogen-III synthase	Porphyrin and chlorophyll metabolism	8
SCO3025	manA	mannose-6-phosphate isomerase	Fructose and mannose metabolism, Amino sugar and nucleotide sugar metabolism	12
SCO3028	manB	Phosphomannomutase	Fructose and mannose metabolism, Amino sugar and nucleotide sugar metabolism	1
SCO3029	-	L-lactate transport via proton symport/putative L-lactate permease	-	3
SCO3039	-	Mannose-1-phosphate guanylyltransferase	Fructose and mannose metabolism, Amino sugar and nucleotide sugar metabolism	8
SCO3052	-	UDP-glucose 6-dehydrogenase	Pentose and glucuronate interconversions, Ascorbate and aldarate metabolism, Starch and sucrose metabolism, Amino sugar and nucleotide sugar metabolism	12
SCO3070	-	Imidazolonepropionase	Histidine metabolism	11
SCO3073	hutU	Urocanate hydratase	Histidine metabolism	2
SCO3100	-	ucleoside triphosphate pyrophosphohydrolase	Purine metabolism, Pyrimidine metabolism	1
SCO3127	ppc	Phosphoenolpyruvate carboxylase	Pyruvate metabolism, Reductive carboxylate cycle	1
SCO3136	galK	Galactokinase	Galactose metabolism, Amino sugar and nucleotide sugar metabolism	1
SCO3138	galT	UTP--hexose-1-phosphate uridylyltransferase	Galactose metabolism, Amino sugar and nucleotide sugar metabolism	11
SCO3188	-	methylthio-D-ribosyltransferase	Cysteine and methionine metabolism	1
SCO3197	-	1-phosphofructokinase	Fructose and mannose metabolism	12
SCO3215	glmT	glutamate-3-methyltransferase	CDA biosynthesis	3
SCO3227	hpgT	aminotransferase/4-hydroxyphenylglycine aminotransferase	CDA biosynthesis	3
SCO3229	hmaS	4-hydroxyphenylpyruvic acid dioxygenase/4-hydroxymandelate synthase	CDA biosynthesis	3
SCO3230	cdaPS1	tailoring	CDA biosynthesis	2
SCO3231	cdaPS2	tailoring	CDA biosynthesis	3
SCO3232	cdaPS3	tailoring	CDA biosynthesis	3
SCO3236	asnO	oxygenase/asparagine oxygenase	CDA biosynthesis	3
SCO3243	-	myo-inositol phosphate synthase	CDA biosynthesis	3
SCO3245	hcmO	salicylate 1-monooxygenase	CDA biosynthesis	3
SCO3247	hxcO	hexanoyl-CoA oxidase	CDA biosynthesis	3
SCO3282	-	precorrin-8X methylmutase	cobalamin metabolism	4
SCO3283	-	precorrin-6X reductase	cobalamin metabolism	1
SCO3311	hemB	porphobilinogen synthase	Porphyrin and chlorophyll metabolism	1
SCO3317	cysG-hemD	uroporphyrinogen-III synthase	Porphyrin and chlorophyll metabolism	1
SCO3318	hemC	Hydroxymethylbilane synthase	Porphyrin and chlorophyll metabolism	1
SCO3401	folK	2-amino-4-hydroxy-6-hydroxymethyldihydropteridine pyrophosphokinase	Folate biosynthesis	12
SCO3473	-	2-dehydro-3-deoxyphosphogluconate aldolase	Pentose phosphate pathway, Pentose and glucuronate interconversions, Arginine and proline metabolism, Glyoxylate and dicarboxylate metabolism	2
SCO3476	-	2-deoxy-D-gluconate 3-dehydrogenase	Pentose and glucuronate interconversions	2
SCO3479	-	β-galactosidase	Galactose metabolism	4
SCO3486	-	lactaldehyde dehydrogenase	Pyruvate metabolism, Glyoxylate and dicarboxylate metabolism	3
SCO3494	-	2-dehydro-3-deoxygluconokinase	Pentose phosphate pathway	7
SCO3495	-	2-dehydro-3-deoxyphosphogluconate aldolase	Pentose phosphate pathway, Pentose and glucuronate interconversions, Arginine and proline metabolism, Glyoxylate and dicarboxylate metabolism	7
SCO3563	acsA	acetyl-CoA synthetase	Glycolysis / Gluconeogenesis, Pyruvate metabolism,Propanoate metabolism, Reductive carboxylate cycle	1
SCO3655	-	spermidine synthase	Cysteine and methionine metabolism, Arginine and proline metabolism, β-Alanine metabolism, Glutathione metabolism	11
SCO3678	dcd	dCTP deaminase	Pyrimidine metabolism	1
SCO3721	-	carbonate dehydratase	Nitrogen metabolism	11
SCO3780	-	α-glucosidase	Galactose metabolism, Starch and sucrose metabolism	2
SCO3815	bkdC1	dihydrolipoamide acyltransferase component E2	Glycolysis / Gluconeogenesis, Citrate cycle (TCA cycle),Pyruvate metabolism, Butanoate metabolism, Biosynthesis of phenylpropanoids	1
SCO3816	bkdB1	branched-chain α keto acid dehydrogenase E1 β subunit	Glycolysis / Gluconeogenesis, Citrate cycle (TCA cycle),Valine, leucine and isoleucine biosynthesis, Pyruvate metabolism, Butanoate metabolism, Biosynthesis of phenylpropanoids	1
SCO3817	bkdA1	branched-chain α keto acid dehydrogenase E1 α subunit	Glycolysis / Gluconeogenesis, Citrate cycle (TCA cycle),Valine, leucine and isoleucine biosynthesis, Pyruvate metabolism, Butanoate metabolism, Biosynthesis of phenylpropanoids	1
SCO3829	bkdC2	dihydrolipoyllysine-residue acetyltransferase	Glycolysis / Gluconeogenesis, Citrate cycle (TCA cycle),Pyruvate metabolism, Butanoate metabolism, Biosynthesis of phenylpropanoids	2
SCO3830	bkdB2	branched-chain α keto acid dehydrogenase E1 β subunit	Glycolysis / Gluconeogenesis, Citrate cycle (TCA cycle),Valine, leucine and isoleucine biosynthesis, Pyruvate metabolism, Butanoate metabolism, Biosynthesis of phenylpropanoids	2
SCO3831	bkdA2	branched-chain α keto acid dehydrogenase E1 α subunit	Glycolysis / Gluconeogenesis, Citrate cycle (TCA cycle),Valine, leucine and isoleucine biosynthesis, Pyruvate metabolism, Butanoate metabolism, Biosynthesis of phenylpropanoids	2
SCO3834	-	3-hydroxybutyryl-CoA dehydrogenase	Benzoate degradation via CoA ligation, Butanoate metabolism	4
SCO3976	-	glycerophosphodiester glycerophosphohydrolase	Glycerophospholipid metabolism	11
SCO4041	-	uracil phosphoribosyltransferase	Pyrimidine metabolism	1
SCO4142	pstS	phosphate transport via ABC system/phosphate-binding protein precursor	ABC transporters	3
SCO4284	-	N-acetylglucosamine-6-phosphate deacetylase	Amino sugar and nucleotide sugar metabolism	11
SCO4380	-	acetyl/propionyl CoA carboxylase, β subunit	Valine, leucine and isoleucine degradation, Propanoate metabolism	12
SCO4381	-	acetyl/propionyl CoA carboxylase, α subunit	Valine, leucine and isoleucine degradation, Propanoate metabolism	3
SCO4444	-	glutathione peroxidase	Glutathione metabolism, Arachidonic acid metabolism	1
SCO4469	hemL	glutamate-1-semialdehyde 2,1-aminomutase	Porphyrin and chlorophyll metabolism	1
SCO4580	-	fumarylacetoacetase	Tyrosine metabolism, Styrene degradation	12
SCO4780	gabD2	succinate-semialdehyde dehydrogenase (NAD(P)+)	Alanine, aspartate and glutamate metabolism, Tyrosine metabolism, Butanoate metabolism	12
SCO4828	-	betaine-aldehyde dehydrogenase	βine biosynthesis	8
SCO4829	-	choline dehydrogenase	βine biosynthesis	1
SCO4914	-	deoxyribose-phosphate aldolase	Pentose phosphate pathway	12
SCO4916	-	phosphomannomutase	Fructose and mannose metabolism, Amino sugar and nucleotide sugar metabolism	12
SCO4926	pccB	propionyl-CoA carboxylase complex β subunit	Valine, leucine and isoleucine degradation, Propanoate metabolism	8
SCO4927	-	biotin-[acetyl-CoA carboxylase] synthetase	Biotin metabolism	7
SCO4928	cya	adenylate cyclase	Purine metabolism	1
SCO4932	hutH	histidine ammonia-lyase	Histidine metabolism, Nitrogen metabolism	12
SCO4947	narG3	nitrate reductase α-chain	anaerobic metabolism	3
SCO4948	narH3	nitrate reductase β-chain	anaerobic metabolism	3
SCO4949	narJ3	nitrate reductase δ-chain	anaerobic metabolism	3
SCO4950	narI3	nitrate reductase γ-chain	anaerobic metabolism	3
SCO5184	-	ATP-dependent DNA helicase	Nucleotide excision repair	2
SCO5188	-	ATP-dependent DNA helicase	Nucleotide excision repair	7
SCO5236	nagB	glucosamine-6-phosphate isomerase	Amino sugar and nucleotide sugar metabolism	1
SCO5254	sodN	superoxide dismutase	-	1
SCO5385	-	3-hydroxybutyryl-CoA dehydrogenase	Benzoate degradation via CoA ligation, Butanoate metabolism	12
SCO5442	-	trehalose synthase treS (TreS Pathway)	Starch and sucrose metabolism	3
SCO5469	sdaA	L-serine ammonia-lyase	Glycine, serine and threonine metabolism, Cysteine and methionine metabolism	12
SCO5472	gcvT	aminomethyltransferase	Glycine, serine and threonine metabolism, One carbon pool by folate,Nitrogen metabolism	12
SCO5562	thiL	thiamine-phosphate kinase	Vitamin B1 synthesis	1
SCO5563	thiD	hydroxymethylpyrimidine kinase	Vitamin B1 synthesis	8
SCO5657	-	betaine-aldehyde dehydrogenase	Glycine, serine and threonine metabolism	5
SCO5666	-	betaine-aldehyde dehydrogenase	Glycine, serine and threonine metabolism	4
SCO5685	-	β-glucosidase	Cyanoamino acid metabolism, Starch and sucrose metabolism	7
SCO5794	-	GTP diphosphokinase	-	1
SCO5799	-	diaminobutyrate--pyruvate aminotransferase	Glycine, serine and threonine metabolism	7
SCO5859	hemH	ferrochelatase	Porphyrin and chlorophyll metabolism	1
SCO5860	suhB	myo-inositol-1(or 4)-monophosphatase	Streptomycin biosynthesis, Inositol phosphate metabolism	1
SCO5954	-	γ-glutamyltransferase	Taurine and hypotaurine metabolism, selenoamino acid metabolism, Cyanoamino acid metabolism, Glutathione metabolism, Arachidonic acid metabolism	2
SCO5975	arcA2	arginine deiminase	Arginine and proline metabolism	12
SCO5983	-	acetate-CoA ligase	Glycolysis / Gluconeogenesis, Pyruvate metabolism,Propanoate metabolism, Reductive carboxylate cycle	2
SCO6031	hemE	uroporphyrinogen decarboxylase		1
SCO6035	-	ornithine decarboxylase	Arginine and proline metabolism, Glutathione metabolism	2
SCO6041	hemY	protoporphyrinogen oxidase	Porphyrin and chlorophyll metabolism	1
SCO6055	-	carbonate dehydratase	Nitrogen metabolism	8
SCO6102	-	assimilatory nitrite/sulphite reductase	anaerobic metabolism	1
SCO6155		pyruvate dehydrogenase (cytochrome)	Pyruvate metabolism	5
SCO6195	-	acetyl-coA synthetase	Glycolysis / Gluconeogenesis, Pyruvate metabolism,Propanoate metabolism, Reductive carboxylate cycle	3
SCO6206	-	hydroxypyruvate isomerase	Glyoxylate and dicarboxylate metabolism	12
SCO6255	-	myo-inositol 2-dehydrogenase	Streptomycin biosynthesis, Inositol phosphate metabolism	3
SCO6347	-	β-galactosidase	Galactose metabolism	2
SCO6407	-	γ-glutamyltransferase	Taurine and hypotaurine metabolism, selenoamino acid metabolism, Cyanoamino acid metabolism, Glutathione metabolism, Arachidonic acid metabolism	1
SCO6444	-	γ-glutamyltransferase	Taurine and hypotaurine metabolism, selenoamino acid metabolism, Cyanoamino acid metabolism, Glutathione metabolism, Arachidonic acid metabolism	2
SCO6457	-	β-galactosidase	Galactose metabolism	2
SCO6532	narI	nitrate reductase γ-chain	anaerobic metabolism	2
SCO6533	narJ	nitrate reductase δ-chain	anaerobic metabolism	4
SCO6534	narH	nitrate reductase β-chain	anaerobic metabolism	2
SCO6535	narG	nitrate reductase α-chain	anaerobic metabolism	4
SCO6552	-	acylCoA synthases	Fatty acid metabolism	4
SCO6604	-	β-glucosidase	Cyanoamino acid metabolism, Starch and sucrose metabolism	6
SCO6640		ATP-dependent DNA helicase	Nucleotide excision repair	6
SCO6670	-	6-phospho- β-glucosidase	Glycolysis / Gluconeogenesis	12
SCO6680	-	vanillate monooxygenase	2,4-Dichlorobenzoate degradation	2
SCO6697	pcaL	4-carboxymuconolactone decarboxylase	Protochatechuate metabolism	5
SCO6698	pcaB	3-carboxy-cis,cis-muconate cycloisomerase	Protochatechuate metabolism	12
SCO6699	pcaG	protocatechuate 3,4-dioxygenase	Protochatechuate metabolism	10
SCO6700	pcaH	protocatechuate 3,4-dioxygenase	Protochatechuate metabolism	4
SCO6734	ansP	L-asparagine transport via ABC system/putative L-asparagine permease	-	6
SCO6844	-	SAM-dependent methyltransferase	Cysteine and methionine metabolism	3
SCO6968	-	acylCoA synthases	Fatty acid metabolism	4
SCO6971	-	precorrin-6A synthase	Porphyrin and chlorophyll metabolism	12
SCO6975	-	myo-inositol catabolism protein IolD	Inositol metabolism	3
SCO6976	-	myo-inositol catabolism protein IolB	Inositol metabolism	3
SCO6978	-	5-dehydro-2-deoxygluconokinase	Inositol metabolism	4
SCO6982	-	myo-inositol catabolism protein IolE	Inositol metabolism	8
SCO6984	-	myo-inositol 2-dehydrogenase	Streptomycin biosynthesis, Inositol phosphate metabolism	2
SCO7010	aglA	α-glucosidase	Galactose metabolism, Starch and sucrose metabolism	12
SCO7031	-	β-glucosidase	Cyanoamino acid metabolism, Starch and sucrose metabolism	3
SCO7035	gabD	succinate-semialdehyde dehydrogenase (NAD(P)+)	Alanine, aspartate and glutamate metabolism, Tyrosine metabolism, Butanoate metabolism	7
SCO7049	glsA	glutaminase	Alanine, aspartate and glutamate metabolism, Arginine and proline metabolism, D-Glutamine and D-glutamate metabolism, Nitrogen metabolism	1
SCO7124	aceE3	pyruvate dehydrogenase (acetyl-transferring)	Glycolysis / Gluconeogenesis, Citrate cycle (TCA cycle),Valine, leucine and isoleucine biosynthesis, Pyruvate metabolism, Butanoate metabolism, Biosynthesis of phenylpropanoids	2
SCO7254	-	myo-inositol 2-dehydrogenase	Streptomycin biosynthesis, Inositol phosphate metabolism	4
SCO7343	hemC	hydroxymethylbilane synthase	Porphyrin and chlorophyll metabolism	7
SCO7407	-	β-galactosidase	Galactose metabolism	10
SCO7412		pyruvate dehydrogenase (cytochrome)	Pyruvate metabolism	8
SCO7469	paaK	phenylacetate--CoA ligase	Phenylalanine metabolism	3
SCO7550	-	glycerophosphodiester glycerophosphohydrolase	Glycerophospholipid metabolism	3
SCO7558	-	β-glucosidase	Cyanoamino acid metabolism, Starch and sucrose metabolism	6
NOTE : Homolog genes present in the zero flux list are indicated by the same matching colors in the SCOID column; the expression cluster numbers refer to the cluster of Fig. X in the supplementary data
